# Supplementary material for: Geroprotective interventions converge on gene expression programs of reduced inflammation and restored fatty acid metabolism
Source: GeroScience. 2023 Sep 12;46(2):1627–39. doi: 10.1007/s11357-023-00915-1 (PMC10828297; doi:10.1007/s11357-023-00915-1)
Supplement: Supplementary file 5 — Supplementary file5 (XLSX 16218 KB) [file 11357_2023_915_MOESM5_ESM.xlsx]

## Sheet: MS_RS_bulk_up
	X_MEMBER_ABT_Kidney	X_MEMBER_ABT_Kidney_CTL	X_MEMBER_ABT_Liver	X_MEMBER_ABT_Liver_CTL	X_MEMBER_ABT_Lung	X_MEMBER_ABT_Lung_CTL	X_MEMBER_CR_Blood_Old_VS_LTDR	X_MEMBER_CR_Blood_Young_VS_Old	X_MEMBER_CR_Brain_Old_VS_LTDR	X_MEMBER_CR_Brain_Young_VS_Old	X_MEMBER_CR_Kidney_Old_VS_LTDR	X_MEMBER_CR_Kidney_Young_VS_Old	X_MEMBER_CR_Liver_Old_VS_LTDR	X_MEMBER_CR_Liver_Young_VS_Old	X_MEMBER_CR_Lung_Old_VS_LTDR	X_MEMBER_CR_Lung_Young_VS_Old	X_MEMBER_CR_Muscle_Old_VS_LTDR	X_MEMBER_CR_Muscle_Young_VS_Old	X_MEMBER_CR_Skin_Old_VS_LTDR	X_MEMBER_CR_Skin_Young_VS_Old	X_MEMBER_RP_Kidney	X_MEMBER_RP_Kidney_CTL	X_MEMBER_RP_Liver	X_MEMBER_RP_Liver_CTL	X_MEMBER_RP_Lung	X_MEMBER_RP_Lung_CTL	X_MEMBER_RP_Muscle	X_MEMBER_RP_Muscle_CTL	X_MEMBER_RP_Skin	X_MEMBER_RP_Skin_CTL	X_LogP_ABT_Kidney	X_LogP_ABT_Kidney_CTL	X_LogP_ABT_Liver	X_LogP_ABT_Liver_CTL	X_LogP_ABT_Lung	X_LogP_ABT_Lung_CTL	X_LogP_CR_Blood_Old_VS_LTDR	X_LogP_CR_Blood_Young_VS_Old	X_LogP_CR_Brain_Old_VS_LTDR	X_LogP_CR_Brain_Young_VS_Old	X_LogP_CR_Kidney_Old_VS_LTDR	X_LogP_CR_Kidney_Young_VS_Old	X_LogP_CR_Liver_Old_VS_LTDR	X_LogP_CR_Liver_Young_VS_Old	X_LogP_CR_Lung_Old_VS_LTDR	X_LogP_CR_Lung_Young_VS_Old	X_LogP_CR_Muscle_Old_VS_LTDR	X_LogP_CR_Muscle_Young_VS_Old	X_LogP_CR_Skin_Old_VS_LTDR
1	1	1	1	1	1	1	1	1	0	1	1	1	1	1	1	1	0	1	0	1	1	1	1	1	0	1	0	1	1	1	-41.1619	-73.378	-27.8859	-32.7101	-7.8712	-64.2292	-4.94326	-5.05684	0	-31.4612	-14.5469	-61.6814	-21.8517	-13.5461	-26.2232	-30.4102	0	-9.35175	0
2	1	1	1	1	1	1	1	0	0	1	1	1	0	1	1	1	0	1	0	1	1	1	1	1	0	1	0	0	1	1	-16.5125	-71.2327	-14.5777	-35.9838	-10.5661	-79.4643	-5.23825	0	0	-16.5786	-9.39767	-71.1104	0	-8.32404	-13.0833	-12.4187	0	-4.12311	0
3	1	1	1	1	1	1	0	0	0	1	1	1	1	1	1	1	0	1	0	1	1	1	1	1	0	1	0	0	1	1	-25.0925	-46.8488	-17.7474	-20.458	-18.2859	-69.7293	0	0	0	-17.5288	-8.11536	-70.5834	-9.72785	-10.4853	-14.758	-17.473	0	-7.63528	0
4	1	1	1	1	1	1	1	1	1	1	1	1	0	1	1	1	0	1	0	1	1	1	1	1	0	1	0	0	1	1	-11.9785	-47.0583	-15.8708	-26.8268	-14.3612	-63.6411	-4.81872	-2.95643	-4.43011	-12.9646	-5.90062	-65.2646	0	-15.1725	-5.81728	-17.5002	0	-6.89644	0
5	1	1	1	1	1	1	1	1	1	1	1	1	1	1	1	1	1	1	0	1	1	1	1	1	0	1	0	0	1	1	-17.5521	-38.6327	-11.3099	-15.3318	-4.57686	-62.3832	-2.43465	-4.28876	-3.91391	-26.6023	-13.1955	-58.9729	-7.78489	-15.0893	-15.4911	-15.7677	-3.42339	-8.51062	0
6	1	1	1	1	1	1	0	0	0	1	1	1	0	1	1	1	0	1	0	1	1	1	1	1	0	1	0	0	1	1	-17.3922	-63.1154	-14.2739	-35.9278	-11.6903	-76.1548	0	0	0	-14.0352	-6.13255	-65.4642	0	-6.63483	-12.539	-9.52467	0	-5.12447	0
7	1	1	1	1	1	1	0	0	1	1	1	1	0	1	1	1	0	1	0	1	1	1	1	1	0	1	0	0	1	1	-11.2188	-44.0675	-15.8949	-25.5376	-14.1798	-61.0168	0	0	-3.3563	-10.4782	-6.36909	-57.3345	0	-13.1459	-5.86006	-14.1811	0	-6.63227	0
8	1	1	1	1	1	1	1	1	1	1	1	1	1	1	1	1	1	1	0	0	1	1	1	1	0	1	0	0	1	1	-11.8102	-32.0048	-12.7331	-11.6535	-4.02391	-47.8904	-3.72291	-2.9976	-3.35004	-24.1276	-12.4504	-64.0185	-13.3299	-16.097	-18.5957	-11.3905	-3.35912	-8.00459	0
9	1	1	1	1	0	1	1	1	1	1	1	1	1	1	1	1	1	1	0	0	1	1	1	1	0	1	0	0	1	1	-5.92496	-37.6068	-20.0547	-21.9528	0	-42.4096	-2.24001	-3.79668	-2.22986	-16.541	-14.1555	-62.0634	-4.92409	-19.2328	-8.50012	-21.8143	-2.45386	-10.1759	0
10	1	1	1	1	1	1	1	1	0	1	1	1	1	1	1	1	0	1	0	1	0	1	1	1	0	1	0	0	1	0	-10.7211	-32.8491	-9.73135	-17.795	-8.2616	-48.0763	-3.08279	-3.12492	0	-17.2769	-11.0385	-64.6158	-5.04436	-8.53907	-10.2631	-9.25898	0	-6.85006	0
11	1	1	1	1	1	1	0	0	1	1	1	1	0	1	1	1	0	1	0	1	1	1	1	1	0	1	0	0	1	0	-10.5553	-39.854	-14.1191	-21.6108	-14.9717	-55.2667	0	0	-2.02374	-6.8036	-6.09634	-48.4396	0	-9.73757	-4.83968	-9.49513	0	-5.60525	0
12	1	1	1	1	1	1	1	1	0	1	1	1	1	1	1	1	1	1	0	0	0	1	0	1	0	1	0	1	1	0	-8.29071	-27.6511	-12.3731	-28.9004	-5.74308	-34.3117	-7.31108	-7.0515	0	-20.9825	-9.28888	-27.1822	-17.9166	-25.5429	-10.2266	-43.4884	-2.55935	-20.4158	0
13	1	1	1	1	1	1	0	1	0	1	1	1	1	1	1	1	1	1	0	1	0	1	1	1	0	1	0	0	1	1	-17.8129	-33.5051	-10.2028	-11.8228	-4.5177	-47.9424	0	-3.72504	0	-21.9185	-6.39924	-49.4136	-9.59972	-10.4196	-12.4423	-9.59923	-2.77911	-5.668	0
14	1	1	1	1	1	1	1	1	1	1	1	1	1	1	1	1	1	1	0	0	1	1	1	1	0	1	0	0	1	1	-10.7044	-32.0376	-12.3904	-13.8594	-4.26852	-51.2235	-2.41529	-3.89013	-7.31016	-16.7558	-8.2428	-50.2091	-6.89567	-10.5058	-10.2448	-8.73594	-2.09452	-4.2308	0
15	1	1	1	1	1	1	1	1	1	1	1	1	1	1	1	1	0	1	0	0	0	1	1	1	0	1	0	0	1	1	-10.0533	-26.7478	-8.76071	-8.81057	-3.67737	-47.7569	-2.97506	-3.09194	-2.2623	-21.0869	-9.84253	-51.2048	-10.0444	-13.048	-16.0834	-13.2659	0	-6.94226	0
16	1	1	1	1	1	1	0	0	1	1	1	1	1	1	1	1	1	1	0	1	0	1	1	1	0	1	0	0	1	1	-26.1385	-47.1633	-19.0583	-26.9411	-11.5561	-59.4902	0	0	-2.13017	-9.06275	-6.51349	-53.1017	-3.16151	-5.89087	-7.14808	-11.3763	-2.08802	-4.8279	0
17	1	1	1	1	1	1	1	0	1	1	1	1	0	1	1	1	1	1	0	1	1	1	1	1	0	1	0	0	1	1	-11.012	-31.7675	-10.8688	-13.8236	-10.3244	-41.8239	-2.93714	0	-3.64615	-9.19426	-4.37467	-43.3683	0	-8.99197	-4.02517	-7.73935	-2.68335	-7.72682	0
18	1	1	1	1	1	1	0	1	0	1	1	1	1	1	1	1	1	1	0	0	0	1	1	1	0	1	0	0	1	1	-14.3015	-29.2584	-9.15479	-10.1038	-4.63603	-40.2594	0	-2.50803	0	-19.8149	-6.49071	-48.7455	-11.9103	-10.9629	-12.2422	-10.5105	-2.44171	-5.00619	0
19	1	1	1	1	1	1	0	0	0	1	1	1	1	1	1	1	1	1	0	1	1	1	1	1	0	1	0	0	1	1	-17.255	-36.4231	-15.2981	-22.7776	-10.7927	-46.5137	0	0	0	-16.7492	-5.33154	-46.2164	-5.9883	-13.8505	-9.66696	-11.2245	-2.3934	-7.70336	0
20	1	1	1	1	1	1	0	0	0	1	1	1	1	1	1	1	1	1	0	1	0	1	1	1	0	1	0	0	1	1	-24.5338	-48.1625	-22.4475	-33.9963	-3.71663	-40.7366	0	0	0	-12.0907	-9.38343	-50.2458	-5.30366	-7.1555	-11.7837	-15.4054	-4.03631	-7.03733	0
21	1	1	1	1	1	1	0	1	1	1	1	1	0	1	1	1	0	1	0	1	1	1	1	1	0	1	0	0	1	0	-13.5359	-28.3737	-12.1879	-12.9661	-12.3505	-43.7787	0	-2.42136	-3.42836	-8.68544	-4.69094	-41.1024	0	-9.0113	-3.67067	-7.48492	0	-6.33078	0
22	1	1	1	1	1	1	0	0	0	1	1	1	0	1	1	1	0	1	0	1	1	1	1	1	0	1	0	0	1	1	-10.9564	-44.2786	-8.41207	-25.6581	-7.85242	-60.0791	0	0	0	-10.0419	-2.94723	-44.9313	0	-2.56165	-8.23751	-4.94453	0	-2.99794	0
23	1	1	1	1	1	1	1	1	1	1	1	1	0	1	1	1	0	1	1	1	1	1	1	1	0	1	0	0	1	1	-11.6203	-29.3808	-8.93038	-13.3714	-8.29719	-25.3074	-5.07355	-2.69754	-6.89688	-14.3528	-6.81517	-45.4748	0	-5.93689	-2.90274	-5.66243	0	-7.4802	-2.0462
24	1	1	1	1	1	1	0	1	1	1	1	1	0	1	1	1	0	1	0	1	1	1	1	1	0	1	0	0	1	0	-12.4753	-32.0593	-11.1222	-14.1709	-13.3707	-45.0439	0	-2.60103	-2.6023	-8.10939	-4.61718	-37.5623	0	-8.88285	-3.08223	-6.38008	0	-5.65961	0
25	1	1	1	1	1	1	0	0	0	1	1	1	1	1	1	1	1	1	0	1	0	1	1	1	0	1	0	0	1	1	-8.81325	-29.1508	-8.17909	-9.84607	-8.8693	-38.9106	0	0	0	-10.9144	-7.1345	-47.3823	-7.42111	-7.58722	-11.7484	-9.27994	-2.26647	-4.66687	0
26	0	0	0	0	0	0	1	1	0	0	0	0	0	0	0	0	0	0	0	0	0	0	0	0	0	1	0	1	0	0	0	0	0	0	0	0	-3.37917	-8.31506	0	0	0	0	0	0	0	0	0	0	0
27	1	1	1	1	0	1	1	1	1	1	1	1	1	1	0	1	0	1	0	1	0	1	1	1	0	1	0	0	1	0	-2.76519	-20.0379	-6.10398	-14.8683	0	-13.6433	-16.5968	-11.412	-5.4981	-15.0173	-2.35822	-24.2706	-14.4342	-13.1224	0	-12.8537	0	-3.65394	0
28	1	1	1	1	1	1	1	0	1	1	1	1	1	1	1	1	0	1	0	0	1	1	1	1	0	1	0	0	1	0	-12.4085	-33.2247	-14.1444	-20.9038	-11.4485	-41.7388	-3.5102	0	-2.40559	-8.17383	-6.11675	-46.5633	-4.00793	-7.53823	-3.69012	-12.6269	0	-7.86814	0
29	1	1	1	1	1	1	0	0	0	1	1	1	1	1	1	1	0	1	0	1	0	1	1	1	0	1	0	0	1	1	-7.09497	-20.9375	-6.28944	-4.91081	-3.19756	-35.7457	0	0	0	-17.5522	-3.98483	-43.3086	-10.2986	-11.7348	-12.158	-9.79707	0	-4.89245	0
30	0	0	0	0	0	0	1	1	0	0	0	0	0	0	0	0	0	0	0	0	0	0	0	0	0	1	0	1	0	0	0	0	0	0	0	0	-4.85926	-9.54296	0	0	0	0	0	0	0	0	0	0	0
31	0	0	0	0	0	0	1	1	0	0	0	0	1	1	0	0	0	0	0	0	0	0	0	0	0	1	0	1	0	0	0	0	0	0	0	0	-6.95852	-14.5174	0	0	0	0	-4.69811	-3.35837	0	0	0	0	0
32	0	0	0	0	0	0	1	1	0	0	0	0	0	0	0	0	0	0	0	0	0	0	0	0	0	1	0	1	0	0	0	0	0	0	0	0	-4.08132	-7.99028	0	0	0	0	0	0	0	0	0	0	0
33	1	1	1	1	1	1	1	1	0	1	0	1	1	1	1	1	0	1	0	0	0	1	1	1	0	1	0	1	0	1	-13.4685	-20.7032	-4.58087	-12.2602	-7.64645	-37.3616	-14.5995	-19.3074	0	-5.29521	0	-17.198	-14.3831	-6.3684	-6.27756	-10.1702	0	-3.26944	0
34	1	1	1	1	1	1	0	0	1	1	1	1	0	1	1	1	0	1	0	0	0	1	1	1	0	1	0	0	1	0	-11.9487	-31.7511	-13.6044	-20.4279	-11.83	-40.7366	0	0	-2.31776	-6.36275	-6.07514	-41.5303	0	-6.67697	-3.92619	-11.6167	0	-7.67054	0
35	1	1	1	1	1	1	0	0	0	1	1	1	1	1	1	1	0	1	0	0	0	1	1	1	0	1	0	0	1	1	-5.94194	-20.0976	-5.89495	-4.59782	-3.47732	-35.9004	0	0	0	-15.6912	-4.61721	-42.816	-10.2414	-9.17421	-12.1398	-9.09414	0	-4.84338	0
36	0	0	0	0	0	0	1	1	0	0	0	0	0	1	0	0	0	0	0	0	0	0	0	0	0	1	0	1	0	0	0	0	0	0	0	0	-3.38399	-14.4622	0	0	0	0	0	-2.80566	0	0	0	0	0
37	0	0	1	0	0	1	1	1	0	0	0	0	1	1	0	0	0	0	0	0	0	0	0	0	0	1	0	1	0	0	0	0	-2.07663	0	0	-3.03072	-4.5634	-10.7135	0	0	0	0	-4.20971	-6.10504	0	0	0	0	0
38	1	1	1	1	1	1	0	0	1	1	1	1	0	1	1	1	0	1	0	1	0	1	1	1	0	1	0	0	1	0	-15.3636	-26.1676	-11.4348	-12.9642	-11.1306	-34.9212	0	0	-2.92701	-7.6522	-3.79759	-37.0104	0	-6.86445	-3.10901	-6.23215	0	-6.49491	0
39	1	1	1	1	1	1	1	0	1	1	1	1	0	1	1	1	0	1	0	1	1	1	1	1	0	1	0	0	1	0	-13.8137	-29.1689	-10.2572	-11.5022	-10.0772	-32.5124	-2.20239	0	-2.95525	-8.10425	-4.22477	-35.6841	0	-6.84418	-2.55773	-6.31022	0	-6.68879	0
40	1	1	1	1	1	1	1	1	0	1	1	1	1	1	1	1	1	1	1	1	1	1	1	1	0	1	0	0	0	1	-6.36258	-31.7567	-10.2673	-13.2836	-3.71884	-37.1431	-2.26723	-2.87328	0	-13.2151	-6.36664	-32.4654	-4.50838	-10.1798	-5.00257	-8.11606	-3.20818	-4.66657	-2.48321
41	1	1	1	1	1	1	0	1	1	1	1	1	1	1	1	1	0	1	0	1	1	1	1	1	0	1	0	0	1	0	-8.0872	-28.7614	-13.3649	-13.2924	-8.76079	-40.0596	0	-2.66928	-2.78445	-9.27705	-5.12537	-38.2231	-2.47618	-8.83844	-4.23842	-9.40622	0	-5.63462	0
42	1	1	1	1	1	1	0	0	0	1	1	1	1	1	1	1	0	1	0	1	0	1	0	1	0	1	0	0	1	1	-3.54627	-21.1247	-4.14256	-4.9457	-12.4786	-35.0178	0	0	0	-9.4444	-3.47719	-42.5593	-2.51835	-6.5788	-10.0732	-9.44782	0	-2.04513	0
43	0	0	0	0	0	0	1	1	0	0	0	0	0	1	0	0	0	0	0	0	0	0	0	0	0	1	0	1	0	0	0	0	0	0	0	0	-2.12242	-8.66754	0	0	0	0	0	-2.27978	0	0	0	0	0
44	0	0	0	0	0	0	1	1	0	0	0	0	0	1	0	0	0	0	0	0	0	0	0	0	0	1	0	1	0	0	0	0	0	0	0	0	-4.35045	-11.5326	0	0	0	0	0	-3.01248	0	0	0	0	0
45	0	0	0	0	0	1	0	0	0	0	0	0	1	0	0	0	0	0	0	0	0	0	0	0	0	0	0	1	0	0	0	0	0	0	0	-3.5037	0	0	0	0	0	0	-4.8393	0	0	0	0	0	0
46	0	0	0	0	0	0	1	1	0	0	0	0	0	0	0	0	0	0	0	0	0	0	0	0	0	1	0	1	0	0	0	0	0	0	0	0	-4.30128	-8.12242	0	0	0	0	0	0	0	0	0	0	0
47	1	1	1	1	1	1	0	0	0	1	1	1	1	1	1	1	0	1	0	1	0	1	1	1	0	1	0	0	1	1	-3.01535	-19.001	-4.30752	-5.27564	-10.4645	-33.08	0	0	0	-8.01117	-3.72852	-40.2191	-2.93871	-5.91568	-9.535	-7.48238	0	-2.18862	0
48	1	1	1	1	1	1	0	1	0	1	1	1	1	1	1	1	0	1	0	1	1	1	1	1	0	1	0	0	1	0	-8.57866	-28.3296	-11.7949	-12.8696	-9.2026	-39.4432	0	-2.59835	0	-8.91506	-4.0802	-34.0207	-2.70582	-9.13329	-4.59072	-9.69315	0	-6.13249	0
49	1	1	1	1	1	1	0	1	0	1	1	1	0	1	1	1	0	1	0	1	1	1	1	1	0	1	0	0	1	0	-8.66921	-26.9622	-11.9017	-12.3093	-9.28381	-39.9978	0	-2.39249	0	-8.71504	-4.16513	-32.9363	0	-9.29829	-4.656	-9.86104	0	-6.22488	0
50	1	1	1	1	1	1	0	0	0	1	1	1	0	1	1	1	0	1	0	1	0	1	1	1	0	1	0	0	1	1	-10.7823	-32.7249	-8.47297	-17.3872	-7.36368	-45.9828	0	0	0	-9.68836	-3.44355	-36.2487	0	-2.20701	-6.24934	-4.31734	0	-2.25743	0
51	1	1	1	1	1	1	0	0	1	1	1	1	0	1	1	1	0	1	0	0	0	1	1	1	0	1	0	0	1	0	-11.5303	-27.3668	-12.0039	-17.4855	-10.9183	-35.3388	0	0	-2.40538	-5.38729	-4.95275	-34.2272	0	-6.0105	-2.44761	-7.004	0	-6.44135	0
52	1	1	1	1	1	1	0	0	0	1	1	1	0	0	1	1	0	1	0	1	0	1	1	1	0	1	0	0	1	1	-9.70957	-31.786	-5.48268	-20.8135	-4.58315	-36.2155	0	0	0	-8.74999	-3.51176	-31.8339	0	0	-6.03308	-4.35287	0	-6.34628	0
53	1	1	1	1	1	1	1	1	0	1	1	1	1	1	1	1	0	1	0	0	0	1	1	1	0	1	0	1	0	1	-23.2109	-34.6661	-6.78056	-12.7069	-2.99756	-29.8212	-6.6741	-3.17779	0	-21.181	-4.47746	-37.3544	-12.603	-2.75181	-16.2181	-4.2604	0	-2.42831	0
54	0	0	0	0	0	0	1	1	0	0	0	0	0	1	0	0	0	0	0	0	0	0	0	0	0	1	0	1	0	0	0	0	0	0	0	0	-2.66862	-7.23171	0	0	0	0	0	-2.09932	0	0	0	0	0
55	1	1	1	1	1	1	0	1	0	1	1	1	1	1	1	1	0	1	0	1	0	1	1	1	0	1	0	0	1	0	-15.997	-29.426	-14.4877	-19.044	-9.08833	-33.637	0	-2.13249	0	-12.2187	-4.28171	-34.5115	-4.75624	-9.7134	-9.49317	-11.6112	0	-6.75252	0
56	0	0	0	0	0	0	0	1	0	0	0	0	0	0	0	0	0	0	0	0	0	0	0	0	0	1	0	1	0	0	0	0	0	0	0	0	0	-5.81643	0	0	0	0	0	0	0	0	0	0	0
57	1	1	1	1	1	1	0	0	1	1	1	1	0	1	1	1	0	1	0	1	1	1	1	1	0	1	0	0	1	0	-12.9263	-24.267	-9.96867	-12.6869	-10.5784	-31.9298	0	0	-2.92298	-6.61107	-3.8304	-30.7816	0	-6.62329	-2.82802	-4.89033	0	-5.72535	0
58	1	1	1	1	1	1	0	0	1	1	1	1	1	1	1	1	1	1	0	1	0	1	1	1	0	1	0	0	1	1	-25.6492	-34.0427	-20.9394	-28.0545	-4.03948	-29.699	0	0	-3.17762	-11.1198	-7.24444	-39.5531	-3.807	-3.64788	-6.34096	-8.58832	-2.83355	-4.57803	0
59	1	1	1	1	1	1	0	0	0	1	1	1	0	0	1	1	0	1	0	0	0	1	1	1	0	1	0	0	1	1	-9.61242	-28.4008	-5.00688	-19.7626	-5.43567	-38.5158	0	0	0	-8.19671	-2.49057	-31.139	0	0	-5.36856	-3.29062	0	-3.92927	0
60	0	0	0	0	0	0	1	1	0	0	0	0	0	0	0	0	0	0	0	0	0	0	0	0	0	1	0	1	0	0	0	0	0	0	0	0	-8.19533	-9.71417	0	0	0	0	0	0	0	0	0	0	0
61	0	0	0	0	1	1	0	0	0	0	0	0	0	1	0	0	0	0	0	0	0	0	0	0	0	1	0	1	0	0	0	0	0	0	-3.09221	-5.28201	0	0	0	0	0	0	0	-5.44382	0	0	0	0	0
62	1	1	1	1	1	1	0	0	0	1	1	1	1	1	1	1	0	1	0	1	1	1	1	1	0	1	0	0	1	1	-7.42184	-24.1786	-9.44564	-11.1349	-2.95822	-30.914	0	0	0	-10.2401	-6.46493	-41.5635	-4.3743	-3.40661	-7.9798	-6.02224	0	-3.3219	0
63	1	1	1	1	1	1	1	1	0	1	1	1	1	1	1	1	0	1	0	0	0	1	1	1	0	1	0	0	1	0	-4.75103	-23.4895	-6.3491	-11.2689	-2.61412	-30.3384	-3.20272	-3.32383	0	-14.0419	-8.20155	-37.5682	-5.48372	-11.4802	-9.77438	-12.8378	0	-5.88985	0
64	1	1	1	1	1	1	0	0	1	1	1	1	1	1	1	1	1	1	0	1	0	1	1	1	0	1	0	0	1	1	-24.8256	-35.0371	-20.5022	-22.7749	-4.42905	-29.2217	0	0	-3.36471	-10.6081	-7.21859	-34.7696	-6.30327	-5.51239	-10.5609	-14.4485	-3.75558	-4.4142	0
65	0	0	0	0	0	0	0	1	0	0	0	0	0	0	0	0	0	0	0	0	0	0	0	0	0	1	0	1	0	0	0	0	0	0	0	0	0	-6.08081	0	0	0	0	0	0	0	0	0	0	0
66	0	0	0	0	0	0	0	1	0	0	0	0	0	0	0	0	0	0	0	0	0	0	0	0	0	1	0	1	0	0	0	0	0	0	0	0	0	-4.60974	0	0	0	0	0	0	0	0	0	0	0
67	1	1	1	1	1	1	0	1	1	1	1	1	1	1	1	1	0	1	0	1	1	1	1	1	0	1	0	0	1	1	-3.34235	-20.4392	-7.44851	-7.96885	-4.73825	-26.8658	0	-3.53267	-5.52542	-9.86946	-3.81295	-29.8844	-2.86603	-12.8597	-4.47078	-9.21792	0	-4.25219	0
68	1	1	1	1	1	1	1	1	0	1	1	1	1	1	1	1	0	1	0	0	0	1	1	1	0	1	0	0	1	0	-3.97108	-21.9816	-6.41353	-11.4319	-2.64438	-29.82	-3.26856	-3.42405	0	-14.3617	-8.32761	-37.1805	-5.6704	-11.6598	-9.87883	-12.2277	0	-5.97339	0
69	1	1	1	1	1	1	1	1	1	1	1	1	1	1	1	1	1	1	1	1	1	1	1	1	0	1	0	0	0	1	-8.80032	-17.6243	-7.18113	-12.8176	-2.5592	-8.88387	-5.52968	-3.76098	-6.84255	-18.9311	-6.75609	-39.7996	-4.86186	-5.98921	-6.42098	-4.31125	-3.59973	-4.30284	-4.6049
70	0	0	0	0	0	0	1	1	0	0	0	0	0	0	0	0	0	0	0	0	0	0	0	0	0	0	0	1	0	0	0	0	0	0	0	0	-3.75946	-7.58352	0	0	0	0	0	0	0	0	0	0	0
71	0	0	0	0	0	0	1	1	0	0	0	0	0	0	0	0	0	0	0	0	0	0	0	0	0	0	0	1	0	0	0	0	0	0	0	0	-3.31801	-9.51974	0	0	0	0	0	0	0	0	0	0	0
72	1	1	1	1	0	1	1	1	0	1	1	1	1	1	1	1	0	1	0	0	0	1	1	1	0	1	0	1	0	1	-19.8681	-27.8363	-4.38707	-11.2465	0	-20.6316	-7.36079	-3.59774	0	-16.832	-3.36491	-31.7308	-13.1959	-2.07345	-16.6462	-3.06736	0	-3.2835	0
73	0	0	0	0	0	0	0	1	0	0	0	0	0	0	0	0	0	0	0	0	0	0	0	0	0	1	0	1	0	0	0	0	0	0	0	0	0	-6.05017	0	0	0	0	0	0	0	0	0	0	0
74	1	1	1	1	0	1	1	1	0	1	1	1	1	1	1	1	0	1	0	0	0	1	1	1	0	1	0	1	0	1	-19.8256	-27.7372	-4.37365	-11.2021	0	-20.5422	-7.32884	-3.56843	0	-16.7335	-3.34597	-31.5926	-13.105	-2.05779	-16.6048	-3.04751	0	-3.26818	0
75	0	1	1	1	0	0	1	0	1	1	1	1	1	1	0	0	1	1	1	0	1	0	1	1	0	0	0	0	0	1	0	-6.569	-3.08722	-2.45481	0	0	-3.81873	0	-10.1598	-23.0265	-14.0045	-32.1027	-12.4174	-4.13217	0	0	-13.612	-4.21359	-20.4941
76	0	0	0	0	0	0	0	1	0	0	0	0	0	0	0	0	0	0	0	0	0	0	0	0	0	1	0	1	0	0	0	0	0	0	0	0	0	-5.97457	0	0	0	0	0	0	0	0	0	0	0
77	0	0	0	0	0	1	0	0	0	0	0	0	0	1	0	0	0	0	0	0	0	0	0	0	0	1	0	1	0	0	0	0	0	0	0	-2.94069	0	0	0	0	0	0	0	-2.82747	0	0	0	0	0
78	1	1	1	1	0	1	1	1	0	1	1	1	1	1	1	1	1	1	0	1	0	1	0	1	0	1	0	0	1	0	-3.40909	-17.2964	-6.75453	-10.6415	0	-24.4456	-2.0964	-2.06293	0	-10.9892	-5.40075	-38.246	-3.18887	-7.42231	-7.48324	-10.0094	-3.40909	-7.23108	0
79	1	1	1	1	1	1	0	0	0	1	1	1	1	1	1	1	0	1	0	1	0	1	1	1	0	1	0	0	0	1	-12.3174	-23.531	-8.72257	-10.9193	-9.39002	-36.3501	0	0	0	-10.5404	-3.22726	-31.994	-2.95206	-8.01374	-9.05707	-8.5649	0	-5.80908	0
80	1	1	1	1	0	1	0	1	1	1	1	1	0	1	1	1	0	0	0	0	1	1	1	1	0	1	0	0	1	1	-4.4018	-13.0772	-2.10619	-3.58686	0	-15.8413	0	-2.19954	-7.10484	-10.5857	-7.02754	-25.0761	0	-5.16563	-2.6262	-5.65136	0	0	0
81	0	0	0	0	0	0	0	1	0	0	0	0	0	0	0	0	0	0	0	0	0	0	0	0	0	1	0	1	0	0	0	0	0	0	0	0	0	-6.2602	0	0	0	0	0	0	0	0	0	0	0
82	1	1	1	1	1	1	0	0	1	1	1	1	1	1	1	1	1	1	0	1	0	1	1	1	0	1	0	0	1	0	-27.9087	-34.8961	-21.6257	-23.1852	-4.22481	-27.8999	0	0	-3.47296	-9.5934	-6.39574	-32.7782	-4.48547	-3.53293	-8.46575	-11.4108	-2.31482	-3.58346	0
83	1	1	1	1	1	1	1	1	1	1	1	1	1	1	1	1	1	1	1	1	1	1	1	1	0	1	0	0	0	1	-8.44645	-17.0773	-6.89345	-12.0774	-2.43206	-8.09019	-5.52721	-4.02288	-7.27941	-18.6177	-6.28375	-37.4298	-4.98245	-5.86734	-6.09814	-4.24855	-3.40579	-4.45444	-4.37366
84	0	0	0	0	0	0	0	1	0	0	0	0	0	0	0	0	0	0	0	0	0	0	0	0	0	1	0	1	0	0	0	0	0	0	0	0	0	-5.68368	0	0	0	0	0	0	0	0	0	0	0
85	1	1	1	1	1	1	1	1	1	1	1	1	0	1	1	1	1	1	1	1	1	1	1	1	0	1	0	0	0	1	-8.23335	-17.4971	-6.7202	-12.181	-2.35587	-8.72248	-5.26971	-4.21773	-7.43395	-18.0471	-6.00307	-37.257	0	-5.93531	-5.90457	-4.00426	-3.28974	-4.27012	-4.80374
86	1	1	1	1	0	1	0	1	1	1	1	1	0	1	1	1	1	1	0	0	0	1	0	1	0	1	0	0	1	1	-4.97963	-15.4661	-3.67031	-7.95535	0	-32.8661	0	-2.88489	-2.9883	-10.5436	-6.62828	-26.4296	0	-9.46301	-6.83551	-11.3179	-3.04817	-6.2751	0
87	1	1	1	1	1	1	0	1	1	1	1	1	1	1	1	1	1	1	0	1	1	1	1	1	0	1	0	0	0	0	-8.17114	-19.5591	-9.13861	-7.02654	-9.47938	-32.27	0	-2.92118	-2.02284	-9.43756	-2.89557	-24.7949	-2.01809	-8.65213	-4.24064	-7.14294	-2.29394	-5.54638	0
88	1	1	1	1	1	1	0	0	1	1	1	1	1	1	1	1	0	1	0	0	1	1	1	1	0	1	0	1	0	1	-23.8262	-34.2162	-15.3315	-14.855	-3.2679	-24.9107	0	0	-2.29324	-18.9698	-8.38774	-19.4889	-5.7376	-2.83336	-7.7137	-7.49544	0	-5.15241	0
89	0	1	1	0	0	1	0	0	0	1	1	1	1	1	1	1	0	1	0	0	0	1	1	1	0	1	0	0	1	0	0	-14.5273	-3.27773	0	0	-20.2293	0	0	0	-13.2885	-5.28337	-34.5517	-6.52749	-4.93008	-11.0888	-5.86087	0	-3.86958	0
90	1	1	1	1	1	1	0	1	0	1	1	1	1	1	1	1	0	0	0	1	1	1	1	1	0	1	0	0	1	1	-2.64703	-16.4763	-3.86192	-5.40131	-3.97248	-21.3275	0	-3.11319	0	-9.73822	-2.25523	-27.1577	-3.48538	-8.57759	-6.22901	-9.1403	0	0	0
91	0	0	0	0	1	1	0	0	0	0	0	0	0	1	0	0	0	0	0	0	0	0	0	0	0	1	0	1	0	0	0	0	0	0	-2.29709	-2.76687	0	0	0	0	0	0	0	-2.48961	0	0	0	0	0
92	1	1	1	1	1	1	1	1	1	1	1	1	1	1	1	1	1	1	0	0	1	1	1	1	0	1	0	0	1	1	-5.47384	-19.3733	-10.2164	-8.81282	-2.88913	-19.9428	-3.58884	-3.87172	-2.23064	-9.43408	-8.24323	-35.5742	-5.08602	-6.97242	-6.50295	-3.69699	-2.52163	-4.00904	0
93	1	1	1	1	0	1	1	1	1	1	1	1	1	1	0	1	0	0	0	0	0	1	0	1	0	1	0	0	1	0	-3.14972	-16.0933	-6.19736	-13.0303	0	-10.977	-15.8913	-7.71208	-2.60145	-8.76137	-2.15937	-21.0399	-9.76266	-7.44743	0	-9.84818	0	0	0
94	1	1	1	1	1	1	0	0	1	1	1	1	0	1	1	1	0	1	0	1	0	1	1	1	0	1	0	0	1	0	-6.8062	-26.0584	-9.6892	-12.4171	-6.67062	-26.0189	0	0	-2.1989	-6.36468	-2.5183	-22.168	0	-5.12572	-3.91287	-3.44213	0	-5.50531	0
95	0	0	0	0	0	0	0	1	0	0	0	0	0	0	0	0	0	0	0	0	0	0	0	0	0	1	0	1	0	0	0	0	0	0	0	0	0	-6.15908	0	0	0	0	0	0	0	0	0	0	0
96	1	1	1	1	1	1	0	0	1	1	1	1	1	1	1	1	1	1	0	0	1	1	1	1	0	1	0	0	0	0	-5.79433	-23.4252	-8.6952	-9.06375	-2.2869	-30.0326	0	0	-2.68562	-7.45019	-6.53169	-24.704	-3.29336	-8.26361	-5.61311	-7.91336	-3.0822	-3.50441	0
97	0	0	0	0	0	0	1	1	0	0	0	0	0	0	0	0	0	0	0	0	0	0	0	0	0	1	0	1	0	0	0	0	0	0	0	0	-4.24879	-10.5132	0	0	0	0	0	0	0	0	0	0	0
98	0	0	0	0	0	0	1	1	0	0	0	0	0	0	0	1	0	1	0	0	0	0	0	0	0	1	0	1	0	0	0	0	0	0	0	0	-4.32696	-8.10017	0	0	0	0	0	0	0	-2.46833	0	-2.06764	0
99	0	0	0	0	0	0	1	1	0	0	0	0	0	0	0	0	0	0	0	0	0	0	0	0	0	0	0	1	0	0	0	0	0	0	0	0	-8.43919	-12.7531	0	0	0	0	0	0	0	0	0	0	0
100	1	1	1	1	1	1	0	1	1	1	1	1	1	1	1	1	0	0	0	1	1	1	1	1	0	1	0	0	0	1	-7.01129	-16.4465	-5.92866	-6.73716	-5.02577	-24.0618	0	-3.04412	-2.32219	-12.0148	-4.27935	-29.4456	-5.03456	-7.02708	-5.61751	-3.54815	0	0	0
101	1	1	1	1	1	1	1	1	0	1	1	1	1	1	1	0	0	1	0	0	0	1	0	1	0	1	0	1	1	1	-7.84125	-14.2705	-4.95154	-11.7724	-3.11302	-21.9097	-3.22036	-5.7942	0	-4.40335	-2.0966	-25.3509	-6.75882	-2.88764	-2.02162	0	0	-2.08559	0
102	0	0	0	0	0	0	1	1	0	0	0	0	0	1	0	0	0	0	0	0	0	0	0	0	0	1	0	1	0	0	0	0	0	0	0	0	-3.73896	-10.1698	0	0	0	0	0	-3.23906	0	0	0	0	0
103	1	1	1	1	1	1	0	0	0	1	1	1	0	0	1	1	0	1	0	1	0	1	1	1	0	1	0	0	1	1	-8.83262	-23.6876	-4.84353	-16.8643	-4.32689	-32.405	0	0	0	-4.86506	-2.05634	-23.2992	0	0	-4.16206	-2.67536	0	-2.63576	0
104	1	1	1	1	1	1	0	1	1	1	1	1	1	1	1	1	0	1	0	1	1	1	1	1	0	1	0	0	1	1	-2.91695	-17.48	-7.95946	-8.18612	-5.07159	-26.1303	0	-2.77898	-3.84401	-8.56257	-3.80637	-24.9237	-2.35273	-11.1985	-4.15131	-6.33502	0	-4.07457	0
105	1	1	1	1	1	1	0	0	1	1	1	1	0	1	1	1	1	1	0	1	1	1	1	1	0	1	0	0	0	0	-3.14095	-20.8645	-7.3814	-8.4287	-3.00462	-16.8146	0	0	-3.52735	-6.84375	-5.96378	-32.9433	0	-5.23339	-2.94258	-2.86497	-3.14095	-2.23585	0
106	1	1	1	1	1	1	1	1	0	1	1	1	1	0	1	1	0	1	0	0	0	1	1	1	0	1	0	1	0	1	-23.3305	-32.7987	-10.5026	-16.235	-13.5294	-21.7424	-2.84638	-3.84419	0	-7.38434	-3.76959	-24.8428	-3.95413	0	-5.17053	-2.24703	0	-3.60905	0
107	1	1	1	1	1	1	0	0	1	1	1	1	0	1	1	1	1	1	0	1	1	1	1	1	0	1	0	0	0	0	-3.12623	-20.7625	-7.35692	-8.38145	-2.99279	-16.7152	0	0	-3.50145	-6.77097	-5.92737	-32.7671	0	-5.1951	-2.92657	-2.8395	-3.12623	-2.22015	0
108	1	1	1	1	0	1	1	1	0	1	0	1	1	0	1	1	0	1	0	0	1	1	1	1	0	1	0	1	0	1	-15.7112	-20.5718	-6.47777	-6.6345	0	-21.0882	-2.2116	-2.7578	0	-10.3037	0	-13.3215	-10.2331	0	-6.18442	-2.89699	0	-2.38541	0
109	0	1	1	1	0	1	1	1	1	1	1	1	1	1	1	1	0	0	0	1	1	1	0	1	0	1	0	0	1	1	0	-12.1045	-3.31985	-6.40102	0	-3.84172	-14.2598	-2.04114	-3.85984	-10.8614	-7.73119	-12.6478	-8.39811	-5.83338	-2.02539	-10.4491	0	0	0
110	1	1	1	1	1	1	0	0	0	1	0	1	0	1	1	1	0	0	0	1	0	1	0	1	0	1	0	0	1	0	-2.20314	-14.0879	-3.33202	-3.80618	-11.6463	-24.795	0	0	0	-3.76197	0	-26.8028	0	-4.21096	-6.41135	-6.79312	0	0	0
111	0	1	1	1	0	1	1	1	1	1	1	1	1	1	0	1	0	0	0	1	1	1	1	1	0	1	0	0	1	1	0	-10.7699	-2.81449	-4.8169	0	-4.19026	-10.018	-2.13072	-3.77935	-9.06805	-8.14263	-13.5224	-6.05965	-5.69175	0	-10.3459	0	0	0
112	1	1	1	1	1	1	0	0	1	1	1	1	1	1	1	1	0	1	0	1	1	1	1	1	0	1	0	0	1	0	-2.6005	-18.6435	-6.66035	-6.71703	-5.61295	-23.0348	0	0	-2.02323	-7.91171	-3.48253	-22.8381	-2.14853	-7.9075	-3.9982	-5.70083	0	-2.82759	0
113	0	0	0	0	0	0	1	1	0	0	0	0	0	1	0	0	0	0	0	0	0	0	0	0	0	1	0	1	0	0	0	0	0	0	0	0	-5.73805	-13.7636	0	0	0	0	0	-2.58163	0	0	0	0	0
114	1	1	1	1	1	1	1	0	0	1	1	1	0	1	1	1	0	1	0	0	1	1	0	1	0	1	0	0	1	1	-6.19256	-24.4666	-10.2719	-14.5235	-2.88551	-26.3428	-2.22056	0	0	-7.72552	-7.04099	-28.0244	0	-9.92844	-6.76894	-10.4143	0	-6.64262	0
115	1	1	1	1	1	1	1	1	0	1	1	1	0	1	1	1	0	1	0	1	0	1	0	1	0	1	0	0	0	0	-8.65873	-24.6473	-10.0219	-12.6105	-6.51973	-24.9879	-2.93251	-2.74003	0	-6.85593	-2.87752	-22.5026	0	-3.46298	-5.88777	-3.1405	0	-6.36889	0
116	1	1	1	1	1	1	0	1	0	1	0	1	0	1	1	1	0	1	0	1	0	1	1	1	0	1	0	0	1	1	-14.1139	-21.211	-9.00886	-9.21816	-13.022	-29.682	0	-2.34443	0	-9.43269	0	-27.9998	0	-3.68957	-4.84229	-7.1746	0	-3.88532	0
117	1	1	1	1	1	1	0	1	0	1	1	1	0	1	1	1	0	1	0	0	0	1	0	1	0	1	0	0	0	0	-6.84139	-16.7533	-6.61418	-8.77764	-6.64486	-24.5657	0	-2.23641	0	-3.84264	-2.41954	-23.3782	0	-5.29438	-3.96035	-5.62625	0	-3.40107	0
118	1	1	1	1	1	1	0	0	0	1	1	1	1	1	1	1	1	1	0	1	1	1	0	1	0	1	0	0	1	1	-7.41857	-19.4058	-6.00605	-4.24193	-4.02678	-18.3984	0	0	0	-7.24635	-3.52081	-14.4186	-3.69347	-4.43436	-10.1398	-16.3958	-4.43115	-4.73328	0
119	0	0	0	0	1	1	0	0	0	0	0	0	0	1	0	0	0	0	0	0	0	0	0	0	0	1	0	1	0	0	0	0	0	0	-2.33445	-2.31517	0	0	0	0	0	0	0	-2.9198	0	0	0	0	0
120	0	0	0	0	0	0	0	1	0	0	0	0	0	0	0	0	0	0	0	0	0	0	0	0	0	0	0	1	0	0	0	0	0	0	0	0	0	-4.83932	0	0	0	0	0	0	0	0	0	0	0
121	0	0	0	0	0	0	1	1	0	0	0	0	0	0	0	0	0	0	0	0	0	0	0	0	0	1	0	1	0	0	0	0	0	0	0	0	-2.06577	-2.51032	0	0	0	0	0	0	0	0	0	0	0
122	0	1	1	0	0	1	0	0	0	1	1	1	1	1	1	1	0	1	0	0	0	1	0	1	0	1	0	0	1	0	0	-12.1558	-3.02184	0	0	-17.186	0	0	0	-9.86955	-5.36681	-30.8539	-4.86867	-5.9939	-8.47197	-6.29652	0	-3.40236	0
123	1	1	1	1	1	1	0	0	1	1	1	1	0	1	1	1	1	1	0	1	1	1	1	1	0	1	0	0	0	0	-2.95558	-19.5816	-7.07192	-8.33215	-2.85532	-16.0846	0	0	-3.20416	-6.82055	-5.50739	-30.7328	0	-5.51704	-2.74164	-2.83942	-2.95558	-2.03991	0
124	0	1	1	1	1	1	0	0	0	1	0	1	0	1	1	1	0	0	0	1	0	1	0	1	0	1	0	0	1	0	0	-11.351	-3.49887	-4.13103	-9.58011	-22.0513	0	0	0	-2.97309	0	-23.73	0	-3.58463	-5.07972	-4.90966	0	0	0
125	1	1	0	1	1	1	1	0	0	1	0	1	1	1	1	1	0	0	0	0	0	1	1	1	0	1	0	1	0	1	-10.9627	-25.0428	0	-8.43215	-7.63695	-22.3804	-2.69618	0	0	-7.57427	0	-17.0016	-2.42142	-2.97575	-7.18802	-8.32492	0	0	0
126	0	0	0	0	0	0	0	1	0	0	0	0	0	0	0	0	0	0	0	0	0	0	0	0	0	1	0	1	0	0	0	0	0	0	0	0	0	-5.09563	0	0	0	0	0	0	0	0	0	0	0
127	1	1	1	1	0	1	1	1	1	1	1	1	0	1	0	1	1	1	0	0	0	1	1	1	0	1	0	0	0	1	-5.52737	-13.0177	-3.1222	-12.0507	0	-11.7191	-4.33533	-5.54698	-3.62923	-13.2823	-4.98153	-16.0564	0	-7.35573	0	-6.48314	-2.00394	-5.78273	0
128	1	1	1	1	1	1	0	0	1	1	1	1	1	1	1	1	1	1	0	0	1	1	1	1	0	1	0	0	0	0	-4.52162	-24.8529	-9.13861	-9.10782	-2.48924	-25.8639	0	0	-2.02284	-5.29437	-5.07243	-25.6053	-2.52611	-6.73266	-4.99716	-5.91912	-2.29394	-2.95489	0
129	1	1	1	1	1	1	1	1	0	1	1	1	1	1	1	1	0	1	0	0	0	1	1	1	0	1	0	0	0	1	-16.7745	-21.3895	-10.8156	-15.0123	-5.4677	-14.1406	-7.79066	-4.37315	0	-10.466	-6.31708	-21.7442	-6.28556	-8.20277	-3.14105	-17.5212	0	-9.36456	0
130	1	1	1	1	0	1	0	0	1	1	1	1	1	1	1	1	1	1	0	0	1	1	1	1	0	1	0	0	0	0	-3.06609	-17.525	-9.84665	-9.00797	0	-23.8317	0	0	-2.15141	-10.2406	-7.24549	-17.6581	-4.79165	-9.73342	-2.40975	-7.85946	-3.90714	-4.94098	0
131	1	1	1	1	0	1	1	0	0	1	1	1	0	0	0	1	0	0	0	1	0	1	0	1	0	1	0	0	0	0	-8.47572	-17.4318	-5.55942	-5.94212	0	-16.4148	-7.28855	0	0	-4.27156	-4.77444	-21.0251	0	0	0	-4.48938	0	0	0
132	0	0	0	0	0	0	0	1	0	0	0	0	0	0	0	0	0	0	0	0	0	0	0	0	0	0	0	1	0	0	0	0	0	0	0	0	0	-4.78246	0	0	0	0	0	0	0	0	0	0	0
133	1	1	1	1	1	1	0	0	0	1	1	1	0	1	1	1	0	1	0	0	0	1	0	1	0	1	0	0	0	1	-7.04419	-18.0331	-8.16885	-5.12743	-3.82153	-23.2328	0	0	0	-6.55681	-4.87748	-16.0192	0	-4.76019	-8.8387	-9.17698	0	-4.37549	0
134	1	1	1	1	1	1	0	0	0	1	0	1	0	0	1	1	0	0	0	1	0	1	0	1	0	1	0	0	0	1	-9.01476	-21.5703	-4.18192	-12.6472	-5.05624	-29.5768	0	0	0	-3.88795	0	-22.4454	0	0	-2.78258	-2.28401	0	0	0
135	1	1	1	1	0	1	1	1	1	1	1	1	0	1	0	1	0	1	0	0	0	1	1	1	0	1	0	0	1	1	-3.84831	-10.6535	-2.0575	-10.1743	0	-11.2811	-4.17853	-5.14973	-3.45752	-12.2911	-4.85163	-14.3759	0	-6.81643	0	-5.86814	0	-5.245	0
136	1	1	1	1	0	1	0	1	0	1	0	1	1	0	1	1	0	1	0	0	1	1	1	1	0	1	0	1	0	1	-13.5464	-16.5401	-6.95427	-4.63946	0	-21.1574	0	-2.75969	0	-8.71897	0	-8.73965	-6.67434	0	-4.43693	-3.35628	0	-2.68283	0
137	1	1	1	1	1	1	1	0	0	1	1	1	0	1	1	1	0	1	0	0	0	1	0	1	0	1	0	0	0	0	-6.26687	-15.6659	-4.9833	-8.03618	-6.99831	-23.039	-2.27628	0	0	-3.48354	-2.24665	-20.7097	0	-5.30019	-3.51253	-5.61932	0	-3.73355	0
138	1	1	1	1	1	1	0	0	0	1	1	1	1	1	1	1	0	1	0	0	0	1	1	1	0	1	0	0	1	0	-5.23748	-13.4906	-4.16725	-10.2621	-5.04096	-20.879	0	0	0	-8.421	-2.31158	-20.8155	-2.81661	-5.32079	-5.63918	-5.11592	0	-3.41937	0
139	0	0	0	0	0	0	1	1	0	0	0	0	0	0	0	0	0	0	0	0	0	0	0	0	0	1	0	1	0	0	0	0	0	0	0	0	-2.12248	-2.6061	0	0	0	0	0	0	0	0	0	0	0
140	0	1	1	1	0	1	0	0	0	1	1	1	0	1	1	0	0	1	1	0	1	1	1	1	0	1	0	0	1	0	0	-12.5884	-2.50828	-2.67825	0	-21.4935	0	0	0	-4.75714	-4.49612	-28.8591	0	-2.12025	-2.39961	0	0	-2.25325	-2.02903
141	0	0	0	0	0	0	0	1	0	0	0	0	0	0	0	0	0	0	0	0	0	0	0	0	0	1	0	1	0	0	0	0	0	0	0	0	0	-5.10417	0	0	0	0	0	0	0	0	0	0	0
142	1	1	1	1	0	1	0	0	0	1	1	1	0	1	1	1	0	1	1	1	0	1	0	1	0	1	0	0	1	1	-5.18261	-21.1961	-7.84304	-18.4207	0	-19.7866	0	0	0	-7.28205	-3.69232	-27.4828	0	-4.69158	-5.57454	-4.49076	0	-2.79712	-2.14355
143	0	0	0	0	0	0	0	1	0	0	0	0	0	0	0	0	0	0	0	0	0	0	0	0	0	1	0	1	0	0	0	0	0	0	0	0	0	-4.85906	0	0	0	0	0	0	0	0	0	0	0
144	0	1	0	1	0	1	0	0	0	1	1	1	0	1	1	1	0	0	0	1	0	1	1	1	0	1	0	0	0	1	0	-12.3598	0	-4.67269	0	-18.074	0	0	0	-4.29157	-4.38664	-25.2127	0	-7.81024	-2.0182	-6.66098	0	0	0
145	0	0	0	0	0	1	0	0	0	0	0	0	0	1	0	1	0	0	0	0	0	0	0	0	0	1	0	1	0	0	0	0	0	0	0	-2.95617	0	0	0	0	0	0	0	-3.69303	0	-2.8533	0	0	0
146	0	0	0	0	0	0	0	1	0	0	0	0	0	0	0	0	0	0	0	0	0	0	0	0	0	1	0	1	0	0	0	0	0	0	0	0	0	-2.77907	0	0	0	0	0	0	0	0	0	0	0
147	0	1	0	1	0	1	0	0	0	1	1	1	0	1	1	1	0	0	0	0	0	1	1	1	0	1	0	0	0	1	0	-10.8032	0	-4.09045	0	-17.1444	0	0	0	-5.19962	-5.17986	-22.3574	0	-7.50361	-2.34102	-6.2572	0	0	0
148	0	1	1	1	0	1	1	0	0	1	1	1	1	1	0	1	0	0	0	0	0	1	0	1	0	1	0	0	1	0	0	-11.1843	-2.02618	-3.8826	0	-5.61356	-13.5194	0	0	-4.49251	-4.24837	-7.30087	-6.9007	-4.19725	0	-11.2259	0	0	0
149	0	0	0	0	0	0	0	1	0	0	0	0	0	0	0	0	0	0	0	0	0	0	0	0	0	1	0	1	0	0	0	0	0	0	0	0	0	-4.77525	0	0	0	0	0	0	0	0	0	0	0
150	1	1	0	1	0	1	1	1	1	1	1	1	0	1	0	1	0	1	0	0	0	1	1	1	0	1	0	0	1	0	-3.41275	-9.69592	0	-8.95981	0	-10.882	-3.97867	-5.14713	-3.60858	-12.1581	-4.64573	-13.2931	0	-6.27415	0	-5.33355	0	-4.46553	0
151	1	1	1	1	0	1	1	1	0	1	1	1	1	1	1	1	0	1	0	1	0	1	0	1	0	1	0	0	0	0	-3.51545	-16.5862	-4.95257	-7.96855	0	-17.0521	-2.71869	-3.50018	0	-9.75684	-8.54374	-27.4626	-6.25113	-8.18223	-8.42856	-8.5561	0	-5.76491	0
152	0	0	0	0	0	0	0	0	0	0	0	0	0	0	0	0	0	0	0	0	0	0	0	0	0	0	0	1	0	0	0	0	0	0	0	0	0	0	0	0	0	0	0	0	0	0	0	0	0
153	1	1	1	1	1	1	0	0	0	1	1	1	1	1	1	1	0	1	0	0	0	1	1	1	0	1	0	0	0	0	-5.1431	-11.9155	-4.6959	-6.60042	-4.39612	-17.422	0	0	0	-10.4711	-2.42369	-19.7125	-2.90223	-6.08757	-5.99963	-5.04193	0	-4.5776	0
154	1	1	0	1	1	1	0	0	1	1	1	1	0	1	1	0	1	1	0	1	1	1	1	1	0	1	0	0	1	1	-2.93501	-13.2341	0	-3.55521	-2.8387	-10.2508	0	0	-3.89235	-13.0347	-6.35696	-26.912	0	-3.66264	-4.17955	0	-2.44178	-4.00041	0
155	0	0	0	0	0	0	0	0	0	0	0	0	0	0	0	0	0	0	1	1	0	0	1	0	0	0	0	0	1	0	0	0	0	0	0	0	0	0	0	0	0	0	0	0	0	0	0	0	-6.02162
156	1	1	1	1	1	1	0	0	0	1	1	1	0	1	1	1	0	1	0	0	0	1	0	1	0	1	0	0	0	0	-6.34279	-14.2682	-5.04346	-7.43468	-7.06893	-23.4412	0	0	0	-3.25835	-2.3037	-19.5034	0	-5.41729	-3.5681	-5.7385	0	-3.80072	0
157	0	1	1	1	0	1	1	0	0	1	1	1	1	1	0	1	0	0	0	0	0	0	0	1	0	1	0	0	1	0	0	-10.5465	-2.05	-3.94921	0	-5.72921	-13.676	0	0	-4.61937	-4.31676	-7.45991	-7.08476	-4.27407	0	-11.3766	0	0	0
158	0	1	1	1	0	1	1	0	0	1	1	1	1	1	0	1	0	0	0	0	0	0	0	1	0	1	0	0	1	0	0	-10.5465	-2.05	-3.94921	0	-5.72921	-13.676	0	0	-4.61937	-4.31676	-7.45991	-7.08476	-4.27407	0	-11.3766	0	0	0
159	0	0	0	0	0	0	0	0	0	0	0	0	0	0	0	0	0	0	0	0	0	0	0	0	0	0	0	1	0	0	0	0	0	0	0	0	0	0	0	0	0	0	0	0	0	0	0	0	0
160	1	1	1	1	0	1	0	0	0	1	1	1	0	1	1	1	0	1	1	1	0	1	0	1	0	1	0	0	1	1	-5.11087	-21.6822	-7.75214	-18.1424	0	-19.4005	0	0	0	-7.03316	-3.6039	-27.7418	0	-4.57337	-5.49008	-4.37859	0	-2.7369	-2.10529
161	1	1	1	1	0	1	1	1	0	1	1	1	1	1	1	1	0	1	0	0	0	1	0	1	0	1	0	0	0	0	-3.55622	-15.8689	-5.00218	-8.08563	0	-17.3215	-2.771	-3.59184	0	-9.98382	-8.66269	-26.8752	-6.43248	-8.31189	-8.51581	-8.68717	0	-5.84007	0
162	1	1	1	1	1	1	1	0	0	1	1	1	0	0	1	1	0	1	0	1	0	1	1	1	0	1	0	0	0	1	-26.5591	-22.0658	-17.5638	-19.2926	-6.84136	-26.2657	-2.08004	0	0	-11.9705	-3.16924	-14.8893	0	0	-4.38221	-6.04212	0	-4.79241	0
163	0	1	0	0	0	1	0	0	0	1	1	1	1	1	1	1	1	0	0	1	0	1	0	1	0	1	0	0	1	1	0	-10.6185	0	0	0	-15.9235	0	0	0	-9.82581	-5.09178	-27.0614	-4.31654	-4.47567	-8.98013	-5.41311	-2.04287	0	0
164	0	0	0	0	0	0	0	1	0	0	0	0	0	0	0	0	0	0	0	0	0	0	0	0	0	1	0	1	0	0	0	0	0	0	0	0	0	-2.64754	0	0	0	0	0	0	0	0	0	0	0
165	0	0	0	0	0	0	1	1	0	0	0	0	0	0	0	0	0	0	0	0	0	0	0	0	0	1	0	1	0	0	0	0	0	0	0	0	-2.0244	-5.57902	0	0	0	0	0	0	0	0	0	0	0
166	0	0	0	0	0	0	0	0	0	0	0	0	0	0	0	0	0	0	1	1	0	0	0	0	0	0	0	0	1	0	0	0	0	0	0	0	0	0	0	0	0	0	0	0	0	0	0	0	-2.1897
167	0	1	1	1	1	1	0	0	1	1	1	1	0	1	0	1	1	1	0	1	1	1	1	1	0	1	0	0	1	0	0	-15.0632	-2.931	-6.94581	-2.98963	-18.1237	0	0	-5.52955	-8.33912	-3.09913	-22.6277	0	-6.17479	0	-4.23884	-3.0355	-5.04179	0
168	1	1	1	1	1	1	0	0	0	1	0	1	0	1	1	1	0	1	0	1	0	1	0	1	0	1	0	0	1	1	-12.4776	-17.0234	-7.3862	-7.85796	-11.0603	-25.6857	0	0	0	-6.8922	0	-25.4879	0	-2.02946	-3.72713	-6.02074	0	-3.59186	0
169	0	1	0	1	1	1	0	0	1	1	1	1	0	1	1	1	0	1	0	1	1	1	1	1	0	1	0	0	0	1	0	-13.5904	0	-3.65159	-3.48092	-10.408	0	0	-6.87243	-13.1999	-5.17192	-27.0301	0	-4.81377	-4.30866	-2.20161	0	-3.23801	0
170	1	1	1	1	1	1	0	0	1	1	0	1	0	1	0	1	0	1	0	1	1	1	1	1	0	1	0	0	1	0	-2.19336	-14.7625	-4.12374	-4.3083	-4.06508	-19.0105	0	0	-3.21802	-6.83485	0	-18.312	0	-4.69158	0	-4.49076	0	-3.36679	0
171	1	1	0	1	1	1	1	0	0	1	1	1	1	1	0	0	1	1	0	1	0	1	0	1	0	0	0	0	1	1	-4.41497	-13.9482	0	-6.82297	-2.16172	-15.911	-3.60892	0	0	-3.92929	-2.54488	-18.9221	-4.17859	-5.80122	0	0	-2.78259	-2.92582	0
172	0	0	0	0	0	0	1	1	0	0	0	0	0	0	0	0	0	0	0	0	0	0	0	0	0	0	0	1	0	0	0	0	0	0	0	0	-2.30281	-3.29178	0	0	0	0	0	0	0	0	0	0	0
173	0	0	0	0	0	0	0	0	0	0	0	0	1	0	0	0	0	0	0	0	0	0	0	0	0	1	0	1	0	0	0	0	0	0	0	0	0	0	0	0	0	0	-3.47881	0	0	0	0	0	0
174	1	1	1	1	1	1	1	1	0	1	1	1	1	1	1	0	1	1	0	0	1	1	1	1	0	1	0	0	0	0	-6.99461	-14.8023	-11.2178	-9.06697	-2.80487	-12.9888	-3.62255	-2.75922	0	-5.79658	-9.00027	-26.8545	-4.60255	-5.51761	-5.69612	0	-3.40909	-4.89412	0
175	1	1	1	1	1	1	0	1	0	1	1	1	1	1	1	1	1	0	0	0	1	1	0	1	0	1	0	0	0	0	-4.98008	-18.4525	-3.79812	-8.77764	-2.73877	-22.7875	0	-6.60722	0	-4.60837	-3.99375	-26.7727	-2.34591	-4.18074	-7.3044	-2.47778	-3.31869	0	0
176	0	0	0	0	0	0	0	1	0	0	0	0	0	0	0	0	0	0	0	0	0	0	0	0	0	1	0	1	0	0	0	0	0	0	0	0	0	-5.33695	0	0	0	0	0	0	0	0	0	0	0
177	1	1	1	1	0	1	1	0	0	1	1	1	1	1	1	1	0	1	0	0	0	1	0	1	0	1	0	0	0	0	-5.49837	-11.4966	-5.1467	-7.6655	0	-20.4786	-2.43287	0	0	-8.07585	-6.04412	-19.3802	-3.04254	-5.61961	-7.10231	-7.29821	0	-3.91645	0
178	0	0	0	0	0	0	1	1	0	0	0	0	0	0	0	0	0	0	0	0	0	0	0	0	0	0	0	1	0	0	0	0	0	0	0	0	-5.67732	-7.93981	0	0	0	0	0	0	0	0	0	0	0
179	1	1	1	1	1	1	0	0	0	0	0	1	0	1	1	1	0	0	0	1	0	1	0	1	0	1	0	0	1	0	-5.19411	-14.6788	-2.86018	-3.91572	-7.92985	-26.4206	0	0	0	0	0	-16.6278	0	-3.09737	-3.4321	-2.76103	0	0	0
180	0	0	0	0	0	0	0	0	0	0	0	0	1	0	0	0	0	0	0	0	0	0	0	0	0	1	0	1	0	0	0	0	0	0	0	0	0	0	0	0	0	0	-4.66059	0	0	0	0	0	0
181	1	0	1	0	0	1	1	1	0	0	0	0	1	1	0	1	0	0	0	0	0	1	0	0	0	1	0	1	0	0	-3.07472	0	-2.27642	0	0	-2.73367	-3.5379	-2.48422	0	0	0	0	-11.6177	-3.47148	0	-3.62617	0	0	0
182	0	0	0	0	0	0	1	1	0	0	0	0	0	0	0	0	0	0	0	0	0	0	0	0	0	1	0	1	0	0	0	0	0	0	0	0	-2.58332	-3.82666	0	0	0	0	0	0	0	0	0	0	0
183	1	1	1	1	1	1	0	0	0	1	0	1	0	0	1	1	0	1	0	0	0	1	1	1	0	1	0	0	0	1	-9.19791	-14.3848	-4.56749	-5.23498	-9.7568	-25.8594	0	0	0	-5.36876	0	-20.3742	0	0	-4.31842	-4.76537	0	-2.93574	0
184	0	1	1	1	0	1	1	1	0	0	0	0	1	1	0	1	0	0	0	0	0	1	0	0	0	1	0	1	0	0	0	-2.32445	-3.24815	-4.14912	0	-3.26102	-9.77978	-9.01855	0	0	0	0	-8.32929	-5.45702	0	-8.53388	0	0	0
185	0	0	0	0	0	0	0	1	0	0	0	0	0	0	0	0	0	0	0	0	0	0	0	0	0	1	0	1	0	0	0	0	0	0	0	0	0	-9.01855	0	0	0	0	0	0	0	0	0	0	0
186	0	1	0	0	0	0	0	0	1	1	1	1	1	0	0	0	1	1	1	0	1	0	1	0	0	0	0	0	0	0	0	-3.05156	0	0	0	0	0	0	-15.178	-24.5974	-11.2398	-25.7577	-3.96263	0	0	0	-12.2742	-2.95146	-15.2688
187	1	1	1	1	0	1	0	1	0	1	0	1	1	1	1	1	0	1	0	0	0	1	0	1	0	1	0	0	1	0	-6.09234	-15.164	-11.5695	-17.3098	0	-13.7887	0	-2.54775	0	-4.30877	0	-16.0753	-8.78799	-11.3878	-5.93722	-11.8737	0	-3.07111	0
188	1	1	1	1	0	1	0	0	0	1	0	1	1	1	1	1	1	1	0	0	0	1	0	1	0	1	0	0	0	0	-4.04415	-16.7378	-3.25128	-9.61642	0	-17.7567	0	0	0	-17.4409	0	-18.9531	-4.25836	-8.44477	-6.78089	-15.5353	-4.04415	-11.4706	0
189	1	1	1	1	0	1	0	0	0	1	1	1	1	1	1	1	1	1	0	0	1	1	0	1	0	1	0	0	0	0	-3.12765	-15.7902	-9.38497	-8.71588	0	-22.0683	0	0	0	-6.7475	-8.32936	-14.9772	-4.38518	-8.28038	-3.38846	-8.62367	-3.12765	-3.30297	0
190	0	1	0	0	0	0	0	0	1	1	1	1	1	0	0	0	1	1	1	0	1	0	1	0	0	0	0	0	0	0	0	-3.00897	0	0	0	0	0	0	-15.0792	-25.0375	-11.1591	-25.5334	-3.88301	0	0	0	-12.2179	-2.92448	-15.2023
191	0	1	0	0	0	0	0	0	1	1	1	1	1	0	0	0	1	1	1	0	1	0	1	0	0	0	0	0	1	0	0	-3.00897	0	0	0	0	0	0	-15.0792	-24.3575	-11.1591	-25.5334	-3.88301	0	0	0	-12.2179	-2.92448	-15.2023
192	1	1	1	1	1	1	0	0	0	1	0	1	0	1	1	0	0	0	0	1	0	1	0	1	0	1	0	0	0	0	-3.82861	-14.4886	-5.27701	-8.69321	-2.55525	-17.5475	0	0	0	-4.1083	0	-15.9097	0	-2.74737	-2.33348	0	0	0	0
193	1	1	1	1	0	1	0	1	1	1	1	1	0	1	1	1	0	0	0	0	0	1	0	1	0	1	0	0	1	1	-5.72312	-11.5259	-2.64429	-4.30097	0	-15.8368	0	-3.24767	-2.53959	-8.62107	-4.84815	-18.687	0	-4.39947	-3.133	-3.40191	0	0	0
194	0	0	0	0	0	0	0	0	0	0	0	0	0	0	0	0	0	0	0	0	0	0	0	0	0	1	0	1	0	0	0	0	0	0	0	0	0	0	0	0	0	0	0	0	0	0	0	0	0
195	0	0	0	0	0	0	0	0	0	0	0	0	1	0	0	0	0	0	0	0	0	0	0	0	0	1	0	1	0	0	0	0	0	0	0	0	0	0	0	0	0	0	-3.0102	0	0	0	0	0	0
196	1	1	1	1	1	1	0	0	0	1	1	1	0	1	1	1	0	1	0	0	0	1	0	1	0	1	0	0	1	1	-6.56328	-16.5156	-7.61157	-5.0683	-3.26014	-19.3977	0	0	0	-5.08574	-3.05788	-12.6655	0	-4.35207	-8.46294	-9.25633	0	-4.67139	0
197	0	0	0	0	0	0	0	1	0	0	0	0	0	1	0	0	0	0	0	0	0	0	0	0	0	1	0	1	0	0	0	0	0	0	0	0	0	-5.76925	0	0	0	0	0	-3.05972	0	0	0	0	0
198	1	1	1	1	0	1	0	0	0	1	1	1	1	1	1	1	1	1	0	0	1	1	1	1	0	1	0	0	0	0	-2.88551	-17.2229	-10.1379	-8.77976	0	-21.9718	0	0	0	-7.36862	-7.57298	-13.9978	-4.39141	-9.08233	-3.10245	-9.46537	-2.88551	-4.5322	0
199	0	0	0	0	0	0	0	1	0	0	0	0	0	1	0	0	0	0	0	0	0	0	0	0	0	1	0	1	0	0	0	0	0	0	0	0	0	-5.11653	0	0	0	0	0	-2.92919	0	0	0	0	0
200	1	1	1	1	0	1	1	1	0	1	0	1	0	1	1	1	0	1	0	0	0	1	1	1	0	1	0	0	0	1	-3.64623	-15.5562	-2.90506	-8.61346	0	-14.1754	-9.62999	-10.5177	0	-8.58555	0	-9.47814	0	-3.42563	-2.64414	-9.35847	0	-5.59471	0
201	0	0	0	0	0	0	0	0	0	0	0	0	1	0	0	0	0	0	0	0	0	0	0	0	0	1	0	1	0	0	0	0	0	0	0	0	0	0	0	0	0	0	-2.94548	0	0	0	0	0	0
202	0	0	0	0	0	0	0	0	0	0	0	0	0	0	0	0	0	0	0	0	0	0	0	0	0	0	0	1	0	0	0	0	0	0	0	0	0	0	0	0	0	0	0	0	0	0	0	0	0
203	1	1	1	1	0	1	1	1	1	1	0	1	1	1	1	1	0	1	0	0	0	1	0	1	0	1	0	0	0	1	-3.44079	-13.5814	-8.44831	-14.52	0	-10.1869	-6.47467	-6.15585	-2.10119	-6.20202	0	-16.5104	-7.44425	-9.37919	-3.9845	-10.2036	0	-4.97398	0
204	1	1	1	1	1	1	0	0	0	1	1	1	0	1	1	1	0	0	0	0	0	1	0	1	0	1	0	1	0	0	-8.95088	-19.6914	-4.4277	-9.94762	-3.63185	-20.1531	0	0	0	-3.57558	-8.03351	-22.1353	0	-8.54195	-6.37409	-4.99999	0	0	0
205	1	0	1	0	0	1	1	1	0	0	0	0	1	1	0	1	0	0	0	0	0	1	0	0	0	1	0	1	0	0	-3.16909	0	-2.34619	0	0	-2.91514	-2.87842	-2.66027	0	0	0	0	-10.5063	-2.89982	0	-2.3273	0	0	0
206	0	0	0	0	0	0	0	0	0	0	0	0	1	0	0	0	0	0	0	0	0	0	0	0	0	1	0	1	0	0	0	0	0	0	0	0	0	0	0	0	0	0	-2.72428	0	0	0	0	0	0
207	1	1	1	1	1	1	0	0	0	1	0	1	1	1	1	1	0	0	0	1	0	1	0	1	0	1	0	0	1	0	-2.22288	-10.6888	-2.60723	-4.94582	-6.03438	-20.879	0	0	0	-7.0194	0	-20.8155	-2.28622	-2.45697	-6.45895	-4.06225	0	0	0
208	0	1	1	1	0	0	1	1	0	1	1	1	1	1	1	1	0	1	1	1	1	0	1	1	0	0	0	0	0	1	0	-6.96134	-5.86921	-5.60549	0	0	-3.73208	-6.05316	0	-9.24021	-2.07749	-24.4944	-4.99075	-3.08291	-2.03182	-2.07247	0	-2.76127	-2.57602
209	1	1	1	1	0	1	1	1	0	1	1	1	1	1	1	1	0	1	0	0	0	1	0	1	0	1	0	0	0	1	-6.47311	-18.183	-11.8844	-14.4003	0	-10.2215	-5.40585	-2.57123	0	-11.5787	-4.69393	-24.4759	-3.73876	-11.4063	-2.92794	-10.2945	0	-8.78448	0
210	1	1	1	1	1	1	0	1	0	1	1	1	0	1	1	1	1	0	0	0	1	1	0	1	0	1	0	0	0	0	-4.67848	-16.2139	-3.56658	-7.37133	-2.57463	-21.7721	0	-6.2982	0	-4.2009	-3.59715	-24.4093	0	-4.22068	-7.7532	-2.57525	-3.09482	0	0
211	1	1	1	1	1	1	1	0	0	1	1	1	1	1	1	1	0	1	0	0	0	1	0	1	0	1	0	1	0	0	-11.1319	-9.17729	-5.62231	-9.5743	-4.02865	-10.4046	-3.44346	0	0	-3.92299	-2.75799	-4.68	-14.7455	-5.05913	-2.53313	-6.85957	0	-4.92911	0
212	1	0	1	0	0	1	1	1	0	0	0	0	1	1	0	1	0	0	0	0	0	1	0	0	0	1	0	1	0	0	-3.13696	0	-2.32244	0	0	-2.85298	-2.8339	-2.05081	0	0	0	0	-10.2824	-2.8492	0	-2.2853	0	0	0
213	0	0	0	0	0	0	0	1	0	0	0	0	0	1	0	0	0	0	0	0	0	0	0	0	0	1	0	1	0	0	0	0	0	0	0	0	0	-4.85906	0	0	0	0	0	-2.79168	0	0	0	0	0
214	1	1	1	1	1	1	0	0	0	1	1	1	0	0	0	1	0	1	0	0	0	1	1	1	0	1	0	0	0	1	-20.7561	-18.1862	-15.7126	-14.6827	-8.14683	-19.4705	0	0	0	-11.3984	-4.54953	-11.2265	0	0	0	-5.10377	0	-4.43336	0
215	1	1	1	1	1	1	0	0	1	1	1	1	0	1	0	1	0	1	0	0	1	1	1	1	0	1	0	0	1	0	-3.14804	-15.3474	-4.50394	-4.17458	-4.22976	-17.1899	0	0	-2.25163	-7.78809	-2.22966	-15.942	0	-5.66666	0	-4.07847	0	-2.29932	0
216	1	1	1	1	1	1	1	0	0	1	1	1	1	0	1	0	0	1	0	0	0	1	1	1	0	1	0	1	1	1	-8.98035	-17.3165	-4.07044	-4.46004	-3.66314	-11.7429	-7.23741	0	0	-15.6577	-2.27728	-17.1823	-8.53187	0	-8.69571	0	0	-2.15733	0
217	0	0	0	0	0	0	0	1	0	0	0	0	0	1	0	0	0	0	0	0	0	0	0	0	0	1	0	1	0	0	0	0	0	0	0	0	0	-4.81746	0	0	0	0	0	-3.21618	0	0	0	0	0
218	1	1	1	1	0	1	0	1	0	0	1	1	1	1	1	0	0	0	0	0	0	1	0	1	0	1	0	1	0	1	-5.08276	-8.99858	-4.19228	-8.58347	0	-12.7051	0	-3.18046	0	0	-2.25473	-17.6644	-6.32328	-2.18066	-2.66806	0	0	0	0
219	0	1	0	1	0	1	1	1	0	1	0	1	1	0	0	1	0	0	0	1	0	1	0	1	0	1	0	0	1	0	0	-6.79546	0	-2.21976	0	-5.09946	-11.6632	-9.45825	0	-3.68518	0	-17.456	-2.65751	0	0	-4.48377	0	0	0
220	1	1	1	1	1	1	1	1	0	1	0	1	0	1	1	1	0	1	0	0	0	1	0	1	0	1	0	0	0	0	-5.4924	-12.2503	-3.98446	-4.99314	-7.01457	-21.146	-2.21036	-2.67336	0	-4.81649	0	-17.4201	0	-6.04586	-4.54252	-4.94164	0	-4.18385	0
221	1	1	1	1	0	1	1	1	0	0	0	1	1	1	1	1	0	0	0	0	0	1	0	1	0	1	0	1	0	0	-3.86694	-5.56265	-3.29734	-4.8811	0	-12.0111	-2.55608	-3.26561	0	0	0	-7.02055	-7.8736	-2.80485	-2.37756	-5.61897	0	0	0
222	1	1	1	1	0	1	0	0	1	1	1	1	1	1	1	0	0	0	1	0	1	1	1	1	0	1	0	0	0	1	-2.55163	-8.47027	-5.40581	-4.14352	0	-8.47427	0	0	-3.64024	-4.95134	-7.02666	-23.8803	-2.52365	-4.40217	-2.98763	0	0	0	-2.49319
223	0	1	0	1	0	1	1	0	1	1	1	1	1	1	0	1	0	0	0	0	0	1	0	1	0	1	0	0	1	0	0	-8.03076	0	-2.48372	0	-3.16991	-10.6194	0	-3.79448	-6.53978	-2.51375	-5.01638	-4.3103	-4.45074	0	-7.32638	0	0	0
224	1	1	1	1	1	1	0	0	0	1	1	1	1	1	1	1	0	1	0	0	1	1	1	1	0	1	0	1	0	1	-13.102	-20.1824	-10.0917	-7.8454	-3.77713	-18.7754	0	0	0	-12.6903	-6.67172	-10.74	-3.87132	-2.67672	-6.81177	-6.14597	0	-6.24128	0
225	1	1	1	1	1	1	0	0	0	0	0	1	0	1	1	1	0	0	0	0	0	1	0	1	0	1	0	0	0	0	-2.20681	-11.801	-5.23212	-9.43001	-3.07261	-23.7635	0	0	0	0	0	-16.7411	0	-3.45333	-4.54469	-5.46524	0	0	0
226	1	1	1	1	1	1	1	1	1	1	1	1	1	1	0	0	1	1	1	1	1	0	1	1	0	0	0	0	0	1	-3.97108	-8.68979	-2.13174	-3.90134	-2.64438	-2.39263	-7.66953	-3.42405	-4.37196	-9.66043	-3.76463	-23.7516	-3.1556	-2.51585	0	0	-3.97108	-3.23112	-4.72268
227	1	1	1	1	0	1	1	1	0	0	0	0	1	1	0	1	0	0	0	0	0	1	0	0	0	1	0	1	0	0	-2.98603	-2.08764	-2.21082	-3.13516	0	-3.80058	-3.39066	-3.48099	0	0	0	0	-10.0849	-2.61414	0	-2.09038	0	0	0
228	1	1	1	1	0	1	1	1	0	0	0	0	1	1	0	1	0	0	0	0	0	1	0	0	0	1	0	1	0	0	-2.98603	-2.08764	-2.21082	-3.13516	0	-3.80058	-3.39066	-3.48099	0	0	0	0	-10.0849	-2.61414	0	-2.09038	0	0	0
229	1	1	1	1	1	1	0	0	0	1	1	1	0	1	1	1	0	0	0	0	1	1	1	1	0	1	0	0	0	0	-6.05883	-23.6943	-4.40176	-6.64381	-3.94098	-16.118	0	0	0	-5.69481	-3.9583	-20.6144	0	-3.53777	-2.45338	-3.11464	0	0	0
230	1	1	1	1	0	1	0	0	0	1	1	1	1	1	1	1	1	1	0	0	0	1	0	1	0	1	0	0	0	0	-4.59304	-10.0917	-6.20256	-8.32783	0	-14.2571	0	0	0	-5.10356	-6.36553	-23.6929	-3.08568	-5.54626	-4.65502	-5.12331	-2.75895	-5.12751	0
231	1	1	1	1	0	1	0	0	0	1	1	1	0	1	1	1	0	1	0	0	0	1	1	1	0	1	0	0	0	0	-10.9133	-14.7896	-14.534	-8.59182	0	-14.3127	0	0	0	-4.79833	-2.82578	-23.6343	0	-4.05915	-3.88621	-11.7431	0	-3.32414	0
232	1	1	1	1	0	1	0	0	1	1	1	1	1	1	0	1	0	1	0	0	0	1	1	1	0	1	0	0	1	0	-18.8079	-22.6818	-15.9385	-17.8978	0	-14.4443	0	0	-4.3849	-4.68417	-6.53042	-19.477	-4.29855	-2.15479	0	-8.91532	0	-3.20717	0
233	1	0	1	0	0	1	1	1	0	0	0	0	1	1	0	1	0	0	0	0	0	1	0	0	0	1	0	1	0	0	-3.07472	0	-2.27642	0	0	-3.35383	-3.5379	-2.48422	0	0	0	0	-9.8552	-2.75172	0	-2.20443	0	0	0
234	0	0	0	0	0	1	0	0	0	0	0	0	0	1	0	0	0	0	0	0	0	0	0	0	0	1	0	1	0	0	0	0	0	0	0	-4.41092	0	0	0	0	0	0	0	-5.40462	0	0	0	0	0
235	0	0	0	0	0	1	0	0	0	0	0	0	0	1	0	0	0	0	0	0	0	0	0	0	0	1	0	1	0	0	0	0	0	0	0	-4.41092	0	0	0	0	0	0	0	-5.40462	0	0	0	0	0
236	0	0	0	0	0	1	0	0	0	0	0	0	0	1	0	0	0	0	0	0	0	0	0	0	0	1	0	1	0	0	0	0	0	0	0	-4.41092	0	0	0	0	0	0	0	-5.40462	0	0	0	0	0
237	1	1	1	1	1	1	0	0	1	1	0	1	0	1	0	1	0	1	0	1	1	1	1	1	0	1	0	0	1	0	-2.91213	-14.7932	-4.21416	-3.71349	-4.99502	-17.1574	0	0	-2.44718	-6.59917	0	-15.6139	0	-5.04422	0	-3.59523	0	-2.05788	0
238	0	1	1	1	0	0	1	0	1	1	1	1	1	0	0	1	1	0	1	0	1	1	1	0	0	0	0	0	0	1	0	-5.66713	-2.03505	-2.10174	0	0	-5.44396	0	-6.35229	-15.3573	-6.3181	-16.9173	-5.14405	0	0	-2.37792	-7.336	0	-14.3037
239	0	0	0	0	0	0	0	0	0	0	0	0	0	0	0	0	0	0	0	0	0	0	0	0	0	0	0	1	0	0	0	0	0	0	0	0	0	0	0	0	0	0	0	0	0	0	0	0	0
240	0	0	0	0	0	0	0	0	0	0	0	0	0	0	0	0	0	0	0	0	0	0	0	0	0	0	0	1	0	0	0	0	0	0	0	0	0	0	0	0	0	0	0	0	0	0	0	0	0
241	0	0	0	0	0	0	0	1	0	0	0	0	0	1	0	0	0	0	0	0	0	0	0	0	0	1	0	1	0	0	0	0	0	0	0	0	0	-5.42547	0	0	0	0	0	-2.80547	0	0	0	0	0
242	1	1	1	1	1	1	0	0	1	1	1	1	0	1	1	1	0	1	0	0	0	1	0	1	0	1	0	0	0	0	-7.91787	-19.5104	-6.84579	-9.39007	-5.98261	-20.5743	0	0	-2.7375	-4.78899	-2.70723	-19.739	0	-5.22314	-2.73044	-2.61327	0	-5.30088	0
243	1	1	1	1	1	1	0	0	1	1	1	1	0	1	1	1	0	1	0	0	0	1	0	1	0	1	0	0	0	0	-7.91787	-19.5104	-6.84579	-9.39007	-5.98261	-20.5743	0	0	-2.7375	-4.78899	-2.70723	-19.739	0	-5.22314	-2.73044	-2.61327	0	-5.30088	0
244	1	0	1	0	0	1	1	1	0	0	0	0	1	1	0	1	0	0	0	0	0	1	0	0	0	1	0	1	0	0	-3.16909	0	-2.34619	0	0	-2.91514	-2.87842	-2.10161	0	0	0	0	-10.5063	-2.89982	0	-2.3273	0	0	0
245	0	1	1	1	0	0	1	1	0	1	1	1	1	1	0	1	0	1	1	1	1	0	1	1	0	0	0	0	0	1	0	-7.89551	-6.41385	-6.12507	0	0	-4.05746	-7.17387	0	-9.41937	-2.58196	-23.1724	-5.47034	-2.31884	0	-2.6428	0	-2.83842	-2.4287
246	1	1	1	1	1	1	0	1	0	1	1	1	0	1	1	1	0	1	0	0	0	1	0	1	0	1	0	0	0	1	-6.12086	-12.6593	-10.3415	-10.6478	-4.377	-14.7193	0	-3.00014	0	-5.78564	-3.54679	-23.1381	0	-3.54689	-2.61776	-10.2291	0	-7.06052	0
247	1	1	1	1	1	1	0	0	1	1	0	1	0	1	1	1	0	1	0	1	0	1	1	1	0	1	0	0	0	0	-4.98906	-21.0475	-5.69205	-9.62977	-5.79965	-21.8497	0	0	-2.11937	-3.61023	0	-15.8649	0	-2.58163	-2.02402	-2.02634	0	-2.12969	0
248	0	0	0	0	0	1	0	0	0	0	0	0	0	1	0	0	0	0	0	0	0	0	0	0	0	1	0	1	0	0	0	0	0	0	0	-4.29239	0	0	0	0	0	0	0	-5.88887	0	0	0	0	0
249	1	1	1	1	0	1	0	0	0	1	1	1	1	0	1	0	0	0	0	0	1	1	0	1	0	1	0	1	0	1	-17.1629	-23.0509	-14.242	-10.8391	0	-14.7258	0	0	0	-7.73698	-2.14794	-13.7124	-2.37307	0	-3.46239	0	0	0	0
250	1	1	1	1	1	1	1	1	0	1	1	1	1	0	1	0	0	0	0	0	0	1	1	1	0	1	0	0	0	1	-14.705	-15.3629	-7.72912	-6.08448	-5.63163	-14.9373	-3.01069	-3.43833	0	-6.05914	-4.67289	-22.9801	-2.74842	0	-4.01733	0	0	0	0
251	1	0	1	0	0	1	1	1	0	0	0	0	1	1	0	1	0	0	0	0	0	1	0	0	0	1	0	1	0	0	-3.13696	0	-2.32244	0	0	-2.85298	-2.8339	-2.05081	0	0	0	0	-10.2824	-2.8492	0	-2.2853	0	0	0
252	1	0	1	0	0	1	1	1	0	0	0	0	1	1	0	1	0	0	0	0	0	1	0	0	0	1	0	1	0	0	-3.13696	0	-2.32244	0	0	-2.85298	-2.8339	-2.05081	0	0	0	0	-10.2824	-2.8492	0	-2.2853	0	0	0
253	1	0	1	0	0	1	1	1	0	0	0	0	1	1	0	1	0	0	0	0	0	1	0	0	0	1	0	1	0	0	-3.13696	0	-2.32244	0	0	-2.85298	-2.8339	-2.05081	0	0	0	0	-10.2824	-2.8492	0	-2.2853	0	0	0
254	1	0	1	0	0	1	1	1	0	0	0	0	1	1	0	1	0	0	0	0	0	1	0	0	0	1	0	1	0	0	-3.13696	0	-2.32244	0	0	-2.85298	-2.8339	-2.05081	0	0	0	0	-10.2824	-2.8492	0	-2.2853	0	0	0
255	1	0	1	0	0	1	1	0	0	0	0	0	1	1	0	1	0	0	0	0	0	1	0	0	0	1	0	1	0	0	-3.015	0	-2.23225	0	0	-3.2225	-3.43864	0	0	0	0	0	-9.45304	-2.6589	0	-2.12748	0	0	0
256	1	0	1	0	0	1	1	1	0	0	0	0	1	1	0	1	0	0	0	0	0	1	0	0	0	1	0	1	0	0	-3.015	0	-2.23225	0	0	-2.62063	-3.43864	-2.37476	0	0	0	0	-9.45304	-2.6589	0	-2.12748	0	0	0
257	1	1	1	1	1	1	0	1	0	1	0	1	0	1	0	0	0	1	0	0	0	1	0	1	0	1	0	0	0	0	-5.35292	-14.3992	-2.11161	-2.90425	-8.11812	-14.9068	0	-2.09612	0	-4.95282	0	-17.5076	0	-3.28946	0	0	0	-2.62016	0
258	1	0	1	0	0	1	1	0	0	0	0	0	1	1	0	0	0	0	0	0	0	0	0	0	0	1	0	1	0	0	-2.79799	0	-2.07168	0	0	-3.34099	-3.08203	0	0	0	0	0	-11.1833	-2.32791	0	0	0	0	0
259	1	1	1	1	1	1	0	0	0	1	1	1	1	1	1	1	1	1	0	0	0	1	0	1	0	1	0	0	0	0	-12.2282	-22.6003	-18.4849	-17.4562	-2.96216	-20.0127	0	0	0	-10.5169	-8.61255	-20.9762	-6.62544	-13.1829	-8.01635	-16.2626	-3.53503	-13.6223	0
260	1	1	1	1	1	1	1	0	0	1	1	1	1	1	1	1	0	1	0	0	0	1	1	1	0	1	0	0	0	1	-10.4469	-12.984	-6.22369	-6.62671	-6.28757	-21.5504	-2.13874	0	0	-4.47909	-2.10789	-16.6015	-2.24401	-2.33178	-5.143	-6.79046	0	-3.679	0
261	1	0	1	0	0	1	1	1	0	0	0	0	1	1	0	1	0	0	0	0	0	1	0	0	0	1	0	1	0	0	-3.10552	0	-3.40138	0	0	-2.79251	-2.06468	-2.00147	0	0	0	0	-10.0655	-2.79985	0	-2.24436	0	0	0
262	1	1	1	1	0	1	0	0	0	1	1	1	0	1	1	1	0	1	0	0	0	1	1	1	0	1	0	0	0	0	-11.1583	-15.7241	-13.5509	-12.7054	0	-16.3739	0	0	0	-5.81999	-2.82511	-22.506	0	-3.36327	-5.04255	-9.51775	0	-3.15023	0
263	1	1	1	1	1	1	0	0	0	1	0	1	0	0	0	0	0	0	0	0	0	1	0	1	0	1	0	0	0	1	-2.62541	-18.2808	-2.1243	-10.4367	-4.57614	-22.4962	0	0	0	-2.49003	0	-15.161	0	0	0	0	0	0	0
264	1	0	1	0	0	1	1	1	0	0	0	0	1	1	0	1	0	0	0	0	0	1	0	0	0	1	0	1	0	0	-2.98603	0	-2.21082	0	0	-2.5663	-3.39066	-2.87769	0	0	0	0	-10.0849	-2.61414	0	-2.09038	0	0	0
265	1	1	1	1	0	1	1	1	1	1	1	1	0	1	0	0	1	1	1	0	1	1	1	1	0	1	0	0	0	1	-2.5146	-6.80428	-2.37392	-5.04489	0	-2.73245	-2.10208	-4.03897	-4.1999	-12.5048	-3.24366	-21.4998	0	-4.51396	0	0	-3.77942	-2.07654	-2.45045
266	1	1	1	1	0	1	1	0	1	1	1	1	0	1	0	0	0	1	1	1	0	1	1	1	0	0	0	0	0	1	-2.00533	-8.71209	-2.51094	-7.19308	0	-5.77981	-4.77763	0	-7.16161	-12.314	-4.70134	-22.2601	0	-3.63227	0	0	0	-2.72245	-4.08533
267	1	1	1	1	1	1	0	0	0	1	1	1	1	0	1	1	0	0	0	0	0	1	0	1	0	1	0	1	0	1	-9.22846	-21.7861	-5.27566	-8.46449	-3.02591	-22.238	0	0	0	-4.07197	-2.62504	-5.80013	-4.699	0	-2.0957	-2.93371	0	0	0
268	1	1	1	1	1	1	0	0	0	1	1	1	1	0	0	1	0	1	0	0	0	1	1	1	0	1	0	0	0	0	-22.201	-18.2969	-17.3989	-15.6844	-4.53206	-16.154	0	0	0	-10.8012	-4.67544	-13.6337	-2.5384	0	0	-7.03979	0	-4.78914	0
269	1	1	1	1	0	1	1	1	1	1	1	1	0	1	0	0	1	1	1	0	1	1	1	1	0	1	0	0	0	1	-2.54907	-6.94041	-2.40466	-5.13735	0	-2.81779	-2.15166	-3.80736	-4.27843	-12.7937	-3.3101	-21.217	0	-4.60828	0	0	-3.8253	-2.11673	-2.48463
270	1	1	1	1	0	1	1	0	1	1	1	1	0	0	0	0	0	1	1	1	0	1	1	1	0	0	0	0	1	1	-3.5878	-14.19	-2.91575	-4.35022	0	-10.1441	-2.94324	0	-3.22962	-15.9868	-3.48056	-14.3874	0	0	0	0	0	-5.33897	-3.46846
271	1	0	0	0	0	0	1	1	0	0	0	0	1	1	0	1	0	0	0	0	0	1	0	0	0	1	0	1	0	0	-2.54511	0	0	0	0	0	-4.93322	-4.7308	0	0	0	0	-9.96661	-3.13998	0	-3.30444	0	0	0
272	1	0	1	0	0	1	1	0	0	0	0	0	1	1	0	0	0	0	0	0	0	1	0	0	0	1	0	1	0	0	-3.30502	0	-2.44663	0	0	-2.54533	-2.28608	0	0	0	0	0	-11.4799	-2.3941	0	0	0	0	0
273	0	0	0	0	0	0	0	0	0	0	0	0	0	0	0	0	0	0	0	1	0	0	0	0	0	0	0	0	1	0	0	0	0	0	0	0	0	0	0	0	0	0	0	0	0	0	0	0	0
274	1	1	1	1	0	1	0	0	1	1	1	1	1	0	0	1	0	1	0	0	0	1	1	1	0	1	0	0	1	0	-17.6644	-21.1693	-14.755	-17.2391	0	-13.2267	0	0	-4.52803	-4.48117	-6.72091	-18.368	-4.14149	0	0	-8.3649	0	-2.62016	0
275	0	1	0	1	0	1	0	0	0	1	1	1	0	1	1	1	0	0	0	0	0	1	0	1	0	1	0	0	0	0	0	-5.58979	0	-2.07054	0	-13.776	0	0	0	-4.89006	-4.48852	-17.7396	0	-4.2319	-2.25846	-4.42496	0	0	0
276	1	1	1	1	1	1	0	0	0	1	1	1	1	0	0	1	0	1	0	0	0	1	1	1	0	1	0	0	0	0	-21.8943	-19.3588	-18.7645	-16.0051	-4.91499	-18.8641	0	0	0	-11.9113	-5.34002	-14.8617	-2.6962	0	0	-8.05833	0	-5.36281	0
277	1	0	1	0	0	1	1	1	0	0	0	0	1	1	0	1	0	0	0	0	0	1	0	0	0	1	0	1	0	0	-3.04456	0	-2.25411	0	0	-2.6764	-2.70656	-2.42874	0	0	0	0	-9.65114	-2.70475	0	-2.16549	0	0	0
278	1	1	1	1	1	1	0	0	0	1	1	1	0	1	1	1	0	1	0	0	0	1	1	1	0	1	0	0	1	0	-3.86904	-11.4085	-3.44884	-7.34217	-4.10865	-14.7449	0	0	0	-4.35315	-2.59306	-15.0702	0	-2.59475	-6.44221	-3.29715	0	-2.7832	0
279	0	0	0	0	0	1	0	1	0	0	0	0	0	0	0	0	0	0	0	0	0	0	0	1	0	1	0	0	0	0	0	0	0	0	0	-8.14835	0	-7.46182	0	0	0	0	0	0	0	0	0	0	0
280	1	1	1	1	1	1	0	0	0	1	1	1	1	0	0	1	0	0	0	0	0	1	0	1	0	1	0	1	0	1	-8.78335	-21.5857	-5.01143	-7.85605	-2.87256	-21.7815	0	0	0	-4.15892	-2.3923	-5.92227	-4.68209	0	0	-2.65513	0	0	0
281	0	1	1	1	0	1	1	1	0	1	1	1	1	1	0	1	0	0	0	0	0	1	0	0	0	1	0	0	1	0	0	-8.07746	-3.00495	-8.81029	0	-2.51564	-15.3778	-6.84504	0	-7.89284	-2.14084	-8.78408	-10.9323	-6.66039	0	-6.98622	0	0	0
282	1	0	0	0	0	1	1	1	0	0	0	0	1	1	0	0	0	0	0	0	0	0	0	0	0	1	0	1	0	0	-2.70068	0	0	0	0	-4.34242	-3.66867	-2.2954	0	0	0	0	-11.2194	-2.18292	0	0	0	0	0
283	0	1	1	1	0	1	1	1	1	0	0	1	1	1	0	0	1	1	0	1	0	0	0	1	0	1	0	0	0	1	0	-4.37641	-2.87867	-8.58543	0	-6.60381	-3.88517	-8.87959	-3.16268	0	0	-9.12714	-4.65226	-2.66079	0	0	-3.24354	-3.26048	0
284	1	1	1	1	1	1	0	0	0	1	1	1	0	0	0	1	0	1	0	0	0	1	1	1	0	1	0	0	0	1	-21.5426	-18.018	-10.7874	-13.801	-12.125	-18.04	0	0	0	-4.06333	-2.20905	-10.1666	0	0	0	-3.98891	0	-4.14183	0
285	1	0	1	0	0	1	1	0	0	0	0	0	1	1	0	1	0	0	0	0	0	1	0	0	0	1	0	1	0	0	-3.015	0	-2.23225	0	0	-2.62063	-2.66605	0	0	0	0	0	-9.45304	-2.6589	0	-2.12748	0	0	0
286	0	1	1	1	0	1	1	1	0	1	1	1	1	1	0	1	0	0	0	0	0	1	0	1	0	1	0	0	1	0	0	-8.46768	-2.92298	-9.35571	0	-2.77208	-14.9368	-7.11708	0	-7.42639	-2.03467	-8.9699	-10.9317	-6.39136	0	-6.7137	0	0	0
287	1	0	0	0	0	1	1	1	0	0	0	0	1	1	0	0	0	0	0	0	0	0	0	0	0	1	0	1	0	0	-2.58781	0	0	0	0	-4.64718	-3.45421	-2.07677	0	0	0	0	-13.5642	-3.90912	0	0	0	0	0
288	0	1	0	1	0	1	0	0	0	1	1	1	0	1	1	1	0	0	0	1	0	1	1	1	0	1	0	0	0	0	0	-6.30335	0	-2.34147	0	-14.9838	0	0	0	-3.93934	-3.96056	-18.3721	0	-4.36263	-2.0276	-4.57191	0	0	0
289	1	0	1	1	0	1	1	0	0	0	0	0	1	1	0	1	0	0	0	0	0	1	0	0	0	1	0	1	0	0	-4.40028	0	-3.53315	-2.03182	0	-3.04486	-2.20846	0	0	0	0	0	-13.9134	-3.00507	0	-3.13967	0	0	0
290	1	1	1	1	0	1	1	1	1	1	1	1	0	0	0	0	0	0	1	1	0	1	1	1	0	0	0	0	0	1	-3.39271	-7.13528	-2.30468	-5.3467	0	-5.414	-3.55332	-5.77126	-2.38137	-8.32906	-2.08022	-16.2969	0	0	0	0	0	0	-2.39738
291	1	1	1	0	0	1	1	1	0	0	0	0	1	1	0	0	0	0	0	0	0	1	0	0	0	1	0	1	0	0	-2.8756	-2.49473	-2.12912	0	0	-4.17995	-3.20881	-2.12538	0	0	0	0	-10.9534	-3.10634	0	0	0	0	0
292	1	0	0	0	0	1	1	1	0	0	0	0	1	1	0	0	0	0	0	0	0	0	0	0	0	1	0	1	0	0	-2.5663	0	0	0	0	-4.57736	-3.41357	-2.0359	0	0	0	0	-13.3531	-3.85874	0	0	0	0	0
293	1	0	1	0	0	1	1	0	0	0	0	0	1	1	0	1	0	0	0	0	0	1	0	0	0	1	0	1	0	0	-2.98603	0	-2.21082	0	0	-2.5663	-2.62645	0	0	0	0	0	-9.2606	-2.61414	0	-2.74373	0	0	0
294	1	1	1	1	1	1	0	0	0	1	0	1	0	0	1	1	0	0	0	1	0	1	0	1	0	1	0	0	1	1	-12.3511	-12.3052	-7.75525	-8.22118	-10.2654	-19.8245	0	0	0	-4.82192	0	-14.7212	0	0	-3.30251	-5.77662	0	0	0
295	1	1	1	1	1	1	0	0	0	1	0	1	1	1	1	1	0	1	0	1	0	1	1	1	0	1	0	0	0	1	-8.46148	-12.8225	-5.0843	-6.80053	-7.11684	-18.385	0	0	0	-2.99448	0	-15.8864	-2.29622	-3.76776	-3.60589	-2.49257	0	-4.55491	0
296	1	1	1	1	1	1	0	0	0	1	1	1	1	1	1	1	1	1	0	0	1	1	1	1	0	1	0	0	0	0	-3.48775	-14.7942	-10.1773	-7.97518	-2.19715	-19.5597	0	0	0	-5.2147	-6.57187	-13.9189	-2.75662	-6.84904	-2.89936	-8.02401	-2.52424	-2.9614	0
297	1	0	1	0	0	1	1	1	0	0	0	0	1	1	0	0	0	0	0	0	0	0	0	0	0	1	0	1	0	0	-2.7485	0	-2.03505	0	0	-2.13407	-3.00165	-2.3901	0	0	0	0	-8.46582	-2.87797	0	0	0	0	0
298	1	1	1	1	1	1	1	0	0	1	1	1	0	0	1	1	0	0	0	1	0	1	0	1	0	1	0	0	0	0	-7.38924	-11.1725	-5.38007	-6.00702	-2.38684	-11.1346	-2.33873	0	0	-5.7251	-2.31785	-10.3883	0	0	-8.81999	-7.10768	0	0	0
299	1	1	1	1	1	1	0	0	0	1	0	1	0	1	1	0	0	0	0	0	0	1	0	1	0	1	0	0	0	0	-2.61297	-12.2332	-3.84429	-6.75662	-2.77149	-18.0664	0	0	0	-3.26542	0	-11.3219	0	-2.34887	-2.60745	0	0	0	0
300	1	1	1	1	0	1	0	0	0	1	0	1	1	1	1	1	1	1	0	0	0	1	0	1	0	1	0	0	1	1	-7.15633	-12.1834	-7.83928	-13.1066	0	-11.5112	0	0	0	-3.59404	0	-11.6002	-5.90396	-7.84246	-4.11701	-9.93644	-2.14757	-3.13616	0
301	1	1	1	1	1	1	0	0	1	1	1	1	1	1	1	1	0	1	0	1	1	1	1	1	0	1	0	0	0	0	-3.01857	-10.5652	-6.35177	-7.29479	-5.13011	-14.642	0	0	-3.14019	-9.34628	-2.07237	-19.6902	-3.44142	-8.7807	-3.06504	-3.26821	0	-2.16628	0
302	1	1	0	0	1	1	0	0	0	0	0	1	0	0	1	0	0	0	0	1	0	1	0	1	0	1	0	0	1	0	-2.33153	-8.87677	0	0	-5.36643	-20.8655	0	0	0	0	0	-11.4817	0	0	-3.52111	0	0	0	0
303	1	1	1	1	0	1	1	0	1	1	1	1	1	1	0	1	1	1	0	0	0	1	0	0	0	1	0	0	1	0	-5.04025	-11.5934	-3.42102	-5.94212	0	-2.43093	-2.7254	0	-2.71998	-4.27156	-6.37656	-6.28766	-9.25208	-5.6796	0	-6.73247	-2.19522	-3.21792	0
304	0	1	0	1	1	1	0	0	0	0	0	1	0	0	1	1	0	0	0	1	0	1	0	1	0	1	0	0	1	0	0	-8.44902	0	-3.69119	-8.9761	-16.8048	0	0	0	0	0	-10.5654	0	0	-3.28939	-2.09981	0	0	0
305	1	1	1	1	1	1	0	0	0	1	0	1	0	1	1	0	0	0	0	0	0	1	0	1	0	1	0	0	0	0	-2.65095	-11.7001	-3.8914	-6.19671	-2.80487	-18.3852	0	0	0	-3.39403	0	-11.5855	0	-2.41307	-2.65011	0	0	0	0
306	1	1	1	0	0	1	1	0	0	0	0	0	1	1	0	0	0	0	0	0	0	1	0	0	0	1	0	1	0	0	-2.72439	-2.24189	-2.0172	0	0	-3.76906	-2.27392	0	0	0	0	0	-7.5976	-2.83508	0	0	0	0	0
307	1	0	0	0	0	1	1	1	0	0	0	0	1	1	0	0	0	0	0	0	0	0	0	0	0	1	0	1	0	0	-2.52424	0	0	0	0	-5.78328	-4.08222	-2.41853	0	0	0	0	-13.7878	-3.76065	0	0	0	0	0
308	0	0	1	1	0	1	1	1	0	0	0	1	1	1	0	0	0	1	0	0	0	0	0	1	0	1	0	0	0	0	0	0	-3.76245	-4.68897	0	-5.53345	-3.6706	-6.57698	0	0	0	-2.49959	-6.40581	-4.92592	0	0	0	-3.49081	0
309	0	0	0	0	0	0	0	1	0	0	0	0	0	1	0	0	0	0	0	0	0	0	0	0	0	1	0	1	0	0	0	0	0	0	0	0	0	-3.38223	0	0	0	0	0	-5.55253	0	0	0	0	0
310	1	1	1	0	0	1	1	1	0	0	0	0	1	1	0	0	0	0	0	0	0	1	0	0	0	1	0	1	0	0	-2.8234	-2.40663	-2.09048	0	0	-5.42946	-3.90408	-3.09368	0	0	0	0	-8.96371	-2.36613	0	0	0	0	0
311	1	0	1	0	0	1	1	1	0	0	0	0	1	1	0	0	0	0	0	0	0	0	0	0	0	1	0	1	0	0	-2.8234	0	-2.09048	0	0	-2.26772	-2.4062	-2.54082	0	0	0	0	-8.96371	-2.36613	0	0	0	0	0
312	1	0	1	1	0	1	1	1	0	0	0	0	1	1	0	0	0	0	0	0	0	1	0	0	0	1	0	1	0	0	-2.8234	0	-2.09048	-2.19926	0	-3.4021	-2.4062	-2.0343	0	0	0	0	-9.7441	-3.01208	0	0	0	0	0
313	1	1	1	1	1	1	0	0	0	1	1	1	1	1	1	1	1	1	0	0	1	1	1	1	0	1	0	0	0	0	-3.28654	-14.7028	-9.73514	-7.39496	-2.07741	-19.0948	0	0	0	-6.23213	-6.08657	-13.4708	-3.07635	-7.10594	-2.70588	-8.28131	-2.36793	-3.5156	0
314	1	0	1	0	0	1	1	1	0	0	0	0	1	1	0	0	0	0	0	0	0	1	0	0	0	1	0	1	0	0	-3.16909	0	-2.34619	0	0	-2.31907	-5.52286	-3.27167	0	0	0	0	-10.5063	-2.21698	0	0	0	0	0
315	1	1	1	1	1	1	1	1	0	1	0	1	1	1	1	1	0	1	0	1	0	1	0	1	0	1	0	1	0	1	-5.95341	-8.35737	-2.52602	-4.72285	-3.14394	-17.7914	-3.12649	-3.19643	0	-6.97223	0	-15.7717	-2.2755	-2.70136	-4.70463	-4.87226	0	-2.20463	0
316	1	1	1	1	0	1	0	0	0	1	1	1	0	1	1	1	0	1	0	0	1	1	1	1	0	1	0	0	1	0	-3.04303	-14.2866	-2.4566	-2.43285	0	-17.2341	0	0	0	-3.26965	-5.50644	-17.9271	0	-2.41791	-5.12398	-3.15048	0	-2.46678	0
317	0	1	1	1	0	1	1	1	1	0	0	1	1	1	0	0	1	1	0	1	0	0	0	1	0	0	0	0	0	1	0	-4.11447	-2.78952	-8.25489	0	-6.56223	-4.06116	-8.77764	-2.99573	0	0	-8.93919	-4.66836	-2.76018	0	0	-3.13929	-3.12108	0
318	1	1	1	1	1	1	0	0	0	1	1	1	1	1	1	0	0	1	0	0	1	1	1	1	0	1	0	0	0	0	-4.0661	-10.6236	-6.6455	-5.60829	-2.36562	-11.8234	0	0	0	-4.50795	-6.84189	-20.5039	-2.61283	-4.53125	-4.9156	0	0	-2.35195	0
319	1	0	0	0	0	1	1	1	0	0	0	0	1	1	0	0	0	0	0	0	0	0	0	0	0	1	0	1	0	0	-2.50369	0	0	0	0	-6.41741	-4.03741	-2.37405	0	0	0	0	-13.5802	-3.7129	0	0	0	0	0
320	0	0	0	0	0	0	0	1	0	0	0	0	0	1	0	0	0	0	0	0	0	0	0	0	0	1	0	1	0	0	0	0	0	0	0	0	0	-3.54272	0	0	0	0	0	-5.54892	0	0	0	0	0
321	1	1	1	1	0	1	1	1	1	1	0	1	1	1	1	1	0	1	0	0	0	1	0	1	0	1	0	0	0	1	-6.12524	-12.1946	-5.38007	-11.0444	0	-14.121	-4.63025	-3.55726	-3.80124	-8.56625	0	-19.3248	-2.21171	-9.70083	-2.30526	-4.54244	0	-4.22141	0
322	0	1	1	1	0	0	0	1	1	1	1	1	1	0	0	1	1	1	1	1	1	0	1	1	0	0	0	0	0	0	0	-3.7078	-6.13855	-3.70691	0	0	0	-3.46971	-2.36475	-9.00461	-2.62619	-20.4119	-5.36105	0	0	-2.62416	-3.90278	-2.25103	-4.96525
323	1	0	0	0	0	1	1	1	0	0	0	0	1	1	0	0	0	0	0	0	0	0	0	0	0	1	0	1	0	0	-2.58781	0	0	0	0	-4.00867	-4.22128	-3.08047	0	0	0	0	-10.3046	-2.59491	0	0	0	0	0
324	1	1	1	1	1	1	0	0	0	1	1	1	0	1	1	1	0	1	0	0	0	1	0	1	0	1	0	0	0	1	-6.17417	-12.9091	-8.00687	-3.84457	-2.43752	-20.295	0	0	0	-3.06623	-2.58568	-11.2739	0	-3.0859	-9.34461	-7.81669	0	-5.41479	0
325	1	1	1	1	1	1	0	0	0	1	1	1	0	1	1	1	0	1	0	0	0	1	0	1	0	1	0	0	0	1	-5.75361	-12.1777	-8.44357	-4.22512	-2.25579	-20.2874	0	0	0	-3.58521	-2.2239	-12.1543	0	-3.35018	-8.71603	-8.63207	0	-6.14512	0
326	0	0	0	0	0	1	0	1	0	0	0	0	0	0	0	0	0	0	0	0	0	0	0	1	0	1	0	0	0	0	0	0	0	0	0	-7.86223	0	-6.9567	0	0	0	0	0	0	0	0	0	0	0
327	1	1	1	1	0	1	0	0	0	1	1	1	1	0	1	0	0	0	0	0	0	1	0	1	0	1	0	0	0	1	-7.04082	-10.1378	-3.29734	-3.49958	0	-10.3714	0	0	0	-5.90483	-2.52966	-16.159	-3.71274	0	-3.17009	0	0	0	0
328	1	1	1	1	1	1	0	1	0	1	1	1	1	1	1	1	0	1	0	1	0	1	1	1	0	1	0	0	0	1	-11.9828	-15.5489	-8.31695	-7.6655	-2.16203	-11.6243	0	-4.74753	0	-10.9588	-2.91909	-13.3312	-3.73876	-3.86235	-6.17623	-4.11595	0	-3.24295	0
329	0	0	0	0	0	0	0	1	0	0	0	0	0	1	0	1	0	1	0	0	0	0	0	0	0	1	0	1	0	0	0	0	0	0	0	0	0	-3.79388	0	0	0	0	0	-6.32069	0	-3.69847	0	-2.34052	0
330	1	0	0	0	0	1	1	1	0	0	0	0	1	0	0	0	0	0	0	0	0	0	0	0	0	1	0	1	0	0	-2.5663	0	0	0	0	-5.94718	-4.17414	-3.02641	0	0	0	0	-10.1337	0	0	0	0	0	0
331	1	1	1	1	1	1	0	0	0	1	1	1	0	1	1	1	0	1	0	0	0	1	1	1	0	1	0	0	0	0	-4.23194	-9.73626	-2.6129	-4.04577	-3.05728	-12.8589	0	0	0	-6.64325	-2.94756	-13.156	0	-2.71353	-6.50184	-2.87093	0	-3.4527	0
332	0	0	0	0	0	0	0	1	0	0	0	0	0	1	0	1	0	1	0	0	0	0	0	0	0	1	0	1	0	0	0	0	0	0	0	0	0	-3.94167	0	0	0	0	0	-6.4763	0	-3.46138	0	-2.39885	0
333	1	0	0	0	0	0	1	1	0	0	0	0	1	1	0	0	0	0	0	0	0	0	0	0	0	1	0	1	0	0	-2.65444	0	0	0	0	0	-2.84987	-2.20497	0	0	0	0	-8.56392	-2.71147	0	0	0	0	0
334	1	0	0	0	0	1	1	1	0	0	0	0	1	1	0	0	0	0	0	0	0	0	0	1	0	1	0	1	0	0	-3.65508	0	0	0	0	-4.86514	-3.58055	-3.24965	0	0	0	0	-11.6501	-3.36327	0	0	0	0	0
335	1	0	0	1	0	1	1	1	0	0	0	0	1	1	0	1	0	0	0	0	0	1	0	1	0	1	0	1	0	0	-2.54511	0	0	-2.43636	0	-5.16944	-4.93322	-4.10868	0	0	0	0	-13.1467	-3.13998	0	-2.66216	0	0	0
336	1	1	1	1	1	1	0	0	0	1	1	1	1	0	1	0	0	0	0	0	0	1	0	1	0	1	0	0	0	1	-6.7779	-10.0297	-2.63054	-3.42567	-2.27603	-11.1116	0	0	0	-5.365	-3.77812	-15.3127	-2.8985	0	-2.40975	0	0	0	0
337	1	0	1	0	0	1	1	1	0	0	0	0	1	1	0	0	0	0	0	0	0	0	0	0	0	1	0	1	0	0	-2.7485	0	-2.03505	0	0	-2.13407	-3.00165	-2.91997	0	0	0	0	-8.46582	-2.25389	0	0	0	0	0
338	1	1	1	1	1	1	0	0	1	1	0	1	0	0	0	0	0	0	0	0	0	1	0	1	0	1	0	0	0	0	-6.8567	-16.9627	-5.2382	-7.78418	-7.29402	-14.8818	0	0	-2.42003	-3.55105	0	-19.8437	0	0	0	0	0	0	0
339	1	1	1	1	1	1	0	1	1	1	1	1	0	1	1	1	0	1	0	1	0	1	0	1	0	1	0	0	1	1	-6.66167	-8.82343	-8.554	-6.60501	-2.64901	-6.11413	0	-2.46265	-2.22864	-8.10849	-3.47719	-17.3128	0	-3.23447	-3.20639	-3.96595	0	-4.10942	0
340	1	0	1	0	0	1	1	1	0	0	0	0	1	1	0	0	0	0	0	0	0	0	0	0	0	1	0	1	0	0	-2.84926	0	-2.10963	0	0	-2.31446	-2.44098	-2.07926	0	0	0	0	-8.37477	-2.40518	0	0	0	0	0
341	0	0	0	0	0	0	0	1	0	0	0	0	0	1	0	1	0	1	0	0	0	0	0	0	0	1	0	1	0	0	0	0	0	0	0	0	0	-3.4015	0	0	0	0	0	-6.85577	0	-3.24456	0	-2.90047	0
342	0	1	0	0	0	0	0	0	1	1	1	1	0	0	0	0	1	1	1	1	1	0	1	0	0	0	0	0	0	1	0	-4.13243	0	0	0	0	0	0	-2.81612	-8.7725	-4.90341	-19.6261	0	0	0	0	-2.54389	-3.77944	-3.96897
343	0	0	0	0	0	0	0	1	0	0	0	0	0	1	0	0	0	0	0	0	0	0	0	0	0	1	0	1	0	0	0	0	0	0	0	0	0	-3.58833	0	0	0	0	0	-5.29428	0	0	0	0	0
344	1	1	0	1	0	1	0	0	0	0	0	1	0	0	1	0	0	0	0	0	0	1	0	1	0	1	0	0	1	0	-3.34235	-12.1556	0	-10.7732	0	-19.6185	0	0	0	0	0	-13.375	0	0	-2.51102	0	0	0	0
345	0	1	0	0	0	0	1	0	1	1	1	1	1	0	0	0	0	0	1	1	1	0	1	0	0	0	0	0	0	1	0	-4.91439	0	0	0	0	-7.66446	0	-6.75836	-11.253	-4.28138	-12.8519	-2.82018	0	0	0	0	0	-8.65764
346	1	1	1	1	1	1	0	0	0	1	0	1	0	0	1	1	0	0	0	1	0	1	0	1	0	1	0	0	0	1	-11.4994	-9.92859	-6.90059	-7.12726	-9.26148	-18.2131	0	0	0	-4.04358	0	-14.1648	0	0	-3.4404	-5.46517	0	0	0
347	1	0	0	0	0	1	1	1	0	0	0	0	1	0	0	0	0	0	0	0	0	0	0	0	0	1	0	1	0	0	-2.50369	0	0	0	0	-2.16413	-3.29574	-3.97942	0	0	0	0	-7.56119	0	0	0	0	0	0
348	1	1	1	1	1	1	0	0	0	1	1	1	0	0	1	1	1	1	0	1	1	1	0	1	0	1	0	0	1	0	-8.73214	-13.8109	-7.15754	-9.68027	-2.57844	-13.5578	0	0	0	-5.67084	-2.6894	-10.8383	0	0	-7.37498	-8.5561	-3.51545	-3.37704	0
349	1	1	0	1	1	1	1	1	0	1	0	1	1	0	1	0	0	1	0	0	0	1	0	1	0	1	0	0	0	1	-7.67594	-11.1795	0	-2.75329	-4.05877	-9.31891	-2.0617	-2.02742	0	-4.1859	0	-19.4032	-2.99433	0	-3.02989	0	0	-2.13458	0
350	1	0	0	0	0	1	1	1	0	0	0	0	1	1	0	0	0	0	0	0	0	0	0	0	0	1	0	1	0	0	-3.33474	0	0	0	0	-5.32618	-3.112	-2.63126	0	0	0	0	-12.6049	-2.28185	0	0	0	0	0
351	1	0	0	0	0	1	1	1	0	0	0	0	1	1	0	0	0	0	0	0	0	0	0	1	0	1	0	1	0	0	-2.3137	0	0	0	0	-7.0171	-5.14109	-3.40164	0	0	0	0	-11.722	-3.27733	0	0	0	0	0
352	1	0	0	0	0	1	1	1	0	0	0	0	1	1	0	0	0	0	0	0	0	0	0	1	0	1	0	1	0	0	-2.3137	0	0	0	0	-7.0171	-5.14109	-3.40164	0	0	0	0	-11.722	-3.27733	0	0	0	0	0
353	1	0	0	0	0	1	1	1	0	0	0	0	1	0	0	0	0	0	0	0	0	0	0	0	0	1	0	1	0	0	-3.16909	0	0	0	0	-2.31907	-2.13477	-2.10161	0	0	0	0	-7.19761	0	0	0	0	0	0
354	0	1	0	1	1	1	0	0	0	0	0	0	0	1	0	0	0	0	0	0	0	0	0	0	0	1	0	1	0	0	0	-2.34029	0	-2.09947	-2.69122	-8.85353	0	0	0	0	0	0	0	-7.90784	0	0	0	0	0
355	0	0	0	0	0	0	1	1	0	0	0	0	1	0	0	0	0	0	0	0	0	0	0	0	0	1	0	1	0	0	0	0	0	0	0	0	-4.06538	-4.21433	0	0	0	0	-7.55288	0	0	0	0	0	0
356	0	1	0	0	0	0	0	0	1	1	1	1	0	0	0	0	1	1	1	1	1	0	1	0	0	0	0	0	0	1	0	-4.46684	0	0	0	0	0	0	-3.22017	-8.2745	-4.64677	-19.3022	0	0	0	0	-2.29609	-3.73048	-4.27553
357	0	1	1	1	1	1	0	0	0	1	0	1	0	1	1	1	0	0	0	0	0	1	0	1	0	1	0	0	1	0	0	-6.18874	-2.58631	-5.91602	-5.70575	-14.4381	0	0	0	-3.1088	0	-13.0713	0	-2.64565	-4.11014	-3.56158	0	0	0
358	0	1	0	1	1	1	0	0	0	0	0	0	0	1	0	0	0	0	0	0	0	0	0	0	0	1	0	1	0	0	0	-2.30992	0	-2.61431	-2.67662	-8.05269	0	0	0	0	0	0	0	-7.84266	0	0	0	0	0
359	0	0	0	1	0	0	1	1	0	0	0	0	1	1	0	1	0	0	0	0	0	0	0	0	0	1	0	1	0	0	0	0	0	-2.16249	0	0	-11.0466	-10.4022	0	0	0	0	-7.64745	-5.08266	0	-6.46136	0	0	0
360	0	0	0	0	0	0	0	1	0	0	0	0	0	1	0	1	0	1	0	0	0	0	0	0	0	1	0	1	0	0	0	0	0	0	0	0	0	-3.50512	0	0	0	0	0	-6.91773	0	-4.11529	0	-2.56453	0
361	1	1	1	1	1	1	0	0	1	1	0	1	0	1	1	0	0	1	1	1	0	1	0	1	0	0	0	0	0	0	-3.99361	-15.2205	-4.22268	-6.28686	-2.81674	-11.4248	0	0	-3.12195	-3.94598	0	-19.0451	0	-5.38337	-2.26558	0	0	-3.09998	-2.81769
362	1	1	1	1	0	1	0	1	0	1	1	1	1	1	1	0	0	0	0	0	1	1	1	1	0	1	0	0	0	0	-4.14981	-12.5699	-6.75912	-6.50605	0	-12.9866	0	-2.16161	0	-6.74242	-4.81715	-17.7067	-2.15993	-4.08519	-6.89754	0	0	0	0
363	1	1	1	0	0	1	1	0	0	0	0	0	1	1	0	0	0	0	0	0	0	1	0	0	0	1	0	1	0	0	-2.77303	-2.32243	-2.05321	0	0	-3.28125	-3.04145	0	0	0	0	0	-9.38593	-2.92175	0	0	0	0	0
364	1	1	1	0	0	1	1	0	0	0	0	0	1	1	0	0	0	0	0	0	0	1	0	0	0	1	0	1	0	0	-2.77303	-2.32243	-2.05321	0	0	-3.28125	-3.04145	0	0	0	0	0	-9.38593	-2.92175	0	0	0	0	0
365	1	1	1	1	0	1	1	1	0	1	0	1	0	1	1	1	0	1	0	0	0	1	0	1	0	1	0	0	0	0	-2.36297	-10.6617	-2.3183	-3.74141	0	-5.51798	-5.33208	-4.93715	0	-6.68684	0	-18.953	0	-5.9502	-4.01645	-7.44446	0	-12.8561	0
366	0	1	0	1	1	1	0	0	0	0	0	0	0	1	0	0	0	0	0	0	0	0	0	0	0	1	0	1	0	0	0	-2.10908	0	-2.43206	-2.57844	-8.19442	0	0	0	0	0	0	0	-7.40734	0	0	0	0	0
367	0	1	0	1	1	1	0	0	0	0	0	0	0	1	0	0	0	0	0	0	0	0	0	0	0	1	0	1	0	0	0	-2.10908	0	-2.43206	-2.57844	-8.19442	0	0	0	0	0	0	0	-7.40734	0	0	0	0	0
368	1	1	1	1	0	1	0	0	0	1	1	1	0	1	0	1	0	0	0	0	0	1	1	1	0	1	0	0	0	0	-6.38887	-8.78645	-9.58126	-4.00298	0	-12.7267	0	0	0	-2.86929	-3.59467	-13.0027	0	-3.92125	0	-5.58369	0	0	0
369	1	1	1	1	0	1	1	1	0	1	0	1	0	1	1	1	0	1	0	0	0	1	1	1	0	0	0	0	0	0	-2.26647	-9.25689	-2.74776	-7.45956	0	-11.4444	-6.65502	-11.6132	0	-4.82795	0	-9.85658	0	-3.84567	-2.98897	-6.54455	0	-2.19086	0
370	1	1	0	1	1	1	1	1	0	0	0	1	1	1	0	0	0	0	0	0	0	1	0	1	0	1	0	1	0	0	-4.80668	-6.83955	0	-3.42988	-4.93713	-12.6276	-3.11365	-3.17295	0	0	0	-5.6476	-6.50542	-2.21469	0	0	0	0	0
371	0	0	0	0	0	0	0	0	0	0	0	0	0	0	0	0	0	0	0	1	0	0	0	0	0	0	0	0	1	0	0	0	0	0	0	0	0	0	0	0	0	0	0	0	0	0	0	0	0
372	0	0	0	1	0	0	1	1	0	0	0	0	1	1	0	1	0	0	0	0	0	0	0	0	0	1	0	1	0	0	0	0	0	-2.76917	0	0	-10.958	-10.2772	0	0	0	0	-8.16674	-5.02128	0	-6.39145	0	0	0
373	0	1	1	1	0	1	1	0	0	1	1	1	0	1	0	0	1	0	1	1	0	1	1	1	0	0	0	0	0	1	0	-11.2821	-2.84001	-5.59372	0	-2.34182	-4.92557	0	0	-6.53383	-3.18436	-12.6126	0	-2.47368	0	0	-3.16226	0	-3.86583
374	1	0	0	0	0	1	1	1	0	0	0	0	1	0	0	0	0	0	0	0	0	0	0	0	0	1	0	1	0	0	-2.3496	0	0	0	0	-2.3174	-2.36802	-2.04912	0	0	0	0	-9.14907	0	0	0	0	0	0
375	1	1	0	1	1	1	0	0	0	1	0	1	0	1	1	0	0	1	0	0	0	1	0	1	0	1	0	0	0	0	-4.50412	-12.6095	0	-3.0156	-8.36689	-14.1541	0	0	0	-5.1212	0	-11.97	0	-3.7129	-2.04693	0	0	-2.9317	0
376	1	1	1	1	1	1	0	0	0	1	0	1	0	0	0	0	0	1	0	1	0	1	1	1	0	1	0	0	0	1	-14.3142	-17.8966	-7.5013	-10.7928	-6.52142	-14.8736	0	0	0	-2.59629	0	-18.6614	0	0	0	0	0	-2.14721	0
377	1	1	0	0	0	1	1	1	0	0	0	0	1	1	0	0	0	0	0	0	0	1	0	0	0	1	0	1	0	0	-2.63187	-2.09085	0	0	0	-3.5235	-2.81367	-3.19206	0	0	0	0	-10.6579	-2.67186	0	0	0	0	0
378	1	1	1	1	1	1	0	0	0	1	0	1	0	1	0	0	0	0	0	1	0	1	1	1	0	1	0	0	0	0	-5.62885	-16.5444	-2.82822	-6.19302	-5.36338	-16.5813	0	0	0	-2.99556	0	-12.5242	0	-2.45287	0	0	0	0	0
379	1	1	1	1	1	1	0	1	0	1	0	1	0	1	0	1	0	0	0	0	0	1	0	1	0	1	0	0	1	0	-3.83939	-13.4003	-4.21044	-7.98811	-4.79069	-14.2992	0	-3.62303	0	-4.00324	0	-13.3136	0	-5.20289	0	-4.60295	0	0	0
380	0	1	1	1	1	1	0	0	0	1	1	1	0	1	0	0	0	0	0	0	0	1	0	1	0	1	0	0	0	1	0	-11.38	-2.30174	-5.39106	-2.73596	-18.6213	0	0	0	-2.72494	-2.39929	-15.3767	0	-2.13382	0	0	0	0	0
381	1	0	0	0	0	1	1	1	0	0	0	0	1	1	0	0	0	0	0	0	0	0	0	1	0	1	0	1	0	0	-3.12765	0	0	0	0	-6.00477	-4.1919	-3.19826	0	0	0	0	-11.0731	-2.54412	0	0	0	0	0
382	1	1	1	1	0	1	0	0	0	1	1	1	0	1	0	1	0	1	0	0	0	1	1	1	0	1	0	0	0	0	-2.16326	-9.65738	-4.40176	-2.40496	0	-15.1765	0	0	0	-5.69481	-2.6406	-11.7307	0	-5.56794	0	-5.09813	0	-2.44424	0
383	1	1	1	0	0	1	1	0	0	0	0	0	1	1	0	0	0	0	0	0	0	1	0	0	0	1	0	1	0	0	-2.72439	-2.24189	-2.0172	0	0	-3.16571	-2.96261	0	0	0	0	0	-9.0452	-2.83508	0	0	0	0	0
384	0	1	1	1	0	1	1	1	0	1	1	1	1	1	1	1	0	1	0	0	0	0	0	1	0	1	0	0	0	0	0	-2.91146	-4.9175	-4.41318	0	-6.33221	-3.25777	-2.82093	0	-3.93934	-2.55355	-7.14252	-2.23367	-5.10252	-2.84881	-6.13968	0	-6.51142	0
385	1	1	1	1	0	1	0	0	0	1	1	1	0	0	1	0	0	1	0	0	0	1	0	1	0	1	0	0	0	1	-4.63638	-11.7239	-6.22649	-13.6964	0	-12.6173	0	0	0	-4.43526	-2.98966	-16.6153	0	0	-5.3695	0	0	-2.08814	0
386	0	0	0	0	0	0	0	0	1	1	1	1	1	0	0	0	1	1	1	0	1	0	1	0	0	0	0	0	0	0	0	0	0	0	0	0	0	0	-4.98859	-9.59557	-9.3093	-15.6911	-5.93998	0	0	0	-10.2134	-2.30957	-18.4571
387	1	1	1	1	0	1	0	0	0	1	1	1	0	0	0	0	0	0	0	0	1	1	0	1	0	1	0	0	1	1	-2.70757	-6.83719	-4.00563	-2.5082	0	-10.6521	0	0	0	-3.10595	-4.72088	-18.4559	0	0	0	0	0	0	0
388	1	1	1	1	0	1	0	0	0	1	1	1	0	1	0	1	0	1	0	0	0	1	1	1	0	1	0	0	0	0	-2.04287	-9.7851	-4.20627	-2.1957	0	-15.0118	0	0	0	-6.11465	-3.66853	-13.0482	0	-5.15051	0	-4.71462	0	-2.27417	0
389	0	0	0	0	0	0	0	0	0	0	0	0	0	0	0	0	0	0	0	0	0	0	0	0	0	0	0	1	0	0	0	0	0	0	0	0	0	0	0	0	0	0	0	0	0	0	0	0	0
390	1	1	1	1	0	1	1	1	1	1	0	1	0	1	0	1	0	1	1	0	0	1	0	1	0	1	0	0	0	0	-3.17158	-10.3186	-5.71956	-5.41267	0	-6.15419	-3.55174	-2.33258	-2.25377	-8.248	0	-15.3105	0	-2.07038	0	-7.05709	0	-3.36162	-2.24182
391	1	1	0	1	0	1	1	1	1	0	0	1	0	1	0	1	1	1	0	1	0	1	0	0	0	1	0	0	1	0	-2.07402	-4.8157	0	-6.44434	0	-7.15721	-3.52234	-5.70808	-2.10418	0	0	-7.95934	0	-4.08545	0	-2.64068	-2.91116	-3.36159	0
392	0	1	0	1	0	0	1	0	1	1	0	1	1	1	0	1	0	0	0	0	0	0	1	0	0	1	0	0	1	0	0	-5.02229	0	-2.43636	0	0	-4.93322	0	-7.61206	-5.31019	0	-4.21609	-3.74312	-3.80926	0	-5.5195	0	0	0
393	0	0	0	0	0	0	0	0	1	1	1	1	1	0	0	0	1	1	1	0	1	0	1	0	0	1	0	0	0	0	0	0	0	0	0	0	0	0	-6.55765	-10.1415	-11.9566	-13.4433	-6.02822	0	0	0	-10.3412	-2.88493	-18.3378
394	0	1	0	0	0	0	0	0	1	1	1	1	0	0	0	0	1	1	1	1	0	0	1	0	0	0	0	0	0	1	0	-3.87593	0	0	0	0	0	0	-3.50878	-7.03371	-3.84963	-18.3333	0	0	0	0	-2.48554	-4.54983	-4.07579
395	1	1	0	1	1	1	1	1	0	1	1	1	1	0	1	1	0	0	0	0	0	1	0	1	0	1	0	1	0	1	-7.38924	-13.2476	0	-3.51569	-2.38684	-11.1346	-5.50602	-2.43915	0	-10.1598	-2.31785	-16.1028	-5.8732	0	-6.38792	-2.41515	0	0	0
396	1	1	1	1	0	1	0	0	0	1	1	1	0	1	0	1	0	1	0	0	0	1	1	1	0	1	0	0	0	0	-2.14757	-9.56817	-4.37634	-2.37748	0	-15.0379	0	0	0	-5.60878	-2.61228	-11.6002	0	-5.51326	0	-5.0479	0	-2.42201	0
397	1	1	1	1	0	1	1	1	0	0	0	1	1	1	0	0	0	0	0	0	0	1	0	1	0	1	0	1	0	0	-2.14757	-4.42327	-2.42417	-3.60772	0	-12.3601	-2.05822	-2.45947	0	0	0	-3.34618	-7.02429	-3.49822	0	0	0	0	0
398	0	1	0	1	1	1	0	0	0	0	0	0	0	1	0	0	0	0	0	0	0	0	0	0	0	1	0	1	0	0	0	-2.67004	0	-2.35039	-2.84619	-8.25824	0	0	0	0	0	0	0	-8.60632	0	0	0	0	0
399	1	0	1	0	0	0	1	1	0	0	0	0	1	1	0	1	0	0	0	0	0	1	0	0	0	1	0	1	0	0	-2.92976	0	-2.1692	0	0	0	-5.90498	-4.64877	0	0	0	0	-9.69066	-3.2048	0	-2.01876	0	0	0
400	1	0	0	0	0	1	1	1	0	0	0	0	1	1	0	0	0	0	0	0	0	0	0	0	0	1	0	1	0	0	-2.70068	0	0	0	0	-2.05006	-2.24246	-2.81064	0	0	0	0	-8.88095	-2.18292	0	0	0	0	0
401	1	1	1	1	1	1	1	0	0	1	0	1	0	0	1	1	0	0	0	0	0	1	0	1	0	1	0	0	0	1	-9.12205	-10.3801	-3.92335	-5.61319	-6.81693	-16.1838	-2.13106	0	0	-2.80167	0	-12.4143	0	0	-4.11505	-4.72653	0	0	0
402	1	1	1	1	1	1	1	0	0	1	0	1	1	0	1	0	0	1	0	0	0	1	1	1	0	1	0	1	0	1	-6.48325	-12.4563	-3.58037	-6.08759	-2.58441	-9.45954	-7.43483	0	0	-10.2442	0	-14.8516	-6.10782	0	-6.02815	0	0	-2.5524	0
403	1	0	0	0	0	1	1	1	0	0	0	0	1	1	0	1	0	0	0	0	0	0	0	0	0	1	0	1	0	0	-2.58781	0	0	0	0	-2.32949	-4.22128	-2.5577	0	0	0	0	-11.0835	-3.22681	0	-2.13737	0	0	0
404	1	1	0	0	0	1	1	1	0	0	0	0	1	1	0	0	0	0	0	0	0	1	0	0	0	1	0	1	0	0	-2.58781	-2.01996	0	0	0	-3.40819	-4.22128	-4.24316	0	0	0	0	-10.3046	-2.59491	0	0	0	0	0
405	1	1	1	1	1	1	0	1	0	1	1	1	1	1	1	1	0	1	0	1	0	1	1	1	0	1	0	0	0	1	-11.2091	-14.7695	-8.62971	-8.15829	-2.26524	-11.0266	0	-4.23989	0	-9.53749	-2.61532	-11.6006	-3.19079	-3.11284	-5.5574	-3.87638	0	-2.80252	0
406	1	1	1	1	1	1	0	0	0	1	1	1	0	0	0	0	0	0	0	0	1	1	1	1	0	1	0	0	0	0	-7.18153	-18.1771	-2.96618	-4.88912	-4.63069	-13.4452	0	0	0	-3.08877	-5.2265	-15.2481	0	0	0	0	0	0	0
407	1	1	1	1	1	1	0	0	0	1	0	1	0	1	1	0	0	1	0	1	0	1	1	1	0	1	0	0	0	1	-8.06614	-12.1364	-3.60063	-4.24138	-7.66522	-17.4317	0	0	0	-3.22102	0	-15.4195	0	-2.83336	-3.2503	0	0	-3.64621	0
408	1	1	1	1	1	1	0	1	0	1	0	1	0	0	0	0	0	1	0	0	0	1	1	1	0	1	0	0	0	1	-11.9239	-16.4859	-5.233	-12.7837	-7.34745	-14.3953	0	-3.62726	0	-3.20603	0	-14.6823	0	0	0	0	0	-2.76562	0
409	0	0	0	0	0	0	0	1	0	0	0	0	0	1	0	1	0	0	0	0	0	0	0	0	0	1	0	1	0	0	0	0	0	0	0	0	0	-3.29213	0	0	0	0	0	-5.63973	0	-5.01405	0	0	0
410	1	1	1	1	0	1	0	0	1	1	1	1	0	1	1	1	0	0	0	0	1	1	1	1	0	1	0	0	0	0	-2.29672	-12.2567	-2.77991	-2.78195	0	-6.76331	0	0	-3.2764	-5.6287	-3.6629	-17.9774	0	-2.13307	-2.50196	-2.37967	0	0	0
411	1	1	0	1	0	0	1	1	1	1	1	1	1	0	0	0	0	0	1	1	1	0	1	0	0	0	0	0	0	1	-2.97871	-4.5901	0	-3.01677	0	0	-4.53635	-3.67177	-5.11757	-11.5974	-2.89557	-17.9689	-2.01809	0	0	0	0	0	-2.91761
412	1	1	1	1	1	1	1	0	0	1	0	1	1	0	1	0	0	1	1	0	0	1	1	1	0	1	0	1	0	1	-6.24192	-12.3565	-3.17612	-5.86979	-2.90929	-10.2213	-5.7664	0	0	-10.67	0	-13.7823	-5.57283	0	-5.92821	0	0	-2.46353	-2.01381
413	0	0	1	1	0	1	1	1	0	1	1	1	1	1	1	1	0	1	0	0	0	0	0	1	0	1	0	0	0	0	0	0	-3.17612	-4.59398	0	-5.96454	-3.28672	-3.45892	0	-5.02198	-2.71893	-7.56301	-2.07376	-4.67565	-3.49429	-6.8781	0	-5.90387	0
414	0	0	0	0	0	0	0	0	0	0	0	0	0	0	0	0	0	0	0	0	0	0	0	0	0	0	0	1	0	0	0	0	0	0	0	0	0	0	0	0	0	0	0	0	0	0	0	0	0
415	1	0	0	0	0	1	1	1	0	0	0	0	1	1	0	1	0	0	0	0	0	1	0	0	0	1	0	1	0	0	-2.54511	0	0	0	0	-5.86446	-3.37362	-2.97346	0	0	0	0	-9.23081	-2.52081	0	-2.07447	0	0	0
416	0	0	0	0	0	1	0	1	0	0	0	0	0	0	0	0	0	0	0	0	0	0	1	1	0	1	0	0	0	0	0	0	0	0	0	-3.8697	0	-4.71098	0	0	0	0	0	0	0	0	0	0	0
417	0	1	1	1	0	0	0	1	1	1	1	1	0	0	0	0	0	0	1	0	0	0	1	0	0	0	0	0	0	0	0	-5.23575	-2.01082	-3.5545	0	0	0	-2.00944	-4.15256	-3.02837	-3.24753	-17.7517	0	0	0	0	0	0	-3.77241
418	0	0	0	0	0	0	0	0	0	0	0	0	0	0	0	0	0	0	0	0	0	0	0	0	0	0	0	1	0	0	0	0	0	0	0	0	0	0	0	0	0	0	0	0	0	0	0	0	0
419	1	1	1	1	1	1	0	0	1	1	1	1	1	1	1	0	0	0	0	0	1	1	1	1	0	1	0	0	0	0	-3.58522	-6.88457	-7.02699	-5.94588	-2.0944	-7.20455	0	0	-2.28923	-3.17057	-5.11321	-17.671	-3.72747	-4.18192	-3.53091	0	0	0	0
420	1	1	1	1	1	1	0	0	0	1	0	1	0	1	1	0	0	0	0	0	0	1	0	1	0	1	0	0	0	1	-3.86694	-10.1378	-5.37932	-5.63185	-2.81382	-15.5494	0	0	0	-5.90483	0	-11.2206	0	-2.27061	-4.03305	0	0	0	0
421	1	1	1	1	1	1	0	0	0	1	0	1	0	1	1	1	0	0	0	0	0	1	0	1	0	1	0	0	0	0	-3.43631	-9.29445	-3.86171	-3.46158	-3.48774	-11.5242	0	0	0	-3.54571	0	-17.3564	0	-4.43305	-2.7593	-2.90457	0	0	0
422	0	0	0	0	0	0	0	1	0	0	0	0	0	0	0	0	0	0	0	0	0	0	0	0	0	0	0	1	0	0	0	0	0	0	0	0	0	-2.76465	0	0	0	0	0	0	0	0	0	0	0
423	1	1	1	1	1	1	0	0	0	1	0	1	0	1	1	1	0	1	0	0	0	1	0	1	0	1	0	0	0	1	-6.34175	-12.7993	-8.19522	-4.0453	-2.51012	-17.6266	0	0	0	-2.83822	0	-10.3703	0	-2.52326	-8.74049	-8.15897	0	-5.61417	0
424	1	0	1	0	0	1	0	0	0	0	0	0	1	0	0	0	0	0	0	0	0	0	0	0	0	1	0	1	0	0	-2.52424	0	-2.80998	0	0	-2.20419	0	0	0	0	0	0	-7.04139	0	0	0	0	0	0
425	0	0	0	0	0	0	0	0	0	0	0	0	0	0	0	0	0	0	0	1	0	0	1	0	0	0	0	0	1	0	0	0	0	0	0	0	0	0	0	0	0	0	0	0	0	0	0	0	0
426	1	1	1	1	1	1	0	0	0	0	0	1	0	0	1	0	0	0	0	0	0	1	0	1	0	1	0	0	0	0	-17.5571	-13.1978	-6.47301	-6.63245	-9.03637	-9.28409	0	0	0	0	0	-8.60174	0	0	-2.43804	0	0	0	0
427	0	1	1	1	1	1	1	1	0	1	1	1	0	0	0	0	0	0	0	1	0	1	0	1	0	0	0	0	0	1	0	-8.1927	-2.15037	-3.98904	-2.46893	-8.31855	-2.41894	-3.41711	0	-5.7579	-2.96664	-11.1998	0	0	0	0	0	0	0
428	0	1	0	0	0	0	1	0	1	1	0	1	1	1	0	1	0	0	0	0	0	0	0	0	0	1	0	0	1	0	0	-5.29525	0	0	0	0	-5.15023	0	-7.91232	-5.10025	0	-4.52547	-3.10646	-4.0127	0	-4.20311	0	0	0
429	0	1	0	1	0	1	0	1	1	1	0	1	0	0	0	0	0	0	0	1	0	0	0	1	0	0	0	0	0	1	0	-6.35634	0	-5.45579	0	-4.06922	0	-3.4575	-2.49247	-6.35174	0	-13.0745	0	0	0	0	0	0	0
430	1	1	1	1	0	1	0	1	0	1	1	1	0	0	1	1	0	1	0	1	0	1	0	1	0	1	0	0	1	1	-5.54678	-6.52346	-4.41253	-5.43052	0	-3.3077	0	-3.1946	0	-7.60373	-4.14818	-14.0916	0	0	-2.35786	-2.16249	0	-2.53727	0
431	0	0	0	0	0	0	0	0	1	1	1	1	1	1	0	0	1	1	1	0	1	0	1	0	1	0	0	0	0	0	0	0	0	0	0	0	0	0	-4.2146	-12.0992	-8.70676	-17.4193	-7.43519	-2.01762	0	0	-9.57758	-2.28088	-16.731
432	0	1	1	1	0	1	0	1	0	1	0	1	0	1	1	0	0	0	0	0	0	1	1	1	0	1	0	0	0	1	0	-6.37937	-2.58126	-4.21807	0	-7.64786	0	-2.99372	0	-7.86639	0	-13.5416	0	-2.212	-4.08279	0	0	0	0
433	0	0	0	0	0	0	0	0	0	0	0	0	0	0	0	0	0	0	0	0	0	0	0	0	0	0	0	1	0	0	0	0	0	0	0	0	0	0	0	0	0	0	0	0	0	0	0	0	0
434	1	0	1	0	0	1	1	1	0	0	0	0	1	0	0	1	0	0	0	0	0	1	0	0	0	1	0	1	0	0	-3.46131	0	-2.78899	0	0	-3.76468	-4.03741	-3.4065	0	0	0	0	-8.92515	0	0	-2.0139	0	0	0
435	1	1	1	1	1	1	0	0	0	1	0	1	0	0	0	0	0	0	0	1	0	1	0	1	0	1	0	0	0	0	-7.52847	-12.2473	-4.6164	-4.69163	-7.90131	-15.3881	0	0	0	-2.40367	0	-17.3395	0	0	0	0	0	0	0
436	1	1	1	1	1	1	1	1	0	1	0	1	0	0	0	0	0	1	1	1	0	1	1	1	0	0	0	0	0	1	-9.26878	-6.99114	-2.01082	-3.5545	-4.90447	-2.2779	-4.628	-3.04522	0	-9.63109	0	-13.4396	0	0	0	0	0	-2.83208	-3.15368
437	1	1	1	1	1	1	1	1	0	1	1	1	0	0	1	0	0	0	0	1	0	1	1	1	0	1	0	0	0	1	-6.68218	-12.6395	-7.35855	-5.90568	-2.66216	-14.2571	-2.30281	-2.82987	0	-5.61803	-2.27728	-16.32	0	0	-2.20318	0	0	0	0
438	0	1	0	1	0	1	0	0	0	1	1	1	1	1	1	1	0	0	0	0	0	1	0	1	0	1	0	0	1	1	0	-6.61663	0	-2.46913	0	-6.68262	0	0	0	-5.40775	-2.04566	-17.2036	-2.07842	-2.55751	-2.95149	-4.04718	0	0	0
439	1	1	1	1	0	1	1	1	1	1	1	1	0	1	0	0	1	1	1	1	0	1	0	1	0	1	0	1	1	0	-3.79275	-7.71279	-3.14077	-7.7801	0	-8.19506	-2.09364	-2.1272	-2.42944	-3.08313	-2.39369	-13.0171	0	-4.47607	0	0	-3.79275	-3.21537	-2.52257
440	1	1	1	1	1	1	1	0	0	1	1	1	0	1	1	1	0	1	1	0	0	1	0	1	0	1	0	0	0	1	-4.31894	-10.0356	-5.92544	-9.33333	-2.09167	-7.36701	-8.00291	0	0	-5.151	-3.04906	-13.6324	0	-3.44295	-3.60511	-2.98132	0	-2.7629	-2.3492
441	1	1	1	1	1	1	1	1	0	1	0	1	0	0	1	0	0	0	0	0	0	1	0	1	0	1	0	0	0	1	-8.18431	-10.8738	-2.30325	-6.33308	-8.59991	-17.1982	-2.26723	-2.87328	0	-2.96398	0	-7.78244	0	0	-2.97495	0	0	0	0
442	1	1	0	0	0	1	0	0	0	1	1	1	1	1	1	1	1	0	0	0	0	1	0	1	0	1	0	0	0	0	-2.20192	-6.4574	0	0	0	-8.86172	0	0	0	-7.29399	-4.74791	-17.1719	-3.0298	-3.05983	-4.95984	-4.85736	-2.20192	0	0
443	0	0	0	0	0	1	0	1	0	0	0	0	0	0	0	0	0	0	0	0	0	0	0	1	0	1	0	0	0	0	0	0	0	0	0	-8.23495	0	-2.02603	0	0	0	0	0	0	0	0	0	0	0
444	1	1	1	1	0	1	0	0	1	1	0	1	0	1	0	1	1	1	0	1	0	1	0	1	0	1	0	1	1	0	-3.49507	-6.22523	-2.99996	-9.01917	0	-7.74367	0	0	-2.65947	-4.3495	0	-10.6648	0	-5.74092	0	-3.15571	-3.49507	-3.46971	0
445	0	1	0	1	1	1	0	0	0	0	0	0	0	1	0	0	0	0	0	0	0	0	0	0	0	1	0	1	0	0	0	-2.47862	0	-2.60914	-2.00888	-9.10497	0	0	0	0	0	0	0	-9.31902	0	0	0	0	0
446	0	1	0	0	0	0	1	0	1	1	0	1	1	1	0	1	0	0	0	0	1	0	1	0	0	1	0	0	1	0	0	-5.56737	0	0	0	0	-4.61591	0	-8.33719	-5.7048	0	-6.56141	-3.88791	-5.027	0	-4.68128	0	0	0
447	0	1	0	0	0	0	1	0	1	1	0	1	1	1	0	1	0	0	0	0	0	0	0	0	0	1	0	0	1	0	0	-5.15624	0	0	0	0	-5.03987	0	-7.75965	-5.50744	0	-4.36751	-2.96132	-3.90912	0	-4.09822	0	0	0
448	1	1	1	1	0	1	0	0	0	1	1	1	0	1	1	1	0	1	0	0	0	1	0	1	0	1	0	0	0	0	-2.3948	-7.28871	-3.83623	-3.1667	0	-7.98485	0	0	0	-3.20517	-8.61255	-16.9665	0	-7.27883	-3.04495	-3.62915	0	-3.41035	0
449	1	1	1	1	0	1	0	0	0	1	1	1	0	1	1	1	0	1	0	0	0	1	0	1	0	1	0	0	0	0	-2.7485	-12.0545	-6.61227	-6.8562	0	-10.0634	0	0	0	-3.30479	-6.3181	-16.9173	0	-7.66672	-3.17779	-6.13422	0	-4.17839	0
450	0	0	0	1	0	1	0	0	0	0	0	0	0	1	0	0	0	0	0	0	0	0	0	0	0	1	0	1	0	0	0	0	0	-2.00829	0	-5.85803	0	0	0	0	0	0	0	-7.65171	0	0	0	0	0
451	1	1	0	0	1	1	0	0	0	1	0	1	0	0	0	0	0	1	0	0	0	1	0	1	0	1	0	0	0	0	-4.50412	-11.6306	0	0	-3.23821	-8.74417	0	0	0	-2.58377	0	-12.8449	0	0	0	0	0	-2.9317	0
452	1	1	0	1	0	1	1	1	0	0	0	0	1	1	0	1	0	0	0	0	0	0	0	0	0	1	0	1	0	0	-2.2616	-2.44321	0	-3.20391	0	-6.07889	-2.84661	-3.24778	0	0	0	0	-9.80876	-2.57693	0	-2.17417	0	0	0
453	0	0	0	0	0	0	1	1	0	0	0	0	0	0	0	0	0	0	0	0	0	0	0	0	0	0	0	1	0	0	0	0	0	0	0	0	-6.07924	-16.8545	0	0	0	0	0	0	0	0	0	0	0
454	0	0	0	0	0	1	1	1	0	0	0	0	1	1	0	0	0	0	0	0	0	0	0	1	0	1	0	1	0	0	0	0	0	0	0	-11.8417	-4.10457	-8.9513	0	0	0	0	-12.7339	-5.09176	0	0	0	0	0
455	1	1	1	1	1	1	0	1	0	1	1	1	1	1	1	1	0	0	0	0	0	1	0	1	0	1	0	0	0	0	-2.72451	-10.7413	-5.05278	-5.07793	-2.63369	-11.5357	0	-2.32774	0	-2.76602	-4.76017	-13.5719	-2.2722	-5.44688	-5.52744	-5.72775	0	0	0
456	1	1	1	1	0	1	1	1	0	0	0	1	1	1	0	1	0	0	0	0	0	1	0	1	0	1	0	1	0	0	-2.79412	-3.347	-3.14495	-3.8652	0	-6.76539	-2.93584	-3.88294	0	0	0	-2.8043	-10.6818	-3.68053	0	-3.8933	0	0	0
457	1	1	1	1	0	1	0	0	0	1	0	1	0	1	0	0	0	1	0	0	0	1	0	1	0	1	0	0	0	0	-2.84926	-5.9929	-3.14115	-3.65964	0	-11.5873	0	0	0	-3.61951	0	-16.7985	0	-3.76888	0	0	0	-3.43483	0
458	1	1	1	1	0	1	0	0	1	1	0	1	0	0	1	0	0	0	0	0	0	1	1	1	0	1	0	0	0	0	-6.26765	-10.5625	-6.80249	-6.22167	0	-9.68671	0	0	-3.16057	-3.61951	0	-16.7985	0	0	-2.37872	0	0	0	0
459	1	1	0	0	0	1	1	1	0	0	0	1	1	0	0	0	0	0	0	0	0	1	0	1	0	1	0	1	0	0	-3.81959	-2.06059	0	0	0	-6.53592	-3.11365	-3.67177	0	0	0	-3.54656	-7.64733	0	0	0	0	0	0
460	0	0	0	0	0	0	1	1	0	0	0	0	0	0	0	0	0	0	0	0	0	0	0	0	0	0	0	1	0	0	0	0	0	0	0	0	-6.71658	-16.6614	0	0	0	0	0	0	0	0	0	0	0
461	1	1	0	0	1	1	0	0	0	1	1	1	0	1	1	1	0	0	0	0	1	1	1	1	0	1	0	0	1	1	-3.2682	-10.5004	0	0	-2.20368	-7.09902	0	0	0	-5.13791	-4.20069	-16.6138	0	-2.72533	-2.44295	-2.56172	0	0	0
462	1	0	0	0	0	1	1	1	0	0	0	0	1	1	0	0	0	0	0	0	0	0	0	1	0	1	0	1	0	0	-3.00225	0	0	0	0	-4.96129	-2.63896	-2.91828	0	0	0	0	-11.5829	-2.35766	0	0	0	0	0
463	1	1	1	1	0	1	1	0	0	1	1	1	0	0	1	0	1	0	1	0	0	1	1	1	0	0	0	0	0	1	-2.36509	-5.26964	-2.58631	-3.10944	0	-2.23614	-7.37706	0	0	-6.66239	-3.3125	-7.95507	0	0	-2.00669	0	-2.36509	0	-2.33573
464	0	1	0	0	0	0	0	0	1	1	1	1	0	0	0	0	0	1	1	1	0	0	1	0	0	0	0	0	0	1	0	-3.83298	0	0	0	0	0	0	-4.10731	-4.26047	-2.78673	-16.5956	0	0	0	0	0	-5.87117	-4.02209
465	0	1	1	1	0	1	0	0	1	1	0	1	0	1	0	1	0	0	0	0	0	1	0	1	0	1	0	0	0	0	0	-5.31782	-2.17081	-5.17331	0	-2.15256	0	0	-2.35375	-7.89572	0	-16.5809	0	-4.02938	0	-2.37437	0	0	0
466	0	1	1	1	0	1	0	0	1	1	0	1	0	1	0	1	0	0	0	0	0	1	0	1	0	1	0	0	0	0	0	-5.31782	-2.17081	-5.17331	0	-2.15256	0	0	-2.35375	-7.89572	0	-16.5809	0	-4.02938	0	-2.37437	0	0	0
467	1	1	1	1	1	1	0	1	0	1	1	1	0	1	1	1	0	1	0	0	0	1	0	1	0	1	0	0	0	0	-2.89741	-9.28441	-6.15357	-3.132	-3.02066	-9.54619	0	-2.20758	0	-3.86984	-2.40251	-10.0164	0	-3.33531	-2.92794	-2.56222	0	-3.91645	0
468	1	1	1	1	1	1	1	1	0	1	1	1	1	1	1	1	1	1	0	1	0	1	0	1	0	1	0	1	0	1	-3.79501	-5.86888	-7.60934	-5.29136	-2.24284	-6.43818	-5.18168	-4.72204	0	-5.73333	-2.33446	-7.36557	-3.91406	-4.40409	-3.13435	-3.6777	-2.65325	-2.95201	0
469	1	1	0	1	1	1	0	0	0	1	0	1	0	0	1	0	0	1	0	1	0	1	0	1	0	1	0	0	0	1	-7.44279	-10.0739	0	-2.8766	-10.7323	-16.532	0	0	0	-4.8842	0	-11.8348	0	0	-2.7593	0	0	-4.01087	0
470	0	0	0	0	0	0	1	1	0	0	0	0	0	0	0	1	0	0	0	0	0	0	0	0	0	0	0	0	0	0	0	0	0	0	0	0	-7.10155	-16.4747	0	0	0	0	0	0	0	-2.08099	0	0	0
471	1	1	1	1	1	1	1	1	0	1	1	1	0	1	1	1	0	1	0	0	0	1	0	1	0	1	0	0	0	0	-4.79056	-9.92089	-7.34517	-4.79211	-3.78634	-10.4456	-4.27698	-3.74875	0	-5.5657	-3.21512	-11.8176	0	-2.35795	-6.68093	-2.19674	0	-5.45413	0
472	1	1	1	1	1	1	0	0	0	0	0	1	0	0	1	1	0	1	0	0	0	1	0	1	0	1	0	0	0	1	-9.70794	-9.99469	-5.887	-7.68678	-5.63136	-15.5304	0	0	0	0	0	-12.4546	0	0	-5.24999	-2.87516	0	-2.57938	0
473	0	0	0	0	0	0	0	0	0	0	0	0	0	0	0	0	0	0	0	1	0	0	0	0	0	0	0	0	1	0	0	0	0	0	0	0	0	0	0	0	0	0	0	0	0	0	0	0	0
474	0	0	0	0	0	1	0	1	0	0	0	0	1	1	0	0	0	0	0	0	0	0	0	1	0	1	0	1	0	0	0	0	0	0	0	-11.4024	0	-2.02194	0	0	0	0	-11.887	-4.81612	0	0	0	0	0
475	0	0	0	0	0	0	1	1	0	0	0	0	0	0	0	0	0	0	0	0	0	0	0	0	0	0	0	0	0	0	0	0	0	0	0	0	-6.27415	-16.3807	0	0	0	0	0	0	0	0	0	0	0
476	0	1	0	1	1	1	0	0	0	1	0	1	0	1	1	1	0	1	0	0	0	1	0	1	0	1	0	0	1	0	0	-6.63612	0	-2.49244	-3.80066	-11.7294	0	0	0	-5.55631	0	-16.3643	0	-2.70475	-2.56753	-5.20868	0	-2.00156	0
477	1	1	1	1	0	1	0	0	0	1	1	1	1	1	1	1	0	0	0	0	0	1	0	1	0	1	0	0	0	0	-3.31047	-8.30615	-4.76191	-4.93725	0	-8.921	0	0	0	-2.26195	-4.50313	-13.6324	-2.33271	-3.44295	-5.5657	-4.31543	0	0	0
478	0	1	0	1	0	1	1	0	0	1	1	1	0	0	0	0	1	0	1	1	0	1	1	0	0	1	0	0	0	1	0	-7.74248	0	-3.69119	0	-2.40277	-5.45258	0	0	-5.02485	-2.85095	-8.62497	0	0	0	0	-3.21622	0	-4.02075
479	0	0	0	1	0	1	0	0	0	0	0	0	0	1	0	0	0	0	0	0	0	0	0	0	0	1	0	1	0	0	0	0	0	-2.03064	0	-7.89366	0	0	0	0	0	0	0	-7.71461	0	0	0	0	0
480	0	0	0	1	0	1	0	0	0	0	0	0	0	1	0	0	0	0	0	0	0	0	0	0	0	1	0	1	0	0	0	0	0	-2.03064	0	-7.89366	0	0	0	0	0	0	0	-7.71461	0	0	0	0	0
481	0	0	0	0	0	0	0	0	1	0	0	0	0	0	0	0	0	0	0	0	0	0	0	0	0	0	0	1	0	0	0	0	0	0	0	0	0	0	-5.53968	0	0	0	0	0	0	0	0	0	0
482	0	1	1	1	1	1	1	1	0	1	1	1	0	0	0	0	0	0	0	1	0	1	0	1	0	0	0	0	0	1	0	-8.60222	-2.61293	-5.55645	-2.06244	-8.18754	-2.40507	-3.20728	0	-6.04008	-2.34501	-11.5666	0	0	0	0	0	0	0
483	1	1	1	1	1	1	0	0	0	1	0	1	0	0	0	0	0	0	0	0	0	1	1	1	0	1	0	0	0	1	-10.2353	-12.4835	-5.46025	-7.09085	-6.16668	-12.4195	0	0	0	-2.09328	0	-8.99068	0	0	0	0	0	0	0
484	1	1	1	1	1	1	0	0	0	1	0	1	0	0	0	0	0	0	0	0	0	1	1	1	0	1	0	0	0	1	-10.2353	-12.4835	-5.46025	-7.09085	-6.16668	-12.4195	0	0	0	-2.09328	0	-10.7112	0	0	0	0	0	0	0
485	1	1	1	1	1	1	0	0	0	1	1	1	1	1	1	0	1	1	0	0	1	1	1	1	0	1	0	0	0	0	-4.69757	-7.29726	-7.49945	-6.89728	-2.72089	-9.78222	0	0	0	-3.07154	-5.00586	-16.0782	-2.9326	-4.38728	-4.77243	0	-2.01449	-2.23427	0
486	0	0	0	0	0	0	1	1	0	0	0	0	0	1	0	0	0	0	0	0	0	0	0	0	0	1	0	1	0	0	0	0	0	0	0	0	-2.62483	-6.40787	0	0	0	0	0	-2.75804	0	0	0	0	0
487	1	1	1	1	1	1	0	0	0	1	0	1	0	0	0	0	0	1	0	0	0	1	1	1	0	1	0	0	0	1	-12.7371	-14.1774	-8.21597	-9.89333	-5.30819	-10.8524	0	0	0	-4.20907	0	-11.2071	0	0	0	0	0	-4.2117	0
488	1	1	1	1	0	1	0	0	0	1	1	1	1	1	0	1	0	1	0	0	1	1	0	1	0	1	0	0	0	0	-2.7161	-11.3095	-3.12037	-5.72136	0	-9.93092	0	0	0	-5.21867	-3.15368	-10.1485	-2.48185	-2.98206	0	-2.7227	0	-6.57727	0
489	1	1	1	1	0	1	0	0	0	1	1	1	0	1	1	1	0	1	0	0	0	1	0	1	0	1	0	0	0	0	-2.66586	-6.32631	-4.21222	-3.69753	0	-8.33674	0	0	0	-2.77053	-8.4529	-15.9819	0	-8.38846	-3.40986	-4.25731	0	-3.86625	0
490	0	0	0	0	0	1	1	1	0	0	0	0	1	1	0	0	0	0	0	0	0	0	0	1	0	1	0	1	0	0	0	0	0	0	0	-12.2044	-3.36703	-8.09385	0	0	0	0	-11.0602	-4.34252	0	0	0	0	0
491	0	1	0	0	0	1	0	0	1	0	1	1	0	1	1	0	0	0	0	0	1	1	0	1	0	0	0	0	0	0	0	-6.92541	0	0	0	-4.62949	0	0	-3.15977	0	-2.7873	-15.9656	0	-3.75639	-2.72456	0	0	0	0
492	0	1	0	1	0	0	0	0	1	1	1	1	0	0	0	0	1	1	1	1	0	0	1	0	0	0	0	0	0	1	0	-4.01629	0	-2.18318	0	0	0	0	-6.32841	-12.5044	-3.3564	-15.8965	0	0	0	0	-2.58858	-3.17365	-3.88517
493	0	1	1	1	0	1	1	1	0	1	0	1	0	1	0	1	0	0	0	0	0	1	1	1	0	1	0	0	0	0	0	-14.5679	-2.21082	-5.66195	0	-9.45099	-5.10728	-2.87769	0	-5.31915	0	-15.8603	0	-3.30777	0	-2.09038	0	0	0
494	1	1	0	0	1	1	1	1	0	0	0	0	1	0	0	0	0	0	0	0	0	1	0	1	0	1	0	1	0	0	-4.26055	-3.78147	0	0	-2.06335	-7.93896	-3.00863	-2.98557	0	0	0	0	-6.58386	0	0	0	0	0	0
495	1	1	1	1	0	1	1	1	0	1	1	1	1	1	1	1	0	0	0	0	0	1	0	1	0	1	0	0	1	0	-3.09845	-4.28437	-3.5149	-2.9252	0	-12.0261	-2.71498	-3.01234	0	-5.49837	-2.68345	-8.65021	-3.7145	-5.53475	-3.93137	-6.52566	0	0	0
496	0	1	0	1	0	1	0	0	0	0	0	1	0	1	1	1	0	0	0	0	0	1	0	1	0	1	0	0	0	0	0	-6.69852	0	-4.66838	0	-12.8222	0	0	0	0	0	-8.44911	0	-3.22681	-2.97818	-4.09822	0	0	0
497	0	0	0	0	0	1	0	1	0	0	0	0	0	0	0	0	0	0	0	0	0	0	0	1	0	1	0	0	0	0	0	0	0	0	0	-6.0188	0	-3.30384	0	0	0	0	0	0	0	0	0	0	0
498	1	1	1	1	0	1	0	0	0	1	1	1	0	1	1	1	0	1	0	0	0	1	0	1	0	1	0	0	0	0	-2.52223	-6.80723	-4.01309	-4.34685	0	-9.74018	0	0	0	-2.98848	-7.91507	-15.8053	0	-7.79489	-3.21628	-4.85612	0	-3.62397	0
499	0	0	0	0	0	1	0	1	0	0	0	0	1	0	0	0	0	0	0	0	0	0	0	1	0	1	0	0	0	0	0	0	0	0	0	-6.61594	0	-4.37916	0	0	0	0	-2.34981	0	0	0	0	0	0
500	1	1	1	1	0	1	0	1	0	1	0	1	1	1	1	1	0	0	0	0	0	1	0	1	0	1	0	0	0	1	-2.92353	-6.19092	-2.36155	-2.8439	0	-8.7328	0	-4.25642	0	-7.57037	0	-13.4605	-4.54514	-3.95988	-4.92669	-2.94299	0	0	0
501	0	1	1	1	0	0	0	1	1	1	1	1	0	0	1	0	0	0	1	0	0	0	1	0	0	0	0	0	0	0	0	-5.7716	-2.24182	-4.18576	0	0	0	-2.66152	-4.33127	-2.99999	-3.81902	-15.7725	0	0	-2.08736	0	0	0	-2.87725
502	0	1	0	1	0	1	0	0	0	0	0	0	0	1	0	0	0	0	0	0	0	0	0	0	0	1	0	1	0	0	0	-2.40839	0	-2.5486	0	-9.69793	0	0	0	0	0	0	0	-9.15282	0	0	0	0	0
503	0	0	0	0	0	1	0	1	0	0	0	0	1	0	0	0	0	0	0	0	0	0	0	1	0	1	0	0	0	0	0	0	0	0	0	-6.33544	0	-3.72778	0	0	0	0	-2.33524	0	0	0	0	0	0
504	1	0	0	0	0	1	1	1	0	0	0	0	1	0	0	0	0	0	0	0	0	0	0	0	0	1	0	1	0	0	-2.42445	0	0	0	0	-2.01187	-2.48482	-2.67729	0	0	0	0	-6.43893	0	0	0	0	0	0
505	0	0	0	0	0	1	1	1	0	0	0	0	1	1	1	1	0	0	0	0	0	0	0	0	0	0	0	0	1	0	0	0	0	0	0	-3.10288	-6.91384	-15.6184	0	0	0	0	-7.3881	-2.43599	-2.12711	-4.04623	0	0	0
506	0	1	1	1	0	0	1	1	1	1	1	1	0	0	1	0	0	0	1	0	0	0	1	0	0	0	0	0	0	0	0	-5.70704	-2.33623	-4.4486	0	0	-2.04167	-2.37943	-4.10389	-2.61761	-3.5981	-15.589	0	0	-2.19746	0	0	0	-2.40855
507	1	1	1	0	0	1	1	1	0	0	0	0	1	0	0	0	0	0	0	0	0	1	0	0	0	1	0	1	0	0	-3.21666	-2.04969	-2.59463	0	0	-2.71578	-3.62661	-3.40164	0	0	0	0	-6.9561	0	0	0	0	0	0
508	0	1	0	1	0	1	1	1	0	0	0	1	0	1	0	1	0	0	0	0	0	0	0	1	0	1	0	1	1	0	0	-3.03178	0	-5.24873	0	-2.6053	-5.48727	-5.91706	0	0	0	-2.10751	0	-4.17101	0	-5.94016	0	0	0
509	1	1	1	1	0	1	0	1	0	1	1	1	1	1	1	1	0	1	0	1	0	0	0	1	0	0	0	0	0	0	-3.03719	-6.70523	-8.87457	-6.46771	0	-2.37533	0	-5.00571	0	-4.94769	-2.02127	-15.4875	-4.15232	-2.73439	-2.79275	-2.98874	0	-2.21167	0
510	0	0	0	0	0	0	0	0	0	0	0	0	0	0	0	0	0	0	0	0	0	0	0	0	0	0	0	1	0	0	0	0	0	0	0	0	0	0	0	0	0	0	0	0	0	0	0	0	0
511	1	1	1	1	0	1	1	0	0	1	1	1	0	1	1	1	0	1	0	0	0	1	0	1	0	1	0	0	0	0	-2.15254	-6.24881	-3.49913	-3.48882	0	-7.6391	-2.17114	0	0	-2.97408	-7.62523	-15.4424	0	-8.3122	-2.72026	-4.70694	0	-3.00771	0
512	0	0	0	0	0	0	0	0	1	1	1	1	1	0	0	0	1	0	1	0	1	0	1	0	0	0	0	0	0	0	0	0	0	0	0	0	0	0	-5.23257	-7.76699	-7.16704	-10.2671	-3.44638	0	0	0	-10.8524	0	-15.4197
513	1	1	1	1	0	1	0	0	0	0	0	1	0	0	0	0	0	0	0	1	0	1	0	1	0	1	0	0	0	0	-4.23371	-10.7869	-3.40138	-5.96606	0	-15.3948	0	0	0	0	0	-11.5928	0	0	0	0	0	0	0
514	1	1	0	1	1	1	0	0	0	0	0	1	0	0	0	0	0	0	0	0	0	1	0	1	0	1	0	0	0	0	-3.19397	-7.09065	0	-2.05811	-7.90131	-15.3881	0	0	0	0	0	-9.65207	0	0	0	0	0	0	0
515	0	0	0	0	0	0	0	0	1	1	1	1	1	1	0	0	1	1	1	0	1	0	1	1	0	1	0	0	0	0	0	0	0	0	0	0	0	0	-4.15809	-8.0842	-2.56625	-11.5895	-4.25836	-3.99852	0	0	-4.04415	-2.7159	-2.9187
516	0	1	0	1	0	1	0	0	0	1	1	1	0	1	0	1	1	0	0	1	0	1	0	1	0	1	0	0	1	0	0	-2.49581	0	-2.28545	0	-2.42162	0	0	0	-2.41945	-2.64381	-5.22344	0	-2.51848	0	-3.58872	-2.90934	0	0
517	1	1	0	1	0	1	1	1	0	0	0	1	0	0	0	0	0	1	0	0	0	1	0	1	0	1	0	1	0	0	-2.47112	-5.06008	0	-4.42096	0	-9.8873	-3.36507	-4.33651	0	0	0	-8.55608	0	0	0	0	0	-3.99675	0
518	0	1	0	0	0	1	0	0	0	1	1	1	0	1	1	1	0	0	0	0	1	1	1	1	0	1	0	0	0	0	0	-9.86443	0	0	0	-11.4616	0	0	0	-4.09537	-6.57187	-12.1273	0	-3.09774	-4.80485	-2.62551	0	0	0
519	0	1	0	0	0	1	0	0	0	1	1	1	0	1	1	1	0	0	0	0	1	1	1	1	0	1	0	0	0	0	0	-9.86443	0	0	0	-11.4616	0	0	0	-4.09537	-6.57187	-12.1273	0	-3.09774	-4.80485	-2.62551	0	0	0
520	1	1	0	1	0	1	1	0	0	1	0	1	1	1	0	0	0	1	0	0	0	1	0	1	0	1	0	1	0	0	-3.67938	-4.98102	0	-6.27416	0	-9.8667	-2.41252	0	0	-2.72487	0	-10.0562	-2.16694	-3.40717	0	0	0	-4.11506	0
521	1	1	1	1	0	1	0	1	0	0	1	1	0	0	1	0	0	0	0	0	0	1	0	1	0	1	0	0	0	0	-2.94286	-3.6793	-4.30182	-2.29737	0	-6.68313	0	-2.7885	0	0	-3.14533	-15.2875	0	0	-2.37756	0	0	0	0
522	0	1	0	1	1	1	0	0	0	0	0	1	0	0	0	0	0	0	0	0	0	1	0	1	0	1	0	0	0	1	0	-12.1342	0	-7.94804	-2.00888	-15.2389	0	0	0	0	0	-11.8775	0	0	0	0	0	0	0
523	1	1	1	0	1	1	1	0	0	1	1	1	1	0	1	1	0	1	0	0	0	1	0	1	0	1	0	0	0	0	-3.54181	-7.43399	-3.90824	0	-2.22928	-8.24844	-2.70892	0	0	-8.04281	-4.94852	-15.2301	-3.82605	0	-9.48104	-3.3481	0	-2.25585	0
524	0	1	1	0	0	1	1	0	0	1	1	1	1	1	0	1	0	0	0	0	0	1	0	1	0	1	0	0	1	0	0	-6.83254	-2.10963	0	0	-5.51728	-9.76199	0	0	-2.14976	-3.14022	-6.75505	-4.99634	-2.40518	0	-7.3666	0	0	0
525	1	0	0	0	0	0	1	1	0	0	0	0	1	1	0	1	1	0	0	0	0	0	0	0	0	1	0	1	0	0	-2.01449	0	0	0	0	0	-5.81605	-5.68224	0	0	0	0	-11.6444	-2.10762	0	-2.2524	-2.01449	0	0
526	0	1	0	1	0	1	1	0	0	1	1	1	0	0	0	0	0	1	0	1	0	1	0	1	0	0	0	0	0	1	0	-5.03212	0	-3.42416	0	-5.64297	-2.0826	0	0	-4.37267	-3.96447	-8.40276	0	0	0	0	0	-2.31467	0
527	1	1	1	1	0	1	0	0	0	1	0	1	0	0	0	1	0	1	0	1	1	1	0	1	0	1	0	0	0	1	-3.59783	-3.73385	-3.07352	-4.38187	0	-5.85803	0	0	0	-3.57437	0	-15.1856	0	0	0	-4.36889	0	-5.05758	0
528	0	0	0	0	0	1	0	0	0	0	0	0	0	0	0	0	0	0	0	0	0	0	0	1	0	1	0	0	0	0	0	0	0	0	0	-9.21208	0	0	0	0	0	0	0	0	0	0	0	0	0
529	1	1	1	1	0	1	0	1	0	1	0	1	1	1	0	1	1	1	0	1	0	1	0	1	0	0	0	0	0	0	-4.39644	-7.22316	-2.97168	-7.85401	0	-4.91648	0	-3.41105	0	-4.09101	0	-15.161	-2.01036	-2.27978	0	-2.43977	-2.62541	-3.3272	0
530	0	1	0	1	0	1	0	1	0	1	0	1	1	1	0	1	0	1	0	0	1	1	0	1	0	1	0	0	0	0	0	-5.48595	0	-5.40554	0	-8.54403	0	-6.98733	0	-2.97187	0	-4.16421	-4.6466	-4.3194	0	-2.36542	0	-2.22038	0
531	1	1	1	1	0	1	0	0	0	0	0	1	0	0	0	0	0	0	0	0	0	1	1	1	0	1	0	0	0	0	-7.39716	-6.07662	-6.4609	-3.91086	0	-7.68055	0	0	0	0	0	-11.7247	0	0	0	0	0	0	0
532	1	1	0	0	1	1	0	0	0	0	0	1	0	0	0	0	0	0	0	0	0	1	0	1	0	1	0	0	0	0	-3.79631	-5.38983	0	0	-8.67574	-15.1435	0	0	0	0	0	-10.122	0	0	0	0	0	0	0
533	1	1	1	1	1	1	0	0	0	1	0	1	1	1	0	1	0	1	0	0	0	1	0	1	0	1	0	0	0	1	-6.68218	-10.0917	-4.07044	-5.90568	-5.90969	-15.1347	0	0	0	-2.8644	0	-11.5199	-2.04084	-3.60533	0	-2.6625	0	-3.53326	0
534	0	0	0	0	0	1	0	0	0	0	0	0	0	0	0	0	0	0	0	0	0	0	0	1	0	1	0	0	0	0	0	0	0	0	0	-8.26871	0	0	0	0	0	0	0	0	0	0	0	0	0
535	1	1	1	1	1	1	0	0	1	1	0	1	0	1	0	0	0	1	0	0	0	1	1	1	0	1	0	0	0	0	-6.80694	-14.9585	-5.4111	-9.89043	-4.15972	-15.0597	0	0	-2.17103	-3.31	0	-14.6789	0	-2.67168	0	0	0	-3.50441	0
536	1	1	0	1	0	1	1	1	0	1	0	1	0	1	0	0	1	1	0	0	0	1	0	1	0	1	0	1	1	0	-2.42502	-5.79957	0	-4.34721	0	-8.89272	-3.3931	-2.57542	0	-2.59034	0	-10.0447	0	-2.79115	0	0	-3.07035	-2.7384	0
537	1	1	1	0	1	1	0	0	0	1	0	1	0	1	0	1	0	0	0	0	0	1	1	1	0	1	0	0	0	0	-2.42445	-6.85138	-2.708	0	-2.12076	-12.6186	0	0	0	-4.76602	0	-7.52717	0	-4.20823	0	-3.71376	0	0	0
538	1	1	1	1	1	1	0	0	0	0	0	1	0	0	0	0	0	0	0	0	0	1	1	1	0	1	0	0	0	1	-9.76371	-11.5215	-5.19099	-6.56326	-5.89331	-12.309	0	0	0	0	0	-8.05539	0	0	0	0	0	0	0
539	0	1	1	1	0	1	1	1	0	1	1	1	1	1	0	1	0	1	0	0	0	0	0	1	0	1	0	0	0	0	0	-2.03587	-2.7129	-4.85066	0	-7.4844	-2.27787	-2.35057	0	-5.29452	-3.34774	-2.14063	-2.21378	-6.383	0	-15.02	0	-6.78685	0
540	1	0	0	0	0	1	0	1	0	0	0	0	1	1	0	0	0	0	0	0	0	0	0	0	0	1	0	1	0	0	-2.16326	0	0	0	0	-2.35571	0	-2.963	0	0	0	0	-7.7313	-2.38756	0	0	0	0	0
541	0	0	0	0	0	0	0	0	1	1	1	1	1	0	0	0	1	0	1	0	0	0	1	0	0	0	0	0	0	0	0	0	0	0	0	0	0	0	-4.56273	-4.62409	-4.54613	-6.48513	-4.09628	0	0	0	-8.80448	0	-14.9218
542	0	0	0	0	0	0	0	0	1	1	1	1	1	0	0	0	1	0	1	0	1	0	1	0	0	0	0	0	0	0	0	0	0	0	0	0	0	0	-4.91228	-10.2031	-5.79621	-13.1307	-5.22895	0	0	0	-7.66992	0	-14.8832
543	1	1	1	1	1	1	0	0	0	1	0	1	1	1	1	1	0	1	0	0	0	1	0	1	0	1	0	0	0	1	-3.40959	-8.67315	-4.88551	-4.36465	-5.58257	-14.8241	0	0	0	-6.7601	0	-14.3089	-2.98375	-6.63041	-4.69394	-2.51944	0	-2.13675	0
544	1	1	1	1	0	1	1	1	0	0	1	1	1	0	0	0	1	0	1	0	0	0	0	1	0	1	0	0	0	0	-3.81959	-3.59265	-2.34635	-3.42988	0	-5.88456	-5.22365	-3.17295	0	0	-4.43809	-8.13659	-3.16724	0	0	0	-2.07191	0	-2.03582
545	1	1	1	1	0	1	0	0	0	0	0	1	0	0	0	0	0	0	0	0	0	1	0	1	0	1	0	0	0	0	-3.75716	-10.2882	-2.78017	-6.5301	0	-14.8176	0	0	0	0	0	-11.2905	0	0	0	0	0	0	0
546	1	1	0	1	1	1	0	0	0	0	0	1	0	0	0	0	0	0	0	0	0	1	0	1	0	1	0	0	0	1	-9.52799	-10.2882	0	-4.428	-6.04896	-14.8176	0	0	0	0	0	-10.1893	0	0	0	0	0	0	0
547	1	1	0	0	0	1	1	1	0	0	0	1	1	0	0	0	0	0	0	0	0	1	0	1	0	1	0	1	0	0	-3.53574	-2.13657	0	0	0	-5.6717	-2.74469	-3.07615	0	0	0	-6.39718	-6.86949	0	0	0	0	0	0
548	0	1	1	1	0	1	0	0	0	1	1	1	0	0	1	1	0	0	0	0	0	1	0	1	0	1	0	0	1	0	0	-4.79668	-2.21082	-2.41414	0	-5.21709	0	0	0	-4.67305	-2.60488	-14.7943	0	0	-2.51086	-2.74373	0	0	0
549	0	1	1	1	0	1	0	0	0	1	1	1	0	1	1	1	0	0	0	0	0	1	0	1	0	1	0	0	0	0	0	-7.31689	-3.03863	-4.24146	0	-9.16724	0	0	0	-3.83305	-2.28521	-9.38766	0	-2.87797	-4.15899	-5.28615	0	0	0
550	0	1	1	1	0	1	1	1	0	1	0	1	0	1	1	1	0	0	0	1	0	1	1	1	0	0	0	0	0	0	0	-5.42358	-2.81054	-6.15747	0	-7.09166	-6.85615	-10.566	0	-5.3504	0	-8.05112	0	-2.84242	-2.65921	-5.57249	0	0	0
551	1	1	1	1	0	1	0	0	0	1	1	1	1	1	1	1	0	0	0	0	0	1	0	1	0	1	0	0	0	0	-3.83939	-8.40711	-3.089	-3.56272	0	-12.2584	0	0	0	-2.94805	-3.05674	-10.5479	-2.27443	-6.92606	-3.23936	-5.42155	0	0	0
552	0	1	0	0	0	1	0	0	0	0	0	0	0	1	0	0	0	0	0	0	0	0	0	0	0	1	0	1	0	0	0	-2.25009	0	0	0	-6.08559	0	0	0	0	0	0	0	-9.10016	0	0	0	0	0
553	0	1	0	0	0	1	0	0	1	1	1	1	0	1	0	0	1	0	0	1	0	0	1	1	0	1	0	0	0	0	0	-2.3711	0	0	0	-4.3876	0	0	-3.59489	-5.33077	-3.56735	-14.252	0	-2.58523	0	0	-2.00054	0	0
554	1	0	0	0	0	1	1	1	0	0	0	0	1	1	0	0	0	0	0	0	0	0	0	1	0	1	0	1	0	0	-2.65777	0	0	0	0	-6.85541	-3.31891	-3.03486	0	0	0	0	-9.65844	-2.84158	0	0	0	0	0
555	0	1	0	1	0	1	0	0	0	1	0	1	0	0	1	0	0	0	0	0	0	1	1	1	0	1	0	0	0	1	0	-5.24258	0	-2.06114	0	-6.79515	0	0	0	-5.77598	0	-12.917	0	0	-6.06391	0	0	0	0
556	1	1	0	1	0	1	1	0	0	1	0	1	1	0	1	0	0	0	0	0	0	1	0	1	0	1	0	1	0	1	-5.92314	-10.9928	0	-4.16948	0	-9.58555	-4.55845	0	0	-7.06251	0	-11.9944	-3.2913	0	-4.95861	0	0	0	0
557	1	0	0	0	0	1	0	1	0	0	0	0	1	1	0	0	0	0	0	0	0	0	0	1	0	1	0	1	0	0	-2.86683	0	0	0	0	-5.1374	0	-3.57242	0	0	0	0	-11.2417	-2.67672	0	0	0	0	0
558	1	1	0	1	0	1	1	0	0	1	0	1	1	1	0	0	0	1	0	0	0	1	0	1	0	1	0	1	0	0	-3.26046	-5.35742	0	-5.83258	0	-9.54677	-2.86221	0	0	-2.36977	0	-8.98654	-2.20327	-3.07395	0	0	0	-3.96482	0
559	0	1	0	0	0	0	1	0	1	1	0	1	1	1	0	1	0	0	0	0	1	0	1	1	0	1	0	0	1	0	0	-5.51917	0	0	0	0	-5.26074	0	-7.29308	-5.4361	0	-7.10563	-2.34591	-5.29438	0	-3.92455	0	0	0
560	1	1	1	1	1	1	0	1	0	0	0	1	0	0	1	0	0	0	0	1	0	1	0	1	0	1	0	0	0	0	-4.02533	-6.88722	-3.58319	-4.85066	-4.24763	-8.7915	0	-3.16285	0	0	0	-14.5285	0	0	-2.50264	0	0	0	0
561	1	0	1	0	0	0	1	1	0	0	0	0	1	1	0	0	0	0	0	0	0	0	0	0	0	1	0	1	0	0	-2.11676	0	-2.3925	0	0	0	-3.20792	-2.83105	0	0	0	0	-5.71537	-2.29919	0	0	0	0	0
562	0	1	1	1	0	1	1	0	0	1	1	1	0	0	0	0	0	0	0	1	0	1	0	1	0	0	0	0	0	1	0	-6.17449	-2.63392	-5.2144	0	-4.88182	-2.02143	0	0	-5.29547	-3.35144	-9.52927	0	0	0	0	0	0	0
563	0	1	1	1	1	1	0	0	1	1	0	1	0	1	1	0	0	0	0	0	1	1	1	1	0	1	0	0	0	0	0	-8.46768	-2.92298	-3.43045	-2.51233	-8.4951	0	0	-2.58743	-5.80249	0	-7.70609	0	-2.20383	-2.03273	0	0	0	0
564	0	0	0	0	0	0	1	1	0	0	0	0	0	0	0	0	0	0	0	0	0	0	0	0	0	0	0	0	0	0	0	0	0	0	0	0	-5.1467	-14.4755	0	0	0	0	0	0	0	0	0	0	0
565	0	0	0	0	0	1	0	1	0	0	0	0	0	0	0	0	0	0	0	0	0	0	0	1	0	1	0	0	0	0	0	0	0	0	0	-6.91812	0	-4.21444	0	0	0	0	0	0	0	0	0	0	0
566	1	1	1	1	0	1	0	0	0	1	1	1	0	1	0	1	0	0	0	0	0	1	0	1	0	1	0	0	0	0	-14.3885	-11.8294	-12.9242	-11.5448	0	-7.3192	0	0	0	-2.08695	-2.95241	-7.73677	0	-2.50241	0	-6.3563	0	0	0
567	0	1	0	1	0	1	1	1	0	1	0	0	1	1	1	1	0	1	0	0	0	0	0	1	0	1	0	0	0	0	0	-2.37414	0	-3.79825	0	-2.50878	-3.44346	-4.79933	0	-2.20985	0	0	-2.97728	-6.56492	-2.53313	-13.2868	0	-4.92911	0
568	1	1	1	1	0	1	1	1	0	0	0	0	1	0	0	1	0	0	0	0	0	1	0	0	0	1	0	1	0	0	-5.4962	-3.39017	-2.72396	-3.06031	0	-4.92233	-10.8778	-10.4375	0	0	0	0	-9.92172	0	0	-2.28159	0	0	0
569	0	1	0	1	0	0	0	0	0	0	0	1	0	1	0	1	1	0	0	1	0	0	0	1	0	1	0	0	1	1	0	-2.28801	0	-3.42416	0	0	0	0	0	0	0	-5.73177	0	-2.60314	0	-3.25445	-3.78255	0	0
570	0	1	0	1	0	0	1	0	1	1	1	1	0	0	0	0	1	1	1	0	0	0	1	1	0	0	0	0	0	1	0	-5.61841	0	-3.4912	0	0	-3.16456	0	-4.04742	-5.40382	-4.97582	-14.2582	0	0	0	0	-3.04511	-2.89259	-4.28207
571	0	1	0	1	1	1	0	1	0	1	0	1	1	0	1	0	0	0	0	0	0	1	0	1	0	1	0	0	0	0	0	-5.42265	0	-3.21151	-2.57463	-11.2922	0	-2.15464	0	-6.67087	0	-10.3773	-2.58157	0	-3.67555	0	0	0	0
572	0	1	0	1	0	1	1	1	1	0	0	1	0	1	0	1	1	0	0	1	0	0	0	1	0	1	0	0	1	1	0	-5.60377	0	-6.02613	0	-4.20784	-3.28482	-4.19454	-2.95732	0	0	-7.80491	0	-3.58985	0	-3.7551	-2.5593	0	0
573	1	1	1	1	0	1	0	0	0	0	0	1	0	0	0	1	0	0	0	0	0	1	1	1	0	1	0	0	1	0	-5.08276	-8.43027	-4.99701	-6.14422	0	-8.21078	0	0	0	0	0	-8.24327	0	0	0	-2.40474	0	0	0
574	0	0	0	0	0	0	1	1	0	0	0	0	1	0	0	0	0	0	0	0	0	0	0	0	0	0	0	0	0	0	0	0	0	0	0	0	-5.6494	-14.1753	0	0	0	0	-6.35806	0	0	0	0	0	0
575	0	1	1	0	0	1	0	0	0	1	1	1	0	1	1	1	0	0	0	0	1	1	1	1	0	1	0	0	0	0	0	-10.0606	-2.03505	0	0	-12.9324	0	0	0	-3.30479	-6.3181	-9.38766	0	-3.55791	-5.21435	-3.025	0	0	0
576	0	0	0	0	0	1	1	1	0	0	0	0	1	0	0	0	0	0	0	0	0	0	0	1	0	1	0	1	0	0	0	0	0	0	0	-8.42099	-4.64161	-4.24962	0	0	0	0	-9.92334	0	0	0	0	0	0
577	1	1	1	1	1	1	0	0	0	1	0	1	0	0	0	1	0	1	0	0	0	1	0	1	0	1	0	0	0	1	-11.9295	-9.82486	-5.58592	-8.35138	-7.73801	-9.9642	0	0	0	-6.31948	0	-4.85325	0	0	0	-3.30587	0	-3.51289	0
578	0	1	1	1	0	1	1	1	1	1	1	1	0	1	0	0	0	1	0	1	0	0	0	1	0	0	0	0	0	0	0	-2.7284	-3.45031	-3.4427	0	-5.27123	-6.19621	-7.84212	-2.14993	-7.25175	-2.1043	-6.69929	0	-3.70298	0	0	0	-2.6047	0
579	1	1	1	1	0	1	0	0	0	1	1	1	1	1	1	1	0	1	0	0	0	1	0	1	0	1	0	0	0	0	-2.89276	-6.96584	-3.35687	-6.7725	0	-6.82418	0	0	0	-3.18914	-2.31158	-7.67665	-7.085	-14.12	-4.85741	-6.26274	0	-2.30939	0
580	0	0	0	0	0	1	1	1	0	0	0	0	1	0	0	0	0	0	0	0	0	0	0	1	0	1	0	1	0	0	0	0	0	0	0	-2.66285	-5.29262	-5.13561	0	0	0	0	-11.9282	0	0	0	0	0	0
581	0	0	0	0	0	0	0	0	0	0	0	0	0	0	0	0	0	0	0	1	0	0	0	0	0	0	0	0	1	0	0	0	0	0	0	0	0	0	0	0	0	0	0	0	0	0	0	0	0
582	0	0	0	0	0	0	1	1	0	0	0	0	0	0	0	1	0	0	0	0	0	0	0	0	0	0	0	1	0	0	0	0	0	0	0	0	-14.0354	-10.7741	0	0	0	0	0	0	0	-7.63649	0	0	0
583	1	1	1	1	1	1	0	0	0	1	0	1	0	1	0	0	0	1	0	0	0	1	1	1	0	1	0	0	0	0	-7.30646	-12.1792	-3.78369	-6.74566	-4.45451	-12.7001	0	0	0	-2.58189	0	-13.5968	0	-2.60999	0	0	0	-2.51982	0
584	1	1	1	1	0	1	1	1	0	1	1	1	1	1	1	1	0	1	0	0	0	1	0	1	0	1	0	0	0	0	-5.63901	-11.0083	-4.09249	-4.49983	0	-11.8485	-2.32667	-2.87049	0	-6.79954	-3.50197	-13.9744	-4.86369	-2.52629	-7.65841	-3.25315	0	-2.83823	0
585	1	1	1	1	1	1	0	0	0	1	0	1	0	0	0	1	0	0	0	0	0	1	0	1	0	1	0	0	0	1	-4.34968	-12.5443	-2.93906	-7.74193	-3.48774	-11.5242	0	0	0	-4.41704	0	-7.79026	0	0	0	-2.90457	0	0	0
586	0	0	0	0	0	0	0	0	0	0	0	0	1	0	0	0	0	0	0	0	0	0	0	0	0	0	0	1	0	0	0	0	0	0	0	0	0	0	0	0	0	0	-2.91796	0	0	0	0	0	0
587	1	1	1	1	1	1	0	0	0	0	0	1	0	0	0	0	0	1	0	0	0	1	1	1	0	1	0	0	0	1	-9.22977	-10.4579	-4.88551	-5.97464	-5.58257	-9.35149	0	0	0	0	0	-6.35903	0	0	0	0	0	-2.13675	0
588	0	1	1	1	1	1	0	0	1	1	0	1	0	1	0	0	0	1	0	0	1	1	1	1	0	1	0	0	0	0	0	-8.19385	-2.86018	-3.3094	-2.46164	-8.18971	0	0	-2.49227	-5.50612	0	-7.3799	0	-2.10697	0	0	0	-2.50039	0
589	0	0	0	0	0	1	1	1	0	0	0	0	1	0	0	0	0	0	0	0	0	0	0	1	0	1	0	1	0	0	0	0	0	0	0	-2.60656	-5.2291	-5.04486	0	0	0	0	-11.7162	0	0	0	0	0	0
590	0	0	0	0	0	1	1	1	0	0	0	0	1	0	0	0	0	0	0	0	0	0	0	1	0	1	0	1	0	0	0	0	0	0	0	-7.62554	-5.07448	-3.94031	0	0	0	0	-9.60031	0	0	0	0	0	0
591	1	0	0	0	0	1	1	1	0	0	0	0	1	1	0	0	0	0	0	0	0	0	0	1	0	1	0	1	0	0	-2.54728	0	0	0	0	-7.01909	-3.7357	-3.19866	0	0	0	0	-9.4468	-2.63771	0	0	0	0	0
592	0	1	0	0	0	1	0	0	0	1	1	1	0	1	1	1	1	0	0	0	0	1	0	1	0	1	0	0	0	0	0	-2.52456	0	0	0	-5.55396	0	0	0	-2.32982	-3.53922	-13.7622	0	-2.95122	-3.89099	-4.03964	-3.02111	0	0
593	1	1	1	1	1	1	0	1	0	1	0	1	0	0	1	0	0	1	0	0	0	1	0	1	0	1	0	0	0	0	-2.96242	-8.58373	-6.55543	-9.97896	-2.82992	-7.45184	0	-3.31306	0	-3.47061	0	-13.7455	0	0	-2.39616	0	0	-2.3784	0
594	0	0	0	0	0	1	1	1	0	0	0	0	1	0	0	0	0	0	0	0	0	0	0	1	0	1	0	1	0	0	0	0	0	0	0	-8.4746	-4.66719	-4.28521	0	0	0	0	-10.006	0	0	0	0	0	0
595	1	1	1	1	0	1	0	0	1	0	1	1	0	0	0	0	0	0	0	0	0	1	0	1	0	1	0	0	0	0	-2.70477	-7.54737	-2.93013	-2.84884	0	-8.53286	0	0	-2.15996	0	-3.02104	-13.7124	0	0	0	0	0	0	0
596	0	1	1	1	0	1	1	0	0	1	1	1	0	0	0	0	0	0	0	1	0	1	0	1	0	0	0	0	0	1	0	-5.22986	-2.61288	-4.4993	0	-5.66983	-2.06011	0	0	-4.67126	-3.28569	-6.53125	0	0	0	0	0	0	0
597	1	0	0	1	0	0	0	0	0	0	0	0	1	0	0	0	0	0	0	0	0	0	0	0	0	1	0	1	0	0	-2.74164	0	0	-2.03064	0	0	0	0	0	0	0	0	-5.18166	0	0	0	0	0	0
598	0	1	0	0	0	0	1	0	1	1	0	1	1	0	0	1	0	0	0	0	0	0	0	0	0	1	0	0	1	0	0	-4.80338	0	0	0	0	-3.06806	0	-4.84284	-2.67642	0	-4.0951	-2.60001	0	0	-4.93557	0	0	0
599	0	0	0	1	0	1	0	0	0	0	1	1	0	1	0	1	1	0	1	1	0	0	0	0	0	1	0	0	1	0	0	0	0	-3.06554	0	-2.17681	0	0	0	0	-2.06418	-3.30644	0	-3.32572	0	-3.28783	-2.06776	0	-2.53037
600	0	1	0	0	0	1	0	0	1	0	1	1	0	1	1	0	0	0	0	1	1	1	0	1	0	0	0	0	0	0	0	-6.18735	0	0	0	-4.16275	0	0	-3.2086	0	-2.2197	-13.6604	0	-3.93143	-2.53453	0	0	0	0
601	0	1	0	1	0	0	1	0	1	1	1	1	0	0	0	0	0	1	1	1	0	0	0	0	0	0	0	0	0	1	0	-7.08544	0	-3.20276	0	0	-2.20724	0	-4.20569	-5.69289	-4.15507	-13.6248	0	0	0	0	0	-2.01322	-2.60186
602	1	1	0	1	0	1	1	0	0	1	0	1	1	1	0	0	0	1	0	0	0	1	0	1	0	1	0	1	0	0	-2.07863	-4.57334	0	-4.05955	0	-9.05066	-2.79601	0	0	-2.50665	0	-7.70248	-3.04478	-3.64577	0	0	0	-3.75576	0
603	1	1	1	1	0	1	0	0	0	1	1	1	0	0	0	1	0	1	0	0	0	1	1	1	0	1	0	0	0	0	-13.6231	-11.3908	-12.2951	-8.88187	0	-11.5298	0	0	0	-7.54483	-5.11095	-9.8751	0	0	0	-5.68225	0	-3.58061	0
604	1	1	1	1	1	1	1	1	0	1	0	1	0	0	1	0	0	0	0	1	0	1	0	1	0	1	0	0	0	1	-7.60858	-11.7733	-3.16571	-6.85361	-10.0837	-13.6164	-2.51878	-4.47985	0	-3.53286	0	-12.5809	0	0	-4.55871	0	0	0	0
605	1	1	1	1	1	1	0	1	0	1	1	1	1	1	1	0	0	0	0	0	1	1	1	1	0	1	0	0	0	0	-4.40958	-8.57912	-7.28163	-5.91448	-2.13561	-9.24107	0	-2.24601	0	-2.84419	-2.49136	-9.88844	-2.5058	-5.75392	-5.68769	0	0	0	0
606	0	1	1	1	0	0	1	1	1	1	1	1	1	1	0	0	1	0	1	1	0	0	0	1	0	0	0	0	0	0	0	-2.17268	-2.89812	-4.41803	0	0	-4.46531	-6.10152	-2.13048	-2.67981	-2.10301	-13.5699	-2.45015	-2.46457	0	0	-5.35512	0	-6.08002
607	0	1	1	1	0	1	0	1	0	1	1	1	1	1	1	1	0	0	0	0	0	1	0	1	0	1	0	0	1	0	0	-3.66656	-3.11485	-2.87351	0	-4.71324	0	-2.0343	0	-2.53725	-3.09806	-6.63859	-2.33898	-2.36613	-3.27098	-5.49129	0	0	0
608	1	1	1	0	1	1	1	1	0	0	0	1	1	1	0	1	0	0	0	0	0	1	0	1	0	1	0	1	0	0	-3.47549	-2.49937	-2.97168	0	-3.52148	-6.7189	-3.26004	-3.41105	0	0	0	-3.1899	-7.6691	-2.27978	0	-2.96445	0	0	0
609	0	0	0	0	0	1	0	1	0	0	0	0	0	0	0	0	0	0	0	0	0	0	0	1	0	1	0	0	0	0	0	0	0	0	0	-4.78268	0	-3.06057	0	0	0	0	0	0	0	0	0	0	0
610	1	1	1	1	0	1	1	1	1	1	1	1	1	1	0	0	0	1	0	0	1	1	1	1	0	1	0	0	0	0	-2.17695	-5.46909	-2.39528	-2.75128	0	-5.20318	-4.71074	-2.78638	-2.20485	-4.25564	-4.67969	-13.4971	-3.48122	-4.59977	0	0	0	-2.17735	0
611	0	1	1	1	0	0	1	1	1	1	1	1	1	1	0	0	1	0	1	1	0	0	0	1	0	0	0	0	0	0	0	-2.15467	-2.88812	-4.39428	0	0	-4.44239	-6.06004	-2.11655	-2.64971	-2.08915	-13.4924	-2.41915	-2.44692	0	0	-5.33849	0	-6.06165
612	0	1	0	1	0	1	0	0	1	1	0	1	0	0	0	0	1	1	1	0	0	1	1	1	0	0	0	0	0	0	0	-6.19092	0	-2.27141	0	-3.60774	0	0	-4.50976	-6.38106	0	-13.4605	0	0	0	0	-2.08669	-2.33591	-2.87683
613	1	1	0	1	0	1	0	0	0	1	0	1	0	0	0	0	0	0	0	0	0	1	0	1	0	0	0	0	0	1	-2.6382	-6.90253	0	-3.72386	0	-5.47589	0	0	0	-3.01053	0	-13.4542	0	0	0	0	0	0	0
614	0	0	0	0	0	1	1	1	0	0	0	0	1	0	0	0	0	0	0	0	0	0	0	1	0	1	0	0	0	0	0	0	0	0	0	-4.26487	-4.12459	-2.48025	0	0	0	0	-2.70623	0	0	0	0	0	0
615	0	0	0	0	0	0	0	0	0	0	0	0	0	0	0	0	0	0	0	0	0	0	0	0	0	0	0	1	0	0	0	0	0	0	0	0	0	0	0	0	0	0	0	0	0	0	0	0	0
616	1	1	1	0	0	1	1	1	0	0	0	0	1	1	0	0	0	0	0	0	0	1	0	0	0	1	0	1	0	0	-2.5022	-2.26856	-2.84484	0	0	-3.98594	-3.03754	-3.53067	0	0	0	0	-7.9727	-2.0835	0	0	0	0	0
617	0	1	0	1	0	1	0	0	0	1	0	1	0	0	1	0	0	0	0	0	0	1	1	1	0	1	0	0	0	1	0	-4.65062	0	-2.97358	0	-5.52672	0	0	0	-6.65457	0	-13.417	0	0	-3.77527	0	0	0	0
618	0	1	0	1	0	1	1	1	0	1	0	0	0	0	0	1	0	0	0	0	0	0	0	0	0	0	0	0	0	0	0	-2.10908	0	-2.98917	0	-3.43319	-9.49549	-13.38	0	-3.35161	0	0	0	0	0	-6.24448	0	0	0
619	0	0	0	0	0	1	1	1	0	0	0	0	1	0	0	0	0	0	0	0	0	0	0	1	0	1	0	0	0	0	0	0	0	0	0	-6.15689	-2.144	-2.1598	0	0	0	0	-2.70869	0	0	0	0	0	0
620	1	1	1	1	1	1	1	0	0	1	0	1	0	0	1	1	1	0	0	1	0	1	0	1	0	1	0	0	0	1	-10.532	-9.95289	-4.38179	-5.51969	-3.68193	-11.0737	-2.54985	0	0	-4.46882	0	-13.3346	0	0	-6.72154	-3.35628	-2.92976	0	0
621	0	1	0	0	0	0	1	0	1	1	0	1	1	0	0	1	0	0	0	0	0	0	0	0	0	1	0	0	1	0	0	-4.98168	0	0	0	0	-3.17057	0	-4.98859	-2.30705	0	-4.29681	-2.27058	0	0	-4.20381	0	0	0
622	1	1	0	1	1	1	0	0	0	0	0	1	0	1	0	0	0	0	0	0	0	1	0	1	0	1	0	0	0	0	-2.42445	-3.98646	0	-2.87118	-3.15507	-8.3277	0	0	0	0	0	-10.5519	0	-2.31418	0	0	0	0	0
623	0	0	0	0	0	0	1	1	0	0	0	0	0	0	0	0	0	0	0	0	0	0	0	0	0	0	0	0	0	0	0	0	0	0	0	0	-5.70441	-13.2395	0	0	0	0	0	0	0	0	0	0	0
624	1	1	0	0	1	1	0	0	0	1	0	1	0	0	1	0	0	1	0	0	0	1	0	1	0	1	0	0	0	0	-3.4942	-7.15891	0	0	-2.93153	-8.82515	0	0	0	-2.53826	0	-7.95507	0	0	-2.00669	0	0	-3.36072	0
625	1	1	1	1	0	1	0	0	0	1	1	1	0	0	0	1	0	1	0	0	0	1	1	1	0	1	0	0	0	0	-13.1848	-10.7609	-11.9179	-8.45832	0	-12.233	0	0	0	-6.95478	-4.85924	-9.18383	0	0	0	-5.38173	0	-3.42097	0
626	0	0	0	0	0	0	0	0	1	1	1	1	1	0	0	0	1	0	1	0	1	0	1	0	0	0	0	0	0	0	0	0	0	0	0	0	0	0	-6.19191	-11.1757	-4.3035	-13.1734	-3.99944	0	0	0	-5.35523	0	-6.56061
627	0	1	0	0	0	0	1	0	0	1	0	1	1	0	0	1	0	0	0	0	0	0	0	0	0	1	0	0	1	0	0	-6.94424	0	0	0	0	-2.80221	0	0	-3.09011	0	-3.13373	-4.43524	0	0	-7.03979	0	0	0
628	1	1	1	1	1	1	1	0	0	0	1	1	0	0	0	0	0	0	0	0	1	1	1	1	0	1	0	0	0	0	-3.97337	-6.16647	-4.34627	-2.30316	-2.4851	-4.95634	-3.25283	0	0	0	-2.49147	-13.1307	0	0	0	0	0	0	0
629	1	1	1	1	1	1	0	1	0	1	1	1	1	1	1	1	0	0	0	0	0	1	1	1	0	1	0	0	0	1	-10.2353	-11.4422	-8.11543	-6.14871	-2.42511	-7.80017	0	-3.09368	0	-12.2593	-3.09806	-8.99068	-3.25719	-3.01208	-3.27098	-4.6647	0	0	0
630	1	1	1	1	1	1	0	1	0	1	0	1	0	0	0	0	0	1	0	0	0	1	0	1	0	1	0	0	0	1	-6.06519	-9.454	-2.16983	-5.30203	-8.28407	-12.7214	0	-3.4534	0	-2.22753	0	-11.9147	0	0	0	0	0	-2.20011	0
631	1	1	1	1	0	1	1	1	0	1	0	1	1	1	0	1	0	0	0	0	0	0	0	1	0	1	0	0	0	0	-2.17695	-5.46909	-2.39528	-2.03182	0	-6.87373	-10.059	-2.20788	0	-3.05758	0	-8.57295	-2.43775	-3.00507	0	-7.65298	0	0	0
632	0	1	1	1	1	1	0	0	0	1	0	1	0	1	0	1	0	0	0	0	0	1	0	1	0	1	0	0	0	0	0	-7.22333	-3.01408	-3.42438	-3.4687	-11.7957	0	0	0	-5.507	0	-11.8335	0	-4.2319	0	-6.94336	0	0	0
633	1	1	1	1	0	1	0	0	0	1	1	1	0	0	1	0	0	0	0	0	1	1	0	1	0	1	0	0	0	1	-4.85196	-9.94138	-3.01408	-3.42438	0	-11.7957	0	0	0	-3.75107	-2.93759	-10.9428	0	0	-4.12205	0	0	0	0
634	0	1	1	1	0	1	1	1	1	1	1	1	0	1	1	1	0	0	0	0	1	1	0	1	0	0	0	0	0	1	0	-4.18714	-4.74442	-4.04807	0	-3.95943	-2.22333	-3.27957	-3.4348	-4.42002	-2.74222	-13.0456	0	-3.28509	-2.10386	-4.04645	0	0	0
635	0	1	1	1	0	0	0	1	1	1	1	1	1	1	1	0	0	1	0	1	1	0	0	1	0	0	0	0	0	0	0	-4.10012	-7.92581	-6.71903	0	0	0	-2.86464	-2.62678	-11.9144	-2.58726	-13.0406	-5.18878	-4.43595	-2.83053	0	0	-4.15393	0
636	1	1	1	1	1	1	0	0	0	1	0	1	0	1	0	0	0	1	0	0	0	1	0	1	0	1	0	0	0	1	-7.07889	-10.2289	-2.3925	-4.92623	-6.22035	-12.9846	0	0	0	-3.03976	0	-10.5857	0	-2.29919	0	0	0	-3.08339	0
637	1	1	1	1	0	1	0	0	0	1	1	1	0	0	0	1	0	1	0	0	0	1	1	1	0	1	0	0	0	0	-12.9836	-10.4762	-11.7442	-8.26446	0	-11.8743	0	0	0	-6.69006	-4.74323	-8.87431	0	0	0	-5.24366	0	-3.34703	0
638	0	1	0	1	0	1	1	1	1	0	0	1	1	0	0	0	0	0	0	0	0	1	0	0	0	0	0	1	0	0	0	-5.74924	0	-2.6617	0	-3.72772	-3.56463	-3.81238	-2.25633	0	0	-6.37837	-3.34625	0	0	0	0	0	0
639	0	1	0	0	0	0	1	0	1	1	0	1	1	0	0	1	0	0	0	0	0	0	0	0	0	1	0	0	1	0	0	-4.89126	0	0	0	0	-3.11863	0	-4.91475	-2.75686	0	-4.19434	-2.19378	0	0	-4.13263	0	0	0
640	1	1	1	1	0	0	0	1	1	1	1	1	1	1	1	0	1	1	0	1	1	1	0	1	0	0	0	0	0	0	-2.10852	-4.83083	-7.81483	-6.87184	0	0	0	-3.33627	-2.16427	-10.9041	-2.85259	-12.9355	-4.81325	-4.2101	-2.77221	0	-2.10852	-3.30112	0
641	1	1	0	0	1	1	0	0	0	1	1	1	0	0	0	0	0	0	0	0	1	1	1	1	0	1	0	0	0	0	-4.78399	-12.9156	0	0	-2.96216	-11.1487	0	0	0	-2.62133	-7.44512	-12.2174	0	0	0	0	0	0	0
642	0	0	0	0	0	1	0	0	0	0	0	0	0	0	0	0	0	0	0	0	0	0	0	1	0	1	0	0	0	0	0	0	0	0	0	-8.0165	0	0	0	0	0	0	0	0	0	0	0	0	0
643	0	0	0	0	0	0	0	0	1	1	1	1	1	0	0	0	1	0	1	0	1	0	1	0	0	0	0	0	0	0	0	0	0	0	0	0	0	0	-4.78256	-7.08848	-4.76026	-7.35353	-2.63794	0	0	0	-5.13087	0	-12.8902
644	0	1	0	0	0	1	0	0	0	1	1	1	0	1	1	0	0	0	0	0	0	1	0	1	0	1	0	0	0	0	0	-3.52286	0	0	0	-8.66037	0	0	0	-2.4583	-3.25608	-10.6789	0	-4.19056	-4.06018	0	0	0	0
645	0	0	0	0	0	1	1	1	0	0	0	0	1	1	0	0	0	0	0	0	0	0	0	1	0	1	0	1	0	0	0	0	0	0	0	-6.82718	-3.39477	-5.07077	0	0	0	0	-11.8861	-5.45494	0	0	0	0	0
646	1	1	0	1	0	1	1	1	0	1	0	1	0	1	0	1	0	1	0	0	0	1	0	1	0	1	0	0	0	0	-3.4874	-6.5873	0	-2.34252	0	-4.26552	-3.7506	-2.54382	0	-4.79418	0	-12.0412	0	-5.71236	0	-6.05188	0	-5.78367	0
647	1	1	1	1	0	1	0	1	1	1	0	1	0	0	0	0	0	0	0	1	0	0	0	1	0	0	0	0	0	1	-2.16437	-7.24548	-2.06087	-2.89426	0	-5.7452	0	-2.14522	-2.25779	-6.23357	0	-7.08369	0	0	0	0	0	0	0
648	0	1	0	0	0	1	0	0	0	1	0	1	0	1	1	1	0	0	0	0	0	1	0	1	0	1	0	0	0	0	0	-3.19224	0	0	0	-9.74018	0	0	0	-3.63047	0	-8.91873	0	-3.77967	-2.15949	-3.05821	0	0	0
649	0	1	0	1	0	1	1	1	0	1	0	0	0	0	0	1	0	0	0	0	0	0	0	1	0	0	0	0	0	0	0	-7.16728	0	-4.00298	0	-2.24035	-12.7502	-7.87024	0	-2.86929	0	0	0	0	0	-3.45726	0	0	0
650	1	1	1	1	1	1	1	0	0	1	0	1	1	0	1	0	0	0	0	0	0	1	0	1	0	1	0	1	0	1	-6.55103	-10.4855	-2.8159	-4.51196	-3.16467	-4.22177	-2.85863	0	0	-6.20888	0	-12.7345	-3.2351	0	-5.78871	0	0	0	0
651	0	1	0	1	0	1	1	1	0	0	1	0	0	1	0	1	1	1	0	0	0	1	0	0	0	0	0	0	0	0	0	-5.65622	0	-7.48884	0	-2.29646	-5.63207	-4.84966	0	0	-2.27728	0	0	-3.03127	0	-5.8285	-3.64031	-4.30555	0
652	0	0	0	0	0	0	1	1	0	0	0	0	1	0	0	0	0	0	0	0	0	0	0	0	0	0	0	1	0	0	0	0	0	0	0	0	-8.85369	-10.3099	0	0	0	0	-6.38856	0	0	0	0	0	0
653	0	1	0	1	0	1	0	0	1	1	1	1	1	1	1	1	0	0	0	0	0	1	0	1	0	1	0	0	0	0	0	-3.9985	0	-2.1077	0	-6.24526	0	0	-3.06355	-6.65682	-2.26797	-10.8375	-4.94609	-3.90419	-3.87269	-2.50684	0	0	0
654	1	1	1	1	1	1	0	1	0	1	0	1	0	0	0	1	0	0	0	0	0	1	0	1	0	1	0	0	0	0	-2.42445	-7.65328	-3.72254	-5.85526	-2.12076	-12.6186	0	-3.18801	0	-3.71744	0	-9.75826	0	0	0	-3.71376	0	0	0
655	0	1	0	0	0	1	0	0	0	1	0	1	0	0	0	0	0	0	0	0	0	1	1	1	0	1	0	0	1	1	0	-3.13872	0	0	0	-4.64718	0	0	0	-3.80498	0	-12.6183	0	0	0	0	0	0	0
656	0	1	1	1	0	1	0	0	1	1	0	1	0	0	1	1	0	0	0	0	1	1	0	1	0	0	0	0	0	0	0	-4.95723	-4.62211	-4.39484	0	-4.47135	0	0	-2.28624	-3.18769	0	-12.5738	0	0	-2.38035	-3.05712	0	0	0
657	1	1	1	1	0	1	1	1	0	1	0	1	0	1	1	1	0	1	0	0	0	1	0	1	0	1	0	0	0	0	-3.71448	-9.82452	-6.52188	-6.70704	0	-8.92358	-3.66867	-3.96719	0	-3.67107	0	-12.5724	0	-2.18292	-6.23401	-5.15593	0	-5.03606	0
658	0	1	0	0	0	1	0	0	0	1	1	1	1	1	1	1	0	0	0	0	0	1	0	1	0	1	0	0	0	0	0	-4.37266	0	0	0	-4.90003	0	0	0	-3.53177	-4.60184	-9.96131	-2.62715	-4.08793	-5.02358	-3.04451	0	0	0
659	0	0	0	0	0	0	1	1	0	0	0	0	0	0	0	1	0	0	0	0	0	0	0	0	0	0	0	0	0	0	0	0	0	0	0	0	-12.5285	-10.0996	0	0	0	0	0	0	0	-6.64584	0	0	0
660	1	1	1	1	1	1	0	0	0	0	0	1	0	0	1	1	0	0	0	0	0	1	0	1	0	1	0	0	0	0	-2.19522	-5.93084	-2.47311	-5.94212	-2.91321	-11.0121	0	0	0	0	0	-7.57717	0	0	-2.49275	-2.06326	0	0	0
661	0	0	0	0	0	0	0	0	0	0	0	0	1	0	0	0	0	0	0	0	0	0	0	0	0	0	0	1	0	0	0	0	0	0	0	0	0	0	0	0	0	0	-2.58157	0	0	0	0	0	0
662	0	0	0	0	0	0	1	1	0	0	0	0	1	0	0	0	0	0	0	0	0	0	0	0	0	0	0	0	0	0	0	0	0	0	0	0	-4.51727	-12.4668	0	0	0	0	-6.7904	0	0	0	0	0	0
663	0	1	0	1	0	0	1	1	0	0	0	1	0	1	0	1	0	0	0	0	0	0	0	1	0	1	0	0	1	0	0	-3.05156	0	-4.84887	0	0	-3.00185	-2.668	0	0	0	-2.96522	0	-2.4003	0	-4.80776	0	0	0
664	0	0	0	0	0	1	0	1	0	0	0	0	0	0	0	0	0	0	0	0	0	0	0	1	0	1	0	0	0	0	0	0	0	0	0	-4.04517	0	-3.64491	0	0	0	0	0	0	0	0	0	0	0
665	1	1	0	1	0	1	1	0	0	1	0	1	1	0	1	1	0	0	0	0	0	1	0	1	0	1	0	1	0	0	-2.70477	-12.4302	0	-3.77495	0	-5.46651	-2.16299	0	0	-6.79105	0	-10.1014	-5.08511	0	-3.46239	-3.41052	0	0	0
666	0	0	0	0	0	1	0	1	0	0	0	0	1	0	0	0	0	0	0	0	0	0	0	1	0	1	0	0	0	0	0	0	0	0	0	-3.46713	0	-2.28	0	0	0	0	-2.49079	0	0	0	0	0	0
667	0	1	1	1	1	1	0	0	0	1	0	1	0	1	0	1	0	0	0	0	0	1	0	1	0	1	0	0	0	0	0	-6.47307	-3.03863	-3.46959	-3.49379	-10.9901	0	0	0	-5.61475	0	-12.0062	0	-4.2894	0	-6.13422	0	0	0
668	0	0	0	0	0	0	0	0	0	0	0	0	0	0	0	0	0	0	0	0	0	0	0	0	0	0	0	1	0	0	0	0	0	0	0	0	0	0	0	0	0	0	0	0	0	0	0	0	0
669	1	1	1	1	0	1	0	0	0	1	1	1	0	1	0	0	0	0	0	0	0	1	0	1	0	1	0	0	0	0	-4.77895	-6.77275	-3.23862	-2.78419	0	-8.55579	0	0	0	-2.44134	-2.45038	-12.3886	0	-2.18734	0	0	0	0	0
670	1	1	1	0	0	1	0	0	0	0	1	1	0	0	0	0	1	1	0	0	1	1	0	1	0	1	0	0	0	0	-2.06013	-6.73685	-2.27642	0	0	-6.29884	0	0	0	0	-2.72618	-12.3778	0	0	0	0	-2.06013	-2.0292	0
671	1	1	1	0	1	1	0	0	0	1	1	1	0	1	0	0	0	1	0	0	0	1	0	1	0	1	0	0	0	0	-2.5663	-6.61663	-3.90824	0	-2.22928	-8.24844	0	0	0	-2.32803	-2.04566	-6.86348	0	-3.183	0	0	0	-2.25585	0
672	0	1	1	1	1	1	0	1	0	1	0	1	0	1	0	1	0	0	0	0	0	1	0	1	0	1	0	0	0	0	0	-6.61362	-4.32193	-3.85539	-3.32163	-12.3693	0	-2.81412	0	-3.67176	0	-7.16201	0	-5.30507	0	-5.47469	0	0	0
673	1	1	1	1	1	1	0	1	0	1	0	1	0	1	0	1	0	0	0	0	0	1	1	1	0	1	0	0	0	0	-3.26986	-6.4574	-3.56795	-3.6015	-4.03287	-10.8834	0	-2.26348	0	-3.14386	0	-7.85226	0	-3.83745	0	-2.46012	0	0	0
674	0	1	0	1	0	1	1	1	0	1	0	1	1	1	1	0	0	0	0	0	0	1	0	1	0	1	0	0	0	0	0	-6.26466	0	-3.36086	0	-5.41572	-3.86123	-6.388	0	-2.82705	0	-12.127	-7.07373	-3.59811	-4.08006	0	0	0	0
675	0	1	1	0	1	1	0	1	0	0	0	1	0	1	1	1	0	1	0	0	0	1	0	1	0	1	0	0	0	0	0	-4.77797	-2.71186	0	-5.92805	-5.5884	0	-2.28419	0	0	0	-9.72405	0	-2.12693	-4.32435	-6.79456	0	-3.56813	0
676	0	1	0	0	1	1	0	0	0	0	0	1	0	0	0	0	0	0	0	0	0	1	0	1	0	1	0	0	0	0	0	-7.72164	0	0	-5.68578	-12.362	0	0	0	0	0	-7.99949	0	0	0	0	0	0	0
677	1	1	1	1	0	1	0	0	0	0	0	1	0	0	1	1	0	1	0	0	0	1	0	1	0	0	0	0	0	1	-3.17361	-12.3261	-5.2086	-3.72588	0	-10.991	0	0	0	0	0	-5.8552	0	0	-5.40958	-4.5296	0	-5.42418	0
678	1	1	1	1	0	1	1	1	0	0	0	1	0	1	0	0	0	1	0	0	0	1	0	1	0	1	0	0	0	1	-4.58267	-8.79372	-4.96255	-4.68426	0	-10.3735	-2.36798	-3.06255	0	0	0	-12.3156	0	-3.23339	0	0	0	-3.21975	0
679	0	0	0	0	0	0	0	0	0	0	0	0	1	0	0	0	0	0	0	0	0	0	0	0	0	0	0	1	0	0	0	0	0	0	0	0	0	0	0	0	0	0	-3.14971	0	0	0	0	0	0
680	0	1	0	1	0	1	1	1	0	1	0	1	1	1	0	1	0	0	0	0	0	1	0	1	0	1	0	0	0	1	0	-2.87568	0	-3.00276	0	-6.79939	-3.96757	-7.31192	0	-3.50723	0	-7.69595	-3.88791	-2.30194	0	-2.97258	0	0	0
681	1	1	0	1	0	1	0	0	0	0	0	1	0	0	0	0	0	0	0	0	0	1	0	1	0	1	0	0	0	0	-3.89653	-6.59887	0	-2.36494	0	-12.2488	0	0	0	0	0	-4.97515	0	0	0	0	0	0	0
682	0	1	0	1	1	1	0	0	0	0	0	1	0	0	0	0	0	0	0	0	0	1	0	1	0	1	0	0	0	1	0	-10.6799	0	-6.0979	-3.23821	-12.2452	0	0	0	0	0	-9.49345	0	0	0	0	0	0	0
683	0	0	0	0	0	1	0	0	0	0	0	0	0	0	0	0	0	0	0	0	0	0	0	1	0	1	0	0	0	0	0	0	0	0	0	-7.37906	0	0	0	0	0	0	0	0	0	0	0	0	0
684	1	1	0	1	1	1	0	0	0	1	0	1	0	1	0	0	0	1	0	0	0	1	0	1	0	1	0	0	0	0	-3.13696	-9.88134	0	-2.61707	-2.6626	-8.28569	0	0	0	-3.36006	0	-9.87633	0	-3.58736	0	0	0	-2.9298	0
685	1	0	1	1	0	1	0	0	0	0	0	0	1	1	0	1	0	0	0	0	0	1	0	0	0	1	0	1	0	0	-3.7943	0	-4.0272	-2.26875	0	-5.57272	0	0	0	0	0	0	-5.76714	-2.01831	0	-2.0813	0	0	0
686	0	0	0	0	0	1	0	0	0	0	0	0	0	0	0	0	0	0	0	0	0	0	0	1	0	1	0	1	0	0	0	0	0	0	0	-7.91419	0	0	0	0	0	0	0	0	0	0	0	0	0
687	1	1	0	0	1	1	0	1	0	0	0	1	0	0	0	0	0	0	0	0	0	1	0	1	0	0	0	0	0	0	-2.98603	-4.79668	0	0	-2.54846	-9.45099	0	-3.48099	0	0	0	-7.38174	0	0	0	0	0	0	0
688	0	1	1	1	0	1	0	0	0	1	1	1	0	1	0	1	0	0	0	0	0	1	0	1	0	1	0	0	0	0	0	-9.94138	-3.01408	-5.87068	0	-10.8486	0	0	0	-4.89006	-2.25321	-11.8335	0	-4.2319	0	-5.22042	0	0	0
689	0	1	0	0	1	1	0	0	0	0	0	1	0	1	0	1	0	0	0	0	0	1	0	1	0	1	0	0	0	0	0	-7.22333	0	0	-3.4687	-10.8486	0	0	0	0	0	-6.91483	0	-4.2319	0	-2.34145	0	0	0
690	0	1	0	1	0	1	1	1	0	0	0	1	1	1	0	1	0	0	0	0	0	0	0	1	0	1	0	0	0	0	0	-2.94901	0	-5.40859	0	-2.39964	-3.20623	-2.95752	0	0	0	-2.05637	-2.66952	-2.78432	0	-5.54557	0	0	0
691	0	1	0	1	0	1	1	0	0	1	1	1	0	1	1	1	1	1	0	0	0	0	0	1	0	0	0	0	0	1	0	-4.92069	0	-3.5803	0	-3.37495	-3.39405	0	0	-4.63096	-2.71227	-8.13977	0	-3.33868	-2.48521	-2.66942	-2.90203	-2.22675	0
692	0	0	0	0	0	0	1	1	0	0	0	0	0	0	0	1	0	0	0	0	0	0	0	0	0	0	0	1	0	0	0	0	0	0	0	0	-12.1734	-10.1578	0	0	0	0	0	0	0	-2.82026	0	0	0
693	0	0	0	0	0	0	1	1	0	0	0	0	0	0	0	1	0	0	0	0	0	0	0	0	0	0	0	1	0	0	0	0	0	0	0	0	-12.1734	-10.1578	0	0	0	0	0	0	0	-2.82026	0	0	0
694	1	0	0	0	0	1	0	1	0	0	0	0	1	1	0	0	0	0	0	0	0	0	0	1	0	1	0	1	0	0	-2.07863	0	0	0	0	-6.62652	0	-2.01786	0	0	0	0	-11.9322	-5.95731	0	0	0	0	0
695	1	1	1	1	0	1	0	0	0	1	0	1	0	0	1	0	0	0	0	0	0	1	0	1	0	1	0	0	1	1	-2.82553	-8.96975	-2.4298	-8.94876	0	-10.5222	0	0	0	-2.91087	0	-7.84478	0	0	-2.84675	0	0	0	0
696	0	0	0	0	0	1	1	0	0	0	0	0	1	0	0	0	0	0	0	0	0	0	0	1	0	1	0	0	0	0	0	0	0	0	0	-4.4413	-2.40012	0	0	0	0	0	-2.56513	0	0	0	0	0	0
697	0	0	0	0	0	0	0	0	0	0	0	0	0	0	0	0	0	0	0	1	0	0	0	0	0	0	0	0	1	0	0	0	0	0	0	0	0	0	0	0	0	0	0	0	0	0	0	0	0
698	0	0	0	0	0	0	1	1	0	0	0	0	1	0	0	0	1	0	0	0	0	0	0	0	0	0	0	1	0	0	0	0	0	0	0	0	-5.22512	-7.1777	0	0	0	0	-8.43022	0	0	0	-2.33397	0	0
699	0	1	0	1	0	1	1	1	0	1	0	0	0	0	1	1	0	0	0	0	0	0	0	1	0	0	0	0	0	0	0	-3.1342	0	-4.4502	0	-4.40613	-8.78153	-12.0895	0	-4.36916	0	0	0	0	-2.61776	-7.82711	0	0	0
700	1	1	1	1	0	1	0	0	0	1	1	1	1	1	1	1	0	1	0	0	0	1	0	1	0	1	0	0	0	0	-5.65956	-9.86443	-8.79051	-8.9389	0	-9.69476	0	0	0	-5.81692	-2.6179	-9.62559	-3.6621	-10.5309	-4.80485	-7.13086	0	-4.67539	0
701	1	1	0	1	0	1	0	0	0	1	1	1	0	0	1	0	0	1	0	0	0	1	0	1	0	1	0	0	1	1	-3.62009	-6.54734	0	-5.16824	0	-10.4439	0	0	0	-4.07197	-3.49216	-8.51126	0	0	-2.0957	0	0	-2.53648	0
702	1	1	1	1	0	1	0	0	0	1	0	1	0	0	1	0	0	1	0	0	1	1	0	1	0	1	0	0	0	0	-3.62009	-9.73855	-2.67917	-8.46449	0	-8.31048	0	0	0	-3.40938	0	-8.51126	0	0	-3.12814	0	0	-4.58188	0
703	0	1	0	1	0	1	0	0	0	0	0	1	0	0	0	0	0	0	0	0	0	1	0	1	0	1	0	0	1	0	0	-6.54734	0	-8.46449	0	-7.31338	0	0	0	0	0	-4.22957	0	0	0	0	0	0	0
704	0	0	0	0	0	0	1	1	0	0	0	0	1	0	0	1	0	0	0	0	0	0	0	0	0	1	0	1	0	0	0	0	0	0	0	0	-2.98368	-2.64716	0	0	0	0	-11.3482	0	0	-2.69983	0	0	0
705	0	1	1	1	0	1	1	1	1	1	0	1	0	1	1	1	0	1	0	0	0	1	1	1	0	1	0	0	0	0	0	-5.90398	-2.3164	-5.01389	0	-5.66587	-8.43777	-10.1256	-3.13756	-6.92977	0	-2.11324	0	-3.41503	-2.69375	-9.42362	0	-2.36755	0
706	1	1	1	1	1	1	0	1	0	0	1	1	0	1	1	1	0	0	0	1	0	1	0	1	0	1	0	0	0	0	-2.14535	-7.18706	-2.52602	-5.88127	-2.35659	-10.3369	0	-2.84562	0	0	-2.18408	-12.0287	0	-2.70136	-3.30013	-3.85383	0	0	0
707	1	1	1	1	0	1	0	0	0	1	1	1	0	0	1	1	0	1	0	0	0	1	0	1	0	1	0	0	0	0	-2.36509	-9.24347	-6.52384	-2.31704	0	-8.82515	0	0	0	-3.1088	-3.3125	-11.9665	0	0	-5.30602	-3.56158	0	-3.36072	0
708	1	1	1	0	0	1	0	0	0	0	1	1	0	0	0	0	0	0	0	0	1	1	1	1	0	1	0	0	0	0	-3.07472	-8.61003	-2.27642	0	0	-11.9039	0	0	0	0	-3.51171	-7.79796	0	0	0	0	0	0	0
709	0	0	0	0	0	1	0	0	0	0	0	0	1	1	0	1	0	1	0	0	0	1	0	1	0	1	0	0	0	0	0	0	0	0	0	-5.01145	0	0	0	0	0	0	-2.14574	-5.33888	0	-6.96866	0	-2.49662	0
710	0	1	0	0	0	1	0	0	1	1	1	1	1	0	0	0	0	0	0	0	0	1	1	1	0	0	0	0	0	0	0	-6.76665	0	0	0	-3.93207	0	0	-5.2564	-3.09661	-2.24946	-11.8668	-2.01327	0	0	0	0	0	0
711	0	0	0	0	0	1	0	0	0	0	0	0	0	0	0	0	0	0	0	0	0	0	0	1	0	1	0	0	0	0	0	0	0	0	0	-6.2051	0	0	0	0	0	0	0	0	0	0	0	0	0
712	1	1	0	0	0	1	0	1	0	0	0	0	1	1	0	0	0	0	0	0	0	0	0	1	0	1	0	1	0	0	-3.30495	-2.24137	0	0	0	-6.14413	0	-5.53666	0	0	0	0	-9.59014	-2.52882	0	0	0	0	0
713	0	1	0	1	0	1	1	1	1	1	0	1	0	0	1	0	0	0	0	0	0	0	0	1	0	0	0	0	0	1	0	-6.84484	0	-4.81066	0	-3.18008	-2.76288	-2.73641	-5.15677	-6.63408	0	-9.38367	0	0	-2.0064	0	0	0	0
714	0	1	0	1	0	1	1	1	1	1	0	1	0	0	1	0	0	0	0	0	0	0	0	1	0	0	0	0	0	1	0	-6.84484	0	-4.81066	0	-3.18008	-2.76288	-2.73641	-5.15677	-6.63408	0	-9.38367	0	0	-2.0064	0	0	0	0
715	0	1	1	1	0	0	0	0	0	0	0	1	1	1	0	1	0	0	0	0	0	1	0	1	0	1	0	0	1	1	0	-3.76882	-11.8145	-9.19796	0	0	0	0	0	0	0	-4.97177	-2.13408	-2.01762	0	-4.09822	0	0	0
716	0	1	1	1	1	1	0	0	0	0	0	1	1	1	1	1	0	1	0	0	0	1	0	1	0	1	0	0	0	0	0	-8.78535	-3.96698	-5.25784	-3.05911	-11.8052	0	0	0	0	0	-6.82163	-2.90206	-2.12693	-3.17155	-4.7653	0	-2.57828	0
717	0	1	1	0	0	1	0	0	0	1	1	1	1	1	1	1	0	1	0	0	0	1	0	1	0	1	0	0	0	0	0	-4.39837	-2.32244	0	0	-5.69701	0	0	0	-2.81493	-2.0816	-11.7956	-3.19231	-2.8492	-3.66228	-3.74334	0	-2.08639	0
718	0	1	0	0	0	0	0	0	0	1	0	1	0	0	0	0	1	0	0	1	0	0	0	1	0	0	0	0	1	1	0	-4.02137	0	0	0	0	0	0	0	-3.67251	0	-11.7936	0	0	0	0	-2.94143	0	0
719	1	1	0	1	1	1	0	0	0	1	0	1	0	1	0	0	0	1	0	0	0	1	0	1	0	1	0	0	0	0	-2.58781	-10.195	0	-2.50251	-3.32624	-6.7744	0	0	0	-2.38332	0	-10.8722	0	-2.59491	0	0	0	-2.28088	0
720	1	1	1	1	0	1	1	1	1	1	1	1	0	1	0	1	0	0	0	0	1	1	0	1	0	0	0	0	0	0	-2.45217	-4.81227	-4.96759	-4.75805	0	-3.98095	-2.08075	-2.93086	-2.717	-5.03909	-2.03607	-11.7564	0	-3.20075	0	-3.57146	0	0	0
721	1	1	1	1	0	1	0	0	0	0	0	1	0	0	0	0	1	1	0	0	0	1	0	1	0	1	0	0	0	0	-3.45443	-5.17073	-3.75474	-3.05386	0	-8.66037	0	0	0	0	0	-11.7247	0	0	0	0	-2.33616	-3.31246	0
722	1	1	1	1	0	1	0	0	0	1	1	1	0	1	1	1	0	1	0	1	0	1	0	1	0	1	0	0	1	1	-4.25924	-7.26992	-4.56669	-6.48953	0	-8.46192	0	0	0	-3.47634	-2.41825	-5.99383	0	-4.72091	-2.55021	-7.15915	0	-2.10121	0
723	0	0	0	0	0	0	0	0	1	1	1	1	0	0	0	0	1	0	1	0	0	0	1	0	0	0	0	0	0	0	0	0	0	0	0	0	0	0	-5.15427	-3.67176	-3.08621	-5.2965	0	0	0	0	-6.88312	0	-11.7203
724	1	1	0	0	1	1	0	0	0	1	0	1	0	1	1	1	0	1	0	0	0	1	0	1	0	1	0	0	0	0	-2.52223	-5.81508	0	0	-5.98762	-9.74018	0	0	0	-2.98848	0	-9.95189	0	-2.17664	-3.21628	-2.27245	0	-3.62397	0
725	0	1	0	0	0	0	0	0	1	1	0	1	0	0	0	0	1	0	0	1	0	0	0	1	0	0	0	0	1	1	0	-4.42199	0	0	0	0	0	0	-2.75114	-4.72711	0	-11.6711	0	0	0	0	-3.98311	0	0
726	0	1	1	1	0	1	1	1	0	0	0	1	0	1	0	1	1	1	0	0	0	0	0	1	0	0	0	0	0	0	0	-2.78109	-2.12345	-2.4572	0	-5.085	-2.38525	-3.56098	0	0	0	-7.28801	0	-3.58816	0	-2.42794	-2.54668	-4.19538	0
727	1	1	1	1	0	1	0	1	0	1	1	1	0	0	0	0	0	0	0	0	0	1	0	1	0	1	0	0	0	1	-8.55956	-11.6058	-4.37973	-7.28689	0	-10.1332	0	-2.20323	0	-2.45067	-2.24946	-10.6584	0	0	0	0	0	0	0
728	0	0	0	1	0	0	0	0	1	0	0	1	0	0	0	0	0	0	0	1	0	0	0	0	0	0	0	0	0	1	0	0	0	-3.349	0	0	0	0	-5.26691	0	0	-3.07402	0	0	0	0	0	0	0
729	1	1	0	0	0	1	0	0	0	1	0	1	1	1	1	1	0	0	0	0	0	1	0	1	0	1	0	0	1	1	-3.31869	-9.19531	0	0	0	-10.461	0	0	0	-2.50669	0	-5.17846	-2.34591	-2.28647	-5.54939	-5.03274	0	0	0
730	0	1	0	0	1	1	0	0	0	1	0	1	0	1	0	0	0	0	0	0	0	1	0	1	0	1	0	0	0	0	0	-6.84008	0	0	-3.86359	-8.15119	0	0	0	-3.84941	0	-11.5928	0	-2.79985	0	0	0	0	0
731	0	1	0	0	1	1	0	0	0	1	0	1	0	1	1	0	0	0	0	0	0	1	0	1	0	1	0	0	0	0	0	-7.22414	0	0	-3.71077	-9.31132	0	0	0	-3.96913	0	-11.5895	0	-3.2557	-2.48338	0	0	0	0
732	0	1	0	0	0	1	0	0	0	1	0	1	0	1	0	0	0	0	0	0	0	0	0	1	0	1	0	0	0	0	0	-2.18695	0	0	0	-4.50674	0	0	0	-3.10595	0	-7.99949	0	-3.54077	0	0	0	0	0
733	0	1	0	0	0	1	1	1	1	0	0	1	1	0	0	0	0	0	0	0	0	1	0	0	0	0	0	1	0	0	0	-5.94983	0	0	0	-3.53102	-3.68017	-3.63222	-2.34154	0	0	-5.04245	-3.29346	0	0	0	0	0	0
734	0	0	0	0	0	0	0	0	0	0	0	0	0	0	0	0	0	0	0	1	0	0	1	0	0	0	0	0	1	0	0	0	0	0	0	0	0	0	0	0	0	0	0	0	0	0	0	0	0
735	1	1	0	0	1	1	0	1	0	1	0	1	0	1	0	0	0	1	0	0	0	1	0	1	0	1	0	0	0	0	-3.16909	-5.288	0	0	-5.27992	-9.37668	0	-2.66027	0	-3.44901	0	-7.3996	0	-2.21698	0	0	0	-3.90687	0
736	0	1	0	0	0	1	0	0	0	1	0	1	0	1	0	1	0	0	0	0	0	0	0	1	0	1	0	0	0	0	0	-2.72871	0	0	0	-8.50084	0	0	0	-2.38128	0	-3.71206	0	-4.11587	0	-2.65513	0	0	0
737	0	1	0	1	0	1	0	0	0	1	0	1	0	0	0	0	1	0	1	1	0	1	0	1	0	0	0	0	0	1	0	-9.85904	0	-2.55557	0	-5.41608	0	0	0	-3.83395	0	-11.5528	0	0	0	0	-4.65404	0	-2.11747
738	0	1	0	0	1	1	0	0	0	0	0	1	0	0	0	0	0	0	0	0	0	1	0	1	0	1	0	0	0	0	0	-8.21465	0	0	-5.01574	-11.5318	0	0	0	0	0	-5.05084	0	0	0	0	0	0	0
739	1	0	0	0	0	1	1	1	0	0	0	0	1	1	0	0	0	0	0	0	0	0	0	1	0	1	0	1	0	0	-2.25637	0	0	0	0	-6.32298	-3.14731	-4.63495	0	0	0	0	-9.49049	-2.11909	0	0	0	0	0
740	1	1	1	1	0	1	0	0	0	1	1	1	1	1	0	0	0	1	0	0	0	1	0	1	0	1	0	0	0	0	-6.13622	-6.08586	-6.45132	-5.54251	0	-6.94816	0	0	0	-5.42037	-7.42469	-11.4949	-3.74173	-2.45804	0	0	0	-3.40463	0
741	1	1	1	1	0	1	0	0	0	1	1	1	0	0	1	0	0	0	0	0	0	1	0	1	0	1	0	0	0	0	-2.22799	-9.17729	-4.50647	-9.5743	0	-8.05028	0	0	0	-2.20985	-2.75799	-11.4682	0	0	-3.36296	0	0	0	0
742	1	1	1	1	1	1	1	1	0	1	1	1	0	1	1	0	0	1	0	0	0	1	0	1	0	1	0	0	0	0	-4.49277	-8.2183	-5.00218	-3.65616	-2.60579	-9.06585	-4.03139	-3.11804	0	-3.89089	-2.18518	-8.31889	0	-2.38573	-2.87328	0	0	-4.18385	0
743	0	0	0	0	0	0	0	0	1	1	1	1	0	0	0	0	1	0	1	0	0	0	1	0	0	0	0	0	0	0	0	0	0	0	0	0	0	0	-4.95653	-5.25385	-6.46519	-4.1755	0	0	0	0	-4.64475	0	-11.4265
744	0	1	0	1	0	0	0	1	1	1	0	1	0	0	0	1	1	1	1	1	0	0	0	0	0	0	0	0	0	0	0	-4.75082	0	-5.06769	0	0	0	-4.9928	-3.56582	-8.94428	0	-10.5026	0	0	0	-2.18635	-4.8031	-2.45738	-5.37918
745	1	1	0	1	0	1	0	0	0	1	1	1	0	0	0	0	0	0	0	0	1	1	0	1	0	1	0	0	0	1	-2.62554	-4.10188	0	-2.2089	0	-11.4247	0	0	0	-2.65053	-2.99545	-6.84318	0	0	0	0	0	0	0
746	1	1	1	0	1	1	1	1	0	1	1	1	1	0	1	1	0	0	0	0	0	1	0	1	0	1	0	0	0	0	-3.23551	-5.46909	-2.39528	0	-2.73695	-4.43505	-2.97083	-2.78638	0	-6.35588	-3.78078	-11.4207	-2.93869	0	-7.3739	-2.41466	0	0	0
747	1	1	1	1	0	1	0	0	1	1	1	1	1	1	0	0	0	0	0	0	0	1	1	1	0	1	0	0	0	0	-4.71056	-11.3908	-6.6864	-4.89031	0	-8.76292	0	0	-2.84849	-7.54483	-3.92134	-9.8751	-2.39306	-2.36661	0	0	0	0	0
748	0	1	0	0	0	0	0	0	1	1	1	1	0	0	0	0	1	0	1	0	1	0	1	0	0	0	0	0	0	0	0	-2.24231	0	0	0	0	0	0	-8.25395	-11.3738	-2.70695	-5.38615	0	0	0	0	-3.6304	0	-4.26853
749	0	0	0	0	0	1	0	0	0	0	0	0	0	0	0	0	0	0	0	0	0	0	0	1	0	1	0	0	0	0	0	0	0	0	0	-4.81885	0	0	0	0	0	0	0	0	0	0	0	0	0
750	0	0	0	0	0	1	0	0	0	0	0	0	0	1	0	0	0	0	0	0	0	0	0	0	0	1	0	1	0	0	0	0	0	0	0	-6.24526	0	0	0	0	0	0	0	-6.61476	0	0	0	0	0
751	1	1	1	1	0	1	0	0	0	1	1	1	0	0	0	1	0	0	0	0	0	1	1	1	0	1	0	0	0	0	-10.7699	-10.1149	-7.34327	-5.67231	0	-7.61911	0	0	0	-2.77156	-5.8972	-6.48513	0	0	0	-4.03917	0	0	0
752	1	1	1	1	0	1	0	0	0	1	1	1	0	0	0	1	0	0	0	0	0	1	1	1	0	1	0	0	0	0	-10.7699	-10.1149	-7.34327	-5.67231	0	-7.61911	0	0	0	-2.77156	-5.8972	-6.48513	0	0	0	-4.03917	0	0	0
753	0	1	0	0	0	1	0	0	0	0	1	0	0	0	0	1	0	1	0	1	0	0	0	0	0	1	0	0	0	0	0	-2.76497	0	0	0	-2.57735	0	0	0	0	-2.73415	0	0	0	0	-11.2958	0	-2.29716	0
754	0	1	1	1	0	1	0	0	0	1	0	1	0	1	1	1	0	0	0	0	0	0	1	1	0	1	0	0	0	0	0	-3.3819	-3.6773	-2.18786	0	-4.80922	0	0	0	-6.97812	0	-8.34847	0	-3.23339	-3.96408	-3.37051	0	0	0
755	0	1	0	1	0	0	1	0	0	1	0	1	0	1	0	1	1	1	0	0	0	0	0	0	0	1	0	0	1	0	0	-3.72096	0	-3.15171	0	0	-3.45067	0	0	-3.67964	0	-3.87261	0	-3.33774	0	-3.73994	-2.10565	-2.18138	0
756	1	1	0	1	0	1	0	0	0	1	0	1	0	0	0	0	0	0	0	1	0	1	0	1	0	1	0	0	0	0	-5.50864	-6.9304	0	-2.90638	0	-8.42909	0	0	0	-2.02271	0	-5.00446	0	0	0	0	0	0	0
757	0	1	1	1	1	1	1	1	0	1	0	1	0	0	1	1	0	1	0	0	0	1	0	1	0	1	0	0	0	1	0	-3.51819	-3.38201	-2.04876	-3.25176	-3.66253	-3.85348	-2.13012	0	-4.65365	0	-2.81692	0	0	-2.1939	-3.15442	0	-2.33649	0
758	0	1	1	0	0	1	1	0	0	1	1	1	0	1	0	1	0	1	0	0	0	1	0	1	0	1	0	0	0	0	0	-4.63333	-2.48983	0	0	-4.01852	-2.15534	0	0	-2.16385	-2.13259	-5.75991	0	-3.04773	0	-3.22375	0	-3.24589	0
759	0	0	0	0	0	1	0	0	0	0	0	0	0	0	0	0	0	0	0	0	0	0	0	1	0	1	0	0	0	0	0	0	0	0	0	-4.94108	0	0	0	0	0	0	0	0	0	0	0	0	0
760	0	1	1	1	0	0	0	1	1	0	0	1	0	0	0	0	0	0	0	1	0	0	0	1	0	0	0	0	0	1	0	-2.95014	-2.02496	-3.74262	0	0	0	-3.61318	-2.67783	0	0	-8.78222	0	0	0	0	0	0	0
761	1	1	1	1	1	1	1	0	0	1	0	1	0	0	1	1	0	0	0	0	1	1	0	1	0	1	0	0	0	0	-4.1286	-9.31953	-5.65182	-3.75364	-2.40083	-6.56416	-2.38489	0	0	-2.67344	0	-7.57686	0	0	-3.32921	-3.14558	0	0	0
762	0	0	0	0	0	0	0	0	1	1	0	1	0	0	0	0	0	0	0	1	0	0	1	0	0	0	0	0	0	0	0	0	0	0	0	0	0	0	-2.93206	-11.1494	0	-5.16873	0	0	0	0	0	0	0
763	1	1	1	1	0	1	0	1	0	1	0	1	0	0	1	0	0	0	0	0	1	1	0	1	0	1	0	0	0	1	-6.06122	-6.18874	-3.79495	-3.10944	0	-7.83019	0	-2.04015	0	-2.53826	0	-7.95507	0	0	-3.00506	0	0	0	0
764	0	1	0	0	0	0	0	0	0	1	0	1	1	0	0	1	0	0	0	0	0	0	0	0	0	1	0	0	1	0	0	-4.89233	0	0	0	0	0	0	0	-2.10638	0	-2.56298	-3.10411	0	0	-6.94433	0	0	0
765	0	1	1	1	0	1	1	0	1	0	1	1	0	1	1	1	1	1	0	0	0	1	0	1	0	0	0	0	0	1	0	-4.54916	-2.21908	-3.74748	0	-3.54015	-3.05271	0	-2.22472	0	-2.69799	-7.77748	0	-3.05027	-2.31412	-2.72367	-2.81909	-2.23332	0
766	0	0	0	0	0	1	0	0	0	0	0	0	0	1	0	0	0	0	0	0	0	0	0	0	0	1	0	1	0	0	0	0	0	0	0	-6.12936	0	0	0	0	0	0	0	-6.5146	0	0	0	0	0
767	0	0	0	0	0	1	0	0	0	0	0	0	0	1	0	0	0	0	0	0	0	0	0	0	0	1	0	1	0	0	0	0	0	0	0	-6.12936	0	0	0	0	0	0	0	-6.5146	0	0	0	0	0
768	1	1	1	1	0	1	0	0	0	1	1	1	1	1	0	1	0	1	0	0	0	1	0	1	0	1	0	0	0	0	-8.04584	-8.86607	-4.94995	-6.97875	0	-7.16281	0	0	0	-3.50811	-2.58545	-11.1195	-4.07143	-3.05625	0	-5.39574	0	-4.6335	0
769	1	1	1	1	1	1	0	1	0	0	0	1	1	1	1	1	0	1	0	0	0	1	0	1	0	1	0	0	0	0	-3.51458	-5.76099	-6.22715	-7.11957	-2.2131	-5.16944	0	-3.52234	0	0	0	-10.5774	-2.82319	-4.52513	-5.90313	-5.5195	0	-2.99159	0
770	0	0	0	0	0	1	0	0	0	0	0	0	0	0	0	0	0	0	0	0	0	0	0	1	0	1	0	0	0	0	0	0	0	0	0	-9.13266	0	0	0	0	0	0	0	0	0	0	0	0	0
771	0	1	1	1	0	1	0	0	0	0	1	1	0	0	0	0	0	0	0	0	1	1	1	1	0	1	0	0	0	0	0	-7.01519	-2.55881	-2.60914	0	-5.48698	0	0	0	0	-2.85065	-11.0733	0	0	0	0	0	0	0
772	0	1	0	1	0	1	1	1	0	1	0	1	1	1	0	1	0	0	0	0	0	1	0	1	0	1	0	0	0	0	0	-4.58539	0	-4.19236	0	-8.44181	-4.47038	-7.21265	0	-3.35966	0	-3.57886	-3.31856	-3.14327	0	-2.1896	0	0	0
773	0	1	0	1	0	1	1	1	0	0	0	1	1	0	0	0	0	0	0	0	0	1	0	0	0	0	0	1	0	0	0	-5.04267	0	-3.10004	0	-3.13535	-4.57838	-4.2079	0	0	0	-5.40868	-3.87014	0	0	0	0	0	0
774	0	0	0	0	0	1	0	0	0	0	0	0	1	0	0	0	0	0	0	0	0	0	0	1	0	1	0	0	0	0	0	0	0	0	0	-5.06046	0	0	0	0	0	0	-4.25361	0	0	0	0	0	0
775	0	0	0	0	0	0	0	0	1	1	0	1	0	0	0	0	0	0	1	1	1	0	1	0	0	0	0	0	0	0	0	0	0	0	0	0	0	0	-2.40359	-11.0398	0	-5.82105	0	0	0	0	0	0	-2.66458
776	0	1	0	0	0	1	0	1	0	0	0	1	0	1	0	0	0	1	0	0	0	1	0	1	0	1	0	0	0	0	0	-5.36788	0	0	0	-6.61548	0	-2.62273	0	0	0	-11.0345	0	-2.95122	0	0	0	-2.19583	0
777	0	0	0	0	0	0	0	0	1	0	0	1	0	0	0	0	0	0	0	1	0	0	0	0	0	0	0	0	0	1	0	0	0	0	0	0	0	0	-3.4361	0	0	-5.67401	0	0	0	0	0	0	0
778	1	1	1	1	1	1	0	1	0	1	1	1	1	0	1	1	0	0	0	0	0	1	1	1	0	1	0	0	0	1	-9.24156	-10.2178	-8.4711	-6.60987	-2.54846	-6.79824	0	-2.87769	0	-9.89675	-2.60488	-6.60167	-2.31004	0	-2.51086	-4.23532	0	0	0
779	0	1	0	1	0	0	1	1	1	1	1	1	0	0	0	0	0	1	1	1	0	0	0	0	0	0	0	0	0	1	0	-2.54292	0	-3.36095	0	0	-2.86417	-2.1809	-4.36007	-6.58366	-3.29293	-10.9837	0	0	0	0	0	-3.62635	-3.26004
780	0	1	0	1	0	1	0	0	0	1	1	1	0	0	0	0	0	0	0	1	0	1	0	1	0	0	0	0	0	1	0	-9.95878	0	-2.04217	0	-4.40695	0	0	0	-2.17513	-2.36993	-9.17347	0	0	0	0	0	0	0
781	0	0	0	0	0	0	0	0	1	1	0	1	0	0	0	0	0	0	0	0	0	0	1	0	0	0	0	0	0	1	0	0	0	0	0	0	0	0	-7.34157	-10.9684	0	-2.66772	0	0	0	0	0	0	0
782	0	1	0	1	0	1	1	0	0	0	0	1	1	0	0	1	0	0	0	0	0	0	0	1	0	1	0	0	1	0	0	-4.98461	0	-2.61418	0	-4.95439	-3.71297	0	0	0	0	-5.39815	-2.5384	0	0	-3.12369	0	0	0
783	1	1	1	1	0	1	0	0	0	1	1	1	1	1	0	1	1	1	0	0	1	1	0	0	0	1	0	0	1	0	-7.96383	-6.94424	-5.45275	-7.67551	0	-2.62703	0	0	0	-2.48717	-6.85704	-4.58914	-5.9482	-4.78373	0	-4.95009	-2.55647	-3.68159	0
784	0	1	0	0	0	1	0	0	0	1	0	1	1	0	1	0	0	0	0	0	0	1	0	1	0	1	0	0	0	0	0	-3.06725	0	0	0	-7.18486	0	0	0	-4.6938	0	-9.43595	-2.4265	0	-3.32921	0	0	0	0
785	0	1	0	0	0	0	0	0	0	0	1	0	0	1	1	1	0	1	0	1	0	0	0	0	0	1	0	0	1	0	0	-2.76222	0	0	0	0	0	0	0	0	-2.65276	0	0	-3.53565	-2.15621	-10.9335	0	-3.12032	0
786	0	1	1	1	0	0	0	0	0	1	0	1	0	0	0	0	0	1	1	0	0	1	0	1	0	1	0	0	0	0	0	-3.64753	-3.46515	-7.38998	0	0	0	0	0	-3.9931	0	-10.929	0	0	0	0	0	-2.19859	-2.23784
787	1	1	1	1	1	1	0	0	0	1	0	1	0	0	0	0	0	1	0	1	0	1	0	1	0	1	0	0	0	1	-9.77647	-7.16585	-2.37046	-5.24806	-8.3078	-5.90723	0	0	0	-4.14931	0	-3.81527	0	0	0	0	0	-3.00771	0
788	1	1	1	1	1	1	0	0	0	1	0	1	0	0	0	0	0	1	0	1	0	1	0	1	0	1	0	0	0	1	-9.77647	-7.16585	-2.37046	-5.24806	-8.3078	-5.90723	0	0	0	-4.14931	0	-3.81527	0	0	0	0	0	-3.00771	0
789	0	0	0	0	0	0	0	0	1	0	1	1	0	0	0	0	1	0	1	1	0	0	0	0	0	0	0	0	0	1	0	0	0	0	0	0	0	0	-3.37764	0	-3.015	-7.28113	0	0	0	0	-2.15467	0	-2.06968
790	1	1	1	1	0	1	0	0	0	1	0	1	1	0	1	0	0	0	0	0	0	1	0	1	0	1	0	1	0	0	-5.26141	-9.67847	-4.21222	-5.75413	0	-4.44322	0	0	0	-5.71678	0	-9.84297	-2.8516	0	-4.631	0	0	0	0
791	1	1	0	1	0	1	1	0	0	0	0	1	0	1	0	1	0	0	0	0	0	1	0	0	0	1	0	0	1	0	-2.66586	-4.38521	0	-5.75413	0	-4.44322	-2.11501	0	0	0	0	-4.18708	0	-3.2134	0	-7.44213	0	0	0
792	0	0	0	0	0	0	0	0	0	1	0	0	0	0	0	0	0	0	0	1	0	0	1	0	0	0	0	0	0	0	0	0	0	0	0	0	0	0	0	-3.68907	0	0	0	0	0	0	0	0	0
793	0	1	0	0	0	1	0	0	0	1	0	1	0	0	0	0	0	1	0	0	0	1	0	1	0	1	0	0	0	0	0	-3.19507	0	0	0	-9.66448	0	0	0	-2.13061	0	-2.64444	0	0	0	0	0	-2.10121	0
794	0	1	0	0	0	1	0	0	0	1	0	1	1	1	0	1	0	0	0	0	0	1	0	1	0	1	0	0	1	0	0	-5.22445	0	0	0	-4.50674	0	0	0	-2.3413	0	-3.67236	-4.31377	-4.65551	0	-6.02199	0	0	0
795	0	0	0	1	0	0	0	1	1	0	0	1	0	0	0	0	1	0	1	1	0	0	0	0	0	0	0	0	0	0	0	0	0	-3.0496	0	0	0	-2.70417	-2.54946	0	0	-5.51604	0	0	0	0	-4.28104	0	-4.80902
796	0	1	0	0	0	0	1	0	0	0	1	0	0	1	0	1	0	1	0	0	0	0	0	0	0	1	0	0	1	0	0	-2.12403	0	0	0	0	-3.00912	0	0	0	-2.32236	0	0	-6.36543	0	-10.8333	0	-4.28751	0
797	0	0	0	0	0	0	1	1	1	1	1	0	0	1	0	1	0	0	0	1	0	0	0	0	0	1	0	1	0	0	0	0	0	0	0	0	-3.03546	-6.43524	-4.40247	-7.00721	-2.37542	0	0	-4.42422	0	-4.95475	0	0	0
798	1	1	1	1	1	1	1	1	0	1	1	1	1	0	1	1	0	1	0	0	0	1	0	1	0	1	0	0	0	0	-2.70068	-7.13161	-2.98993	-2.67902	-2.33178	-5.73059	-2.24246	-2.81064	0	-5.40176	-2.89939	-10.7838	-3.33835	0	-6.23401	-2.30572	0	-2.41271	0
799	0	0	0	0	0	1	0	1	0	0	0	0	0	0	0	0	0	0	0	0	1	0	0	1	0	1	0	0	0	0	0	0	0	0	0	-3.81462	0	-2.92555	0	0	0	0	0	0	0	0	0	0	0
800	0	1	1	1	0	1	0	0	0	0	1	1	0	0	0	0	0	0	0	0	1	1	1	1	0	1	0	0	0	0	0	-6.61663	-2.85291	-2.46913	0	-5.94718	0	0	0	0	-2.68452	-10.7233	0	0	0	0	0	0	0
801	0	0	0	0	0	1	0	1	0	0	0	0	0	0	0	0	0	0	0	0	0	0	0	1	0	1	0	0	0	0	0	0	0	0	0	-5.85023	0	-2.07173	0	0	0	0	0	0	0	0	0	0	0
802	1	1	1	1	1	1	0	0	0	1	1	1	0	0	1	1	0	0	0	0	0	1	0	1	0	1	0	0	0	0	-3.85573	-7.234	-5.58009	-4.59893	-3.20204	-6.12813	0	0	0	-2.09571	-2.05391	-10.6962	0	0	-4.56565	-3.26181	0	0	0
803	1	1	1	1	0	1	0	0	1	1	1	1	1	1	0	1	0	0	0	0	0	1	0	1	0	1	0	0	0	0	-9.77136	-6.77274	-8.4083	-7.06419	0	-6.61645	0	0	-3.01759	-2.25209	-4.79208	-5.72089	-5.98419	-10.0107	0	-2.63403	0	0	0
804	0	1	0	0	0	0	1	0	1	1	0	1	0	0	0	1	0	0	0	0	0	0	0	0	0	1	0	0	1	0	0	-3.01356	0	0	0	0	-2.87804	0	-3.54536	-2.35369	0	-3.31024	0	0	0	-4.73202	0	0	0
805	0	1	0	0	0	0	0	0	1	1	0	1	0	0	0	0	1	0	1	0	0	0	1	0	0	0	0	0	0	0	0	-2.37773	0	0	0	0	0	0	-6.54872	-10.6336	0	-5.6714	0	0	0	0	-4.07839	0	-5.17356
806	0	0	0	0	0	1	0	0	0	0	0	0	0	0	0	0	0	0	0	0	0	0	0	1	0	1	0	0	0	0	0	0	0	0	0	-6.91882	0	0	0	0	0	0	0	0	0	0	0	0	0
807	0	1	1	1	0	1	0	0	0	1	1	1	0	1	0	1	0	0	0	0	0	0	0	1	0	1	0	0	0	0	0	-5.07479	-2.52835	-3.84552	0	-5.73847	0	0	0	-3.51967	-2.3923	-8.52484	0	-3.2946	0	-4.27701	0	0	0
808	0	1	0	1	0	1	0	0	0	1	1	1	0	1	1	0	0	0	0	0	0	0	0	1	0	1	0	0	0	0	0	-3.78838	0	-2.11446	0	-4.81201	0	0	0	-6.28746	-2.24946	-7.36887	0	-2.58102	-4.84134	0	0	0	0
809	0	1	0	0	0	0	1	0	1	1	0	1	0	0	0	1	0	0	0	0	1	0	0	0	0	1	0	0	1	0	0	-3.87965	0	0	0	0	-2.81367	0	-4.31135	-2.49804	0	-3.38709	0	0	0	-4.96958	0	0	0
810	1	1	1	1	0	1	0	0	0	0	1	1	0	1	0	1	0	1	0	0	1	1	0	0	0	1	0	0	1	0	-3.6304	-6.92615	-3.46943	-5.12038	0	-6.85817	0	0	0	0	-2.70695	-3.59906	0	-2.97252	0	-6.70073	0	-3.10509	0
811	0	1	1	1	0	1	1	0	0	1	0	1	1	0	1	0	0	1	0	0	0	1	1	1	0	1	0	0	0	0	0	-2.81689	-2.0172	-2.71639	0	-3.16571	-2.27392	0	0	-8.27263	0	-3.66215	-5.63247	0	-3.14781	0	0	-2.44051	0
812	0	0	0	0	0	0	0	0	1	1	1	1	1	0	0	0	0	0	1	0	1	0	1	0	0	0	0	0	0	0	0	0	0	0	0	0	0	0	-3.51065	-5.54212	-4.43725	-10.5429	-2.80038	0	0	0	0	0	-3.57992
813	0	1	1	1	0	1	1	1	0	0	0	1	0	0	0	0	0	0	0	0	0	0	0	0	0	0	0	0	1	1	0	-2.58733	-2.14944	-2.51086	0	-2.20947	-5.47809	-7.88424	0	0	0	-3.14999	0	0	0	0	0	0	0
814	0	1	1	1	0	1	0	0	0	0	0	1	1	1	1	1	0	1	0	0	0	1	0	1	0	1	0	0	1	0	0	-2.91184	-3.0636	-2.79337	0	-6.76977	0	0	0	0	0	-8.70838	-4.11364	-2.92175	-5.25916	-7.10768	0	-3.3232	0
815	0	1	1	1	0	1	1	1	1	1	0	1	0	0	1	0	0	0	0	0	0	0	0	1	0	0	0	0	0	1	0	-6.6852	-2.18112	-4.72303	0	-2.75814	-2.49706	-5.58257	-4.28589	-5.91601	0	-6.32924	0	0	-2.48385	0	0	0	0
816	1	1	1	1	1	1	0	0	0	1	0	1	0	0	0	0	0	1	0	1	0	1	0	1	0	1	0	0	0	1	-9.53748	-6.84008	-2.29919	-5.03097	-8.12464	-5.59604	0	0	0	-3.84941	0	-3.55946	0	0	0	0	0	-2.89216	0
817	0	0	0	0	0	1	0	0	0	1	0	1	0	1	0	1	0	1	0	0	0	1	0	1	0	1	0	0	0	0	0	0	0	0	0	-2.62663	0	0	0	-2.13061	0	-5.99383	0	-6.96314	0	-4.86952	0	-2.10121	0
818	1	1	1	1	0	1	0	1	0	1	0	1	1	0	1	1	0	1	0	0	0	1	0	1	0	1	0	0	0	0	-5.07102	-7.48377	-6.76677	-7.67918	0	-5.85998	0	-3.61448	0	-5.39852	0	-9.80446	-3.32787	0	-4.23381	-3.85923	0	-3.24589	0
819	0	0	0	0	0	0	1	1	0	1	1	1	0	0	0	0	0	1	0	1	0	0	0	0	0	0	0	0	0	1	0	0	0	0	0	0	-3.14164	-3.90373	0	-5.37013	-3.41701	-10.5012	0	0	0	0	0	-2.11884	0
820	1	1	1	1	0	1	1	0	0	1	1	1	1	1	1	1	0	1	0	0	0	1	0	1	0	1	0	0	0	0	-3.26986	-6.4574	-6.16869	-4.47129	0	-6.99847	-4.77904	0	0	-5.75187	-2.22873	-8.74203	-3.0298	-3.83745	-2.78633	-8.82802	0	-6.21281	0
821	0	0	0	0	0	1	0	0	0	0	0	0	1	1	0	0	0	0	0	0	0	0	0	0	0	1	0	1	0	0	0	0	0	0	0	-2.30516	0	0	0	0	0	0	-5.76714	-3.06456	0	0	0	0	0
822	1	1	1	0	0	1	0	0	0	1	1	1	1	0	0	0	1	0	0	0	0	1	0	1	0	1	0	0	0	0	-2.30796	-5.07479	-2.52835	0	0	-4.90999	0	0	0	-2.38128	-2.3923	-10.4632	-2.35037	0	0	0	-2.30796	0	0
823	0	1	0	1	0	0	1	1	0	0	0	1	0	0	0	0	1	0	0	1	0	0	0	1	0	0	0	0	0	0	0	-4.17505	0	-3.71214	0	0	-3.16608	-2.24786	0	0	0	-10.4555	0	0	0	0	-2.82192	0	0
824	0	1	0	0	0	1	0	0	0	0	0	1	0	0	1	0	0	0	0	0	0	1	0	1	0	1	0	0	0	0	0	-7.28871	0	0	0	-10.0504	0	0	0	0	0	-8.13376	0	0	-3.04495	0	0	0	0
825	1	1	1	1	0	0	1	1	0	0	0	1	0	0	0	0	0	1	0	1	0	0	0	1	0	0	0	0	0	1	-2.63405	-2.52202	-3.08722	-5.43109	0	0	-4.90212	-3.84419	0	0	0	-10.366	0	0	0	0	0	-2.02273	0
826	0	0	0	0	0	0	1	0	1	1	1	1	1	0	0	0	1	0	1	0	1	0	1	0	0	0	0	0	0	0	0	0	0	0	0	0	-3.33538	0	-7.3689	-9.30964	-4.22041	-7.95507	-3.65085	0	0	0	-4.73168	0	-10.4083
827	0	0	1	1	0	0	0	0	0	0	0	1	1	1	0	1	0	0	0	0	0	0	0	0	0	1	0	0	0	0	0	0	-10.3755	-7.9423	0	0	0	0	0	0	0	-2.65956	-3.35654	-2.33686	0	-2.43444	0	0	0
828	1	1	0	1	0	1	1	1	0	1	1	1	0	0	0	0	0	0	0	0	0	1	1	1	0	1	0	0	0	0	-2.74503	-5.57433	0	-2.06347	0	-3.02938	-4.09147	-2.13091	0	-2.35529	-5.13168	-10.3728	0	0	0	0	0	0	0
829	0	1	0	1	0	1	0	0	1	1	0	1	0	1	1	0	1	1	0	1	0	0	0	1	0	0	0	0	0	1	0	-4.42216	0	-5.79496	0	-4.83144	0	0	-4.39281	-4.9068	0	-10.316	0	-2.13987	-2.10796	0	-3.51953	-4.35353	0
830	0	0	0	0	0	1	0	0	0	1	0	1	0	1	0	1	0	0	0	0	0	1	0	1	0	1	0	0	0	0	0	0	0	0	0	-2.48712	0	0	0	-2.89104	0	-5.94709	0	-6.58214	0	-3.84507	0	0	0
831	0	0	0	0	0	0	1	1	0	0	0	0	0	0	0	0	0	0	0	0	0	0	0	0	0	0	0	0	0	0	0	0	0	0	0	0	-10.2603	-8.31564	0	0	0	0	0	0	0	0	0	0	0
832	0	1	0	1	0	1	0	1	1	1	1	1	0	0	0	0	1	1	0	1	0	0	0	1	0	0	0	0	0	1	0	-5.64149	0	-8.21252	0	-3.63012	0	-4.76204	-3.62667	-5.31357	-2.4426	-10.2593	0	0	0	0	-3.54792	-2.92823	0
833	0	1	1	1	0	1	1	0	0	1	0	1	0	1	1	1	0	0	0	0	0	0	0	1	0	1	0	0	1	0	0	-3.55934	-2.78899	-3.0156	0	-7.93872	-2.60959	0	0	-2.16993	0	-5.25274	0	-4.41587	-2.87389	-3.21942	0	0	0
834	1	1	0	1	0	1	0	0	0	0	0	1	0	0	0	0	0	0	0	1	0	1	0	1	0	1	0	0	0	0	-5.88948	-8.89517	0	-2.40507	0	-7.7458	0	0	0	0	0	-6.40226	0	0	0	0	0	0	0
835	1	1	1	1	0	1	0	0	0	1	1	1	0	1	1	1	0	0	0	1	0	1	0	1	0	1	0	0	1	0	-4.01627	-7.71406	-4.32193	-5.9794	0	-7.63747	0	0	0	-2.98257	-2.1977	-5.2965	0	-4.29872	-2.37706	-6.57363	0	0	0
836	1	1	0	1	0	0	0	0	1	1	0	1	0	0	0	0	0	0	1	0	0	0	0	0	0	0	0	0	0	1	-2.6983	-3.43122	0	-2.55759	0	0	0	0	-3.94108	-7.75614	0	-10.234	0	0	0	0	0	0	-2.01358
837	1	1	1	0	1	1	0	0	0	1	0	1	0	1	1	0	0	0	0	0	0	1	0	1	0	1	0	0	0	0	-2.7485	-6.47307	-3.03863	0	-6.04567	-9.16724	0	0	0	-4.3948	0	-10.2323	0	-2.25389	-2.28165	0	0	0	0
838	0	0	0	0	0	0	0	0	1	1	1	1	1	1	0	0	1	1	0	0	1	0	0	1	0	1	0	0	0	0	0	0	0	0	0	0	0	0	-2.02124	-2.01704	-2.00941	-7.35353	-3.88519	-3.0714	0	0	-2.59178	-2.71182	0
839	0	1	0	0	0	1	1	0	0	1	1	1	1	0	0	1	0	0	0	0	0	1	0	1	0	1	0	0	0	0	0	-3.34648	0	0	0	-5.98532	-7.00944	0	0	-2.01704	-2.8395	-3.23069	-4.58659	0	0	-6.07731	0	0	0
840	0	1	1	1	0	1	1	1	0	0	0	1	0	1	1	1	0	0	0	0	0	0	0	1	0	1	0	0	1	0	0	-3.76882	-2.87487	-3.1703	0	-6.7744	-2.74321	-2.07677	0	0	0	-5.60768	0	-4.6383	-2.97818	-2.73751	0	0	0
841	0	0	0	0	0	1	0	0	0	0	0	0	0	0	0	0	0	0	0	0	0	0	0	1	0	1	0	0	0	0	0	0	0	0	0	-4.78641	0	0	0	0	0	0	0	0	0	0	0	0	0
842	0	0	0	0	0	1	0	0	0	0	0	0	0	0	0	0	0	0	0	0	0	0	0	1	0	1	0	0	0	0	0	0	0	0	0	-4.78641	0	0	0	0	0	0	0	0	0	0	0	0	0
843	0	1	0	0	0	0	0	0	0	0	0	0	1	0	0	1	0	0	0	0	0	0	0	0	0	1	0	0	1	0	0	-3.7867	0	0	0	0	0	0	0	0	0	0	-2.74609	0	0	-3.15078	0	0	0
844	1	1	1	1	0	1	0	0	0	1	0	1	1	0	0	1	0	1	0	0	0	1	0	1	0	1	0	0	0	0	-8.81989	-6.93031	-6.92403	-10.1668	0	-8.0837	0	0	0	-4.95921	0	-4.07499	-2.23902	0	0	-5.84172	0	-3.72572	0
845	0	0	0	0	0	1	0	1	0	0	0	0	0	0	0	0	0	0	0	0	0	0	0	1	0	1	0	0	0	0	0	0	0	0	0	-6.06796	0	-2.01786	0	0	0	0	0	0	0	0	0	0	0
846	0	1	0	0	0	0	1	1	0	0	0	0	0	0	0	0	1	0	0	0	0	0	0	0	0	0	0	0	0	1	0	-3.36643	0	0	0	0	-5.22042	-10.1507	0	0	0	0	0	0	0	0	-2.94826	0	0
847	1	1	0	0	0	1	0	0	0	1	1	1	0	0	0	0	0	0	0	0	1	1	1	1	0	1	0	0	0	0	-3.12964	-5.67994	0	0	0	-8.22163	0	0	0	-2.55467	-4.85924	-5.80984	0	0	0	0	0	0	0
848	0	0	0	0	0	0	0	0	1	1	1	1	0	0	0	0	0	0	1	0	1	0	1	0	0	0	0	0	1	0	0	0	0	0	0	0	0	0	-3.03653	-8.73524	-2.14794	-10.1014	0	0	0	0	0	0	-3.92028
849	0	1	0	0	1	1	0	1	0	1	0	1	0	1	0	0	0	1	0	0	0	1	0	1	0	1	0	0	0	0	0	-3.78838	0	0	-6.46125	-10.1332	0	-2.20323	0	-2.45067	0	-4.59037	0	-2.58102	0	0	0	-2.96693	0
850	0	1	0	0	0	1	0	1	0	1	0	1	0	1	0	1	0	0	0	0	0	1	0	1	0	1	0	0	1	1	0	-2.66015	0	0	0	-9.70189	0	-2.72817	0	-3.52977	0	-7.15853	0	-4.7467	0	-3.36514	0	0	0
851	0	1	0	1	0	1	0	0	0	1	0	1	0	0	1	1	0	0	0	0	0	1	0	1	0	1	0	0	0	0	0	-4.46514	0	-5.69083	0	-7.97649	0	0	0	-3.14498	0	-10.103	0	0	-2.70002	-5.24366	0	0	0
852	1	1	0	0	0	1	0	0	0	1	0	1	1	1	1	1	0	0	0	0	0	1	0	1	0	1	0	0	0	0	-3.96092	-3.60086	0	0	0	-4.56091	0	0	0	-6.79105	0	-10.1014	-2.37307	-3.28855	-3.46239	-3.41052	0	0	0
853	0	1	0	0	0	1	0	0	0	0	0	1	0	0	0	0	0	1	0	0	0	1	0	1	0	1	0	0	0	0	0	-3.01982	0	0	0	-9.1779	0	0	0	0	0	-2.45372	0	0	0	0	0	-2.01432	0
854	0	1	0	0	0	0	1	0	0	0	0	0	1	1	0	1	0	1	0	0	0	1	0	1	0	1	0	0	1	0	0	-7.45471	0	0	0	0	-4.55225	0	0	0	0	0	-3.0774	-2.02482	0	-7.32321	0	-2.14748	0
855	0	0	0	0	0	1	0	0	0	1	0	0	0	0	0	0	0	0	0	0	0	0	0	1	0	1	0	0	0	0	0	0	0	0	0	-6.05845	0	0	0	-2.33771	0	0	0	0	0	0	0	0	0
856	1	1	1	1	0	1	0	0	0	0	1	1	1	1	0	1	0	1	0	0	0	1	0	1	0	1	0	0	1	1	-2.30796	-10.0201	-6.39955	-2.99986	0	-6.61432	0	0	0	0	-2.3923	-9.47419	-3.42838	-2.54056	0	-4.27701	0	-2.34482	0
857	1	1	0	1	0	1	0	0	1	1	1	1	1	1	0	1	1	0	0	0	0	1	0	0	0	1	0	0	1	0	-3.43631	-7.09744	0	-4.75013	0	-2.38094	0	0	-4.49166	-5.37173	-8.31338	-9.72867	-4.0754	-3.82721	0	-8.30256	-4.34968	0	0
858	0	0	0	0	0	0	1	1	0	0	0	0	0	1	0	1	0	0	0	0	0	0	0	0	0	1	0	0	0	0	0	0	0	0	0	0	-2.78114	-4.74011	0	0	0	0	0	-3.44515	0	-9.9901	0	0	0
859	1	1	1	1	0	1	0	0	0	0	0	1	0	0	0	1	0	0	0	0	0	1	1	1	0	1	0	0	0	0	-7.97805	-5.77223	-4.53082	-6.7772	0	-5.40178	0	0	0	0	0	-7.65552	0	0	0	-2.83559	0	0	0
860	1	1	0	1	1	1	1	0	0	1	0	1	0	0	1	0	0	0	0	0	0	1	0	1	0	1	0	0	0	1	-7.35805	-6.7955	0	-3.13415	-7.74756	-8.05028	-2.18052	0	0	-3.45368	0	-7.10566	0	0	-2.53313	0	0	0	0
861	1	1	1	1	1	1	0	0	0	1	0	1	0	0	0	0	0	0	0	0	0	1	0	1	0	1	0	0	0	0	-3.35934	-8.48663	-2.708	-8.53433	-2.12076	-9.96475	0	0	0	-2.78488	0	-4.34583	0	0	0	0	0	0	0
862	1	1	1	1	0	1	0	0	0	0	1	1	1	1	0	1	1	1	0	0	0	1	0	0	0	1	0	0	0	0	-9.95035	-6.2228	-6.80222	-6.30066	0	-3.37275	0	0	0	0	-2.91921	-3.51267	-5.98981	-4.51271	0	-4.64221	-3.31348	-3.66714	0
863	0	1	0	0	0	0	1	1	0	0	0	0	0	0	0	0	1	0	0	0	0	0	0	0	0	0	0	0	0	1	0	-3.24253	0	0	0	0	-4.44272	-9.94767	0	0	0	0	0	0	0	0	-3.13929	0	0
864	1	1	1	1	0	1	0	0	0	1	1	1	1	1	1	1	0	1	0	0	0	1	0	1	0	1	0	0	0	0	-3.45443	-5.17073	-3.75474	-3.05386	0	-5.01396	0	0	0	-7.32218	-2.43613	-7.78254	-2.43331	-3.35763	-4.06018	-2.70749	0	-2.38103	0
865	0	0	1	1	0	0	1	1	0	1	0	1	0	1	0	0	1	0	0	1	1	0	0	1	0	0	0	0	0	0	0	0	-3.58971	-3.08932	0	0	-2.17163	-3.54265	0	-8.85789	0	-9.92006	0	-3.27831	0	0	-2.41993	0	0
866	0	1	0	0	0	0	0	0	1	1	1	0	0	0	0	0	0	0	0	0	0	0	1	0	0	0	0	0	0	0	0	-2.55459	0	0	0	0	0	0	-5.67185	-9.89859	-2.8437	0	0	0	0	0	0	0	0
867	0	0	0	0	0	0	1	0	1	1	1	1	1	0	0	0	1	0	1	0	1	0	1	0	0	0	0	0	0	0	0	0	0	0	0	0	-3.04043	0	-6.18126	-5.89785	-3.02104	-6.96483	-3.61743	0	0	0	-6.79575	0	-9.89112
868	1	1	1	1	0	1	0	0	0	1	0	1	0	0	1	0	0	1	0	0	0	1	0	1	0	0	0	0	0	0	-4.53655	-9.86443	-3.85325	-7.04858	0	-5.09533	0	0	0	-2.64182	0	-8.84285	0	0	-3.8157	0	0	-2.20704	0
869	1	1	0	1	0	1	0	1	0	1	0	1	1	0	0	0	0	0	0	0	0	1	0	1	0	1	0	0	0	1	-5.43631	-8.39566	0	-2.83655	0	-9.85094	0	-2.63126	0	-2.72684	0	-7.42144	-2.78694	0	0	0	0	0	0
870	0	1	0	0	0	1	0	0	0	1	1	1	0	1	0	1	0	0	0	0	1	1	1	1	0	1	0	0	0	0	0	-7.38752	0	0	0	-5.33059	0	0	0	-2.77053	-4.93911	-9.84297	0	-4.11256	0	-2.49252	0	0	0
871	0	0	0	0	0	0	1	1	0	0	0	0	0	0	0	0	0	0	0	0	0	0	0	0	0	0	0	0	0	0	0	0	0	0	0	0	-3.69985	-9.8049	0	0	0	0	0	0	0	0	0	0	0
872	0	1	0	0	0	0	1	0	0	0	0	0	1	0	0	1	0	0	0	0	0	1	0	0	0	1	0	0	1	0	0	-6.03031	0	0	0	0	-3.94167	0	0	0	0	0	-3.89503	0	0	-5.68225	0	0	0
873	1	1	1	1	0	1	0	0	0	0	1	1	1	1	0	1	1	1	0	0	1	1	0	0	0	1	0	0	1	0	-7.18533	-5.75982	-4.91485	-6.57364	0	-2.01724	0	0	0	0	-5.8821	-4.19434	-8.11554	-5.74872	0	-4.13263	-2.25365	-3.17519	0
874	0	0	0	0	0	0	1	1	0	0	0	0	0	0	0	1	0	0	0	0	0	0	0	0	0	0	0	1	0	0	0	0	0	0	0	0	-9.79537	-7.89392	0	0	0	0	0	0	0	-7.44213	0	0	0
875	0	1	0	0	1	1	0	1	0	0	0	1	0	0	1	1	0	1	0	0	0	1	0	1	0	1	0	0	0	0	0	-4.83222	0	0	-6.53873	-4.94627	0	-2.27902	0	0	0	-9.77749	0	0	-2.4603	-3.65683	0	-3.02386	0
876	1	1	1	1	0	1	0	0	0	1	1	1	1	1	0	1	0	1	0	0	0	1	0	1	0	1	0	0	0	0	-6.60802	-8.85223	-4.82763	-4.507	0	-4.71252	0	0	0	-2.50558	-4.65913	-5.50084	-3.28781	-7.5082	0	-4.24171	0	-3.72572	0
877	0	0	0	0	0	0	0	1	0	0	0	0	1	0	0	0	0	0	0	0	0	0	0	0	0	0	0	1	0	0	0	0	0	0	0	0	0	-2.29403	0	0	0	0	-3.53691	0	0	0	0	0	0
878	0	1	0	0	0	1	0	0	0	1	0	1	0	0	0	0	0	0	0	0	0	1	0	1	0	1	0	0	0	0	0	-2.47309	0	0	0	-6.3039	0	0	0	-3.6474	0	-5.30905	0	0	0	0	0	0	0
879	0	1	0	0	0	1	0	0	0	1	0	1	0	0	0	0	0	0	0	0	0	1	0	1	0	1	0	0	0	0	0	-2.47309	0	0	0	-6.3039	0	0	0	-3.6474	0	-5.30905	0	0	0	0	0	0	0
880	1	1	0	1	0	1	0	0	0	1	0	0	1	0	1	0	0	0	0	0	0	1	0	1	0	0	0	1	0	1	-7.47226	-9.73678	0	-4.863	0	-2.43303	0	0	0	-3.34027	0	0	-2.94934	0	-3.51268	0	0	0	0
881	1	1	1	1	0	1	0	0	0	1	1	1	0	0	0	1	0	0	0	0	0	1	1	1	0	1	0	0	0	0	-9.73108	-8.50189	-8.0757	-5.0643	0	-4.83783	0	0	0	-2.61198	-3.84316	-8.08731	0	0	0	-3.43518	0	0	0
882	1	1	1	1	0	1	0	0	0	1	1	1	0	0	0	1	0	0	0	0	0	1	1	1	0	1	0	0	0	0	-9.73108	-8.50189	-8.0757	-5.0643	0	-4.83783	0	0	0	-2.61198	-3.84316	-8.08731	0	0	0	-3.43518	0	0	0
883	0	1	0	1	0	1	1	1	0	1	0	1	0	1	0	1	0	0	0	0	0	0	0	0	0	0	0	0	0	1	0	-3.17491	0	-6.30896	0	-3.35272	-4.73106	-4.1012	0	-3.27687	0	-6.88236	0	-2.39993	0	-2.69118	0	0	0
884	0	0	0	0	0	0	0	0	0	0	0	0	0	0	0	0	0	0	0	0	0	0	0	0	0	0	0	1	0	0	0	0	0	0	0	0	0	0	0	0	0	0	0	0	0	0	0	0	0
885	1	1	0	0	0	1	0	0	0	0	0	1	0	0	0	0	0	0	0	0	0	1	0	1	0	1	0	0	0	0	-3.10552	-8.73481	0	0	0	-4.82644	0	0	0	0	0	-9.70048	0	0	0	0	0	0	0
886	0	0	0	0	0	0	0	0	1	1	0	1	1	0	0	0	1	0	1	0	0	0	1	0	0	0	0	0	0	0	0	0	0	0	0	0	0	0	-2.16755	-4.79825	0	-7.54606	-3.3817	0	0	0	-5.60232	0	-9.68242
887	0	0	0	1	0	1	1	1	0	0	0	1	0	0	0	1	0	0	0	0	0	0	0	1	0	1	0	0	1	0	0	0	0	-4.08914	0	-3.62427	-2.81792	-2.38975	0	0	0	-2.73129	0	0	0	-3.92539	0	0	0
888	1	0	0	0	0	1	1	1	0	0	0	0	1	1	0	0	0	0	0	0	0	0	0	0	0	0	0	1	0	0	-2.51557	0	0	0	0	-3.25609	-5.10494	-5.34182	0	0	0	0	-4.00389	-2.18628	0	0	0	0	0
889	0	1	0	1	0	1	1	1	0	0	0	1	0	0	0	0	1	1	0	0	0	1	0	1	0	1	0	1	0	0	0	-4.70835	0	-3.26293	0	-4.72399	-3.71653	-2.61685	0	0	0	-6.04127	0	0	0	0	-2.84525	-3.34949	0
890	0	1	0	1	0	1	0	0	0	1	0	1	0	1	0	1	0	1	0	0	0	0	0	1	0	1	0	0	0	0	0	-4.50589	0	-2.26778	0	-6.37919	0	0	0	-2.66837	0	-8.45077	0	-3.82443	0	-4.79205	0	-2.61867	0
891	1	0	0	0	0	0	0	1	0	0	0	0	1	1	0	0	0	0	0	0	0	0	0	0	0	0	0	1	0	0	-2.37911	0	0	0	0	0	0	-3.9524	0	0	0	0	-9.64644	-7.05675	0	0	0	0	0
892	0	1	0	1	0	0	0	0	1	1	0	1	0	0	0	0	0	0	0	1	0	0	0	1	0	0	0	0	0	0	0	-3.54601	0	-3.92754	0	0	0	0	-2.84926	-9.64499	0	-7.35941	0	0	0	0	0	0	0
893	0	1	0	0	0	1	0	0	1	1	0	1	0	0	0	0	0	0	0	1	0	0	0	1	0	0	0	0	0	1	0	-3.63085	0	0	0	-3.39139	0	0	-3.40713	-4.84934	0	-9.64235	0	0	0	0	0	0	0
894	0	1	0	1	0	1	0	0	0	1	0	1	0	1	1	1	0	0	0	0	0	0	0	1	0	1	0	0	0	0	0	-4.00376	0	-2.56052	0	-4.01693	0	0	0	-3.63047	0	-6.99187	0	-2.93934	-2.15949	-3.05821	0	0	0
895	0	1	1	1	0	1	0	0	0	1	1	1	0	1	0	0	0	0	0	0	0	1	1	1	0	1	0	0	0	0	0	-4.32278	-4.32637	-2.32369	0	-5.45131	0	0	0	-3.47061	-2.55682	-7.10975	0	-4.04466	0	0	0	0	0
896	0	0	0	0	0	0	0	0	0	0	0	0	1	0	0	0	0	0	0	0	0	0	0	0	0	0	0	1	0	0	0	0	0	0	0	0	0	0	0	0	0	0	-7.78984	0	0	0	0	0	0
897	0	1	1	1	0	0	0	1	0	1	1	1	0	1	0	0	1	1	0	1	1	0	0	1	0	0	0	0	0	0	0	-3.06407	-5.5735	-4.6573	0	0	0	-2.98174	0	-9.59817	-2.16185	-9.11757	0	-2.72953	0	0	-2.43576	-2.73194	0
898	0	1	0	1	0	1	1	1	1	1	0	1	0	0	0	0	0	0	0	0	0	0	0	1	0	0	0	0	0	1	0	-6.67222	0	-3.30395	0	-3.43607	-2.05399	-2.03264	-4.33708	-6.56371	0	-8.18086	0	0	0	0	0	0	0
899	1	1	1	1	0	1	0	1	1	1	0	1	0	0	0	0	0	0	0	0	0	0	0	1	0	0	0	0	0	0	-2.16437	-7.24548	-2.06087	-2.52856	0	-3.27934	0	-2.39455	-3.84426	-5.89473	0	-7.47871	0	0	0	0	0	0	0
900	0	0	0	0	0	0	0	0	1	1	1	0	0	0	0	0	0	0	0	0	0	0	1	0	0	0	0	0	0	0	0	0	0	0	0	0	0	0	-4.48775	-9.54375	-2.29971	0	0	0	0	0	0	0	0
901	0	1	1	1	0	1	0	0	1	1	0	1	0	0	1	0	0	0	1	1	1	0	1	1	0	0	0	0	1	0	0	-4.72972	-2.931	-2.3025	0	-3.47172	0	0	-3.57216	-6.05133	0	-7.02402	0	0	-2.16288	0	0	0	-2.37568
902	1	1	0	1	0	1	0	0	1	1	1	1	1	1	0	1	1	0	0	0	0	1	0	0	0	1	0	0	1	0	-3.55622	-7.48362	0	-4.99314	0	-2.58595	0	0	-3.37237	-4.34282	-6.17296	-8.31889	-4.48808	-4.05547	0	-7.87933	-3.55622	0	0
903	1	1	0	1	0	1	1	0	0	1	1	1	0	0	1	1	0	1	0	0	0	1	0	1	0	1	0	0	0	1	-5.98364	-4.46514	0	-2.47174	0	-4.71064	-3.64754	0	0	-4.77756	-2.61134	-8.87431	0	0	-3.96311	-3.14001	0	-2.24646	0
904	1	1	0	1	0	1	1	0	0	0	0	1	1	1	0	0	0	1	0	0	0	1	0	1	0	1	0	1	0	0	-2.45838	-4.70661	0	-4.41449	0	-5.44516	-2.95908	0	0	0	0	-4.43453	-2.15993	-2.47631	0	0	0	-4.51891	0
905	0	1	1	1	0	1	0	0	0	1	1	1	0	0	0	0	0	1	0	0	0	0	0	1	0	0	0	0	0	0	0	-3.04714	-2.06582	-2.73105	0	-2.21923	0	0	0	-5.37262	-3.07763	-7.64322	0	0	0	0	0	-2.53727	0
906	0	1	0	1	0	1	0	0	0	0	0	1	0	0	0	0	0	0	0	0	0	1	0	1	0	1	0	0	0	0	0	-6.3517	0	-6.3001	0	-6.01673	0	0	0	0	0	-9.48604	0	0	0	0	0	0	0
907	1	1	0	1	0	1	0	0	0	1	0	1	1	0	1	0	0	0	0	0	0	1	0	1	0	1	0	1	0	0	-4.32623	-7.45471	0	-4.31153	0	-2.7163	0	0	0	-4.41604	0	-9.46955	-2.42404	0	-5.16215	0	0	0	0
908	1	1	0	1	0	1	0	0	0	1	0	1	1	0	1	0	0	0	0	0	0	1	0	1	0	1	0	1	0	0	-4.32623	-7.45471	0	-4.31153	0	-2.7163	0	0	0	-4.41604	0	-9.46955	-2.42404	0	-5.16215	0	0	0	0
909	0	0	0	1	0	0	1	1	0	0	0	0	0	0	0	1	0	0	0	0	0	0	0	0	0	0	0	0	0	0	0	0	0	-2.8467	0	0	-9.11819	-9.44997	0	0	0	0	0	0	0	-4.06339	0	0	0
910	0	1	0	0	0	1	0	0	0	1	1	1	1	0	1	1	0	0	0	0	0	1	0	1	0	1	0	0	0	0	0	-6.91421	0	0	0	-5.78809	0	0	0	-2.99414	-3.69832	-9.43742	-2.10601	0	-3.47467	-2.81741	0	0	0
911	0	1	0	0	0	1	0	0	0	1	1	1	0	1	1	0	0	0	0	0	0	1	0	1	0	1	0	0	0	0	0	-3.99488	0	0	0	-3.05514	0	0	0	-3.08877	-4.38473	-8.96825	0	-2.14851	-4.05003	0	0	0	0
912	0	1	0	1	0	0	1	1	1	1	1	1	0	0	1	0	1	0	1	1	0	0	1	0	0	0	0	0	0	1	0	-2.50651	0	-6.06116	0	0	-3.94484	-2.05928	-4.45399	-7.61732	-2.10301	-6.85296	0	0	-2.29294	0	-4.55901	0	-2.39573
913	0	1	0	1	0	1	1	1	0	1	0	1	1	1	0	1	0	0	0	0	0	0	0	1	0	0	0	0	0	0	0	-6.41024	0	-2.98997	0	-2.50665	-4.46531	-4.41121	0	-4.51117	0	-7.76123	-3.50605	-3.25771	0	-7.1746	0	0	0
914	1	1	0	0	1	1	0	0	0	1	0	1	0	0	0	0	0	1	0	0	0	1	0	1	0	1	0	0	0	0	-3.4537	-9.40968	0	0	-5.78679	-7.03228	0	0	0	-4.16234	0	-5.91353	0	0	0	0	0	-2.61156	0
915	0	0	0	0	0	0	0	0	0	0	1	0	0	1	0	1	0	1	0	1	0	0	0	0	0	0	0	0	1	0	0	0	0	0	0	0	0	0	0	0	-3.43137	0	0	-2.6157	0	-9.40962	0	-5.0391	0
916	0	1	0	0	1	1	0	0	0	0	0	1	0	0	1	0	0	0	0	1	0	1	0	1	0	1	0	0	1	0	0	-3.63566	0	0	-4.96173	-7.99995	0	0	0	0	0	-3.60153	0	0	-2.35918	0	0	0	0
917	0	0	0	0	0	1	0	0	0	0	0	0	0	0	0	0	0	0	0	0	0	0	0	1	0	1	0	0	0	0	0	0	0	0	0	-5.88936	0	0	0	0	0	0	0	0	0	0	0	0	0
918	0	1	0	0	0	1	0	0	0	0	1	1	0	0	0	0	0	0	0	0	0	1	0	1	0	1	0	0	0	0	0	-3.09642	0	0	0	-9.38962	0	0	0	0	-3.0078	-7.99949	0	0	0	0	0	0	0
919	0	1	0	0	0	1	0	0	0	0	1	1	0	0	0	1	1	0	1	1	0	1	0	1	0	1	0	0	1	0	0	-3.44772	0	0	0	-2.89461	0	0	0	0	-3.57395	-8.09747	0	0	0	-2.55468	-3.84405	0	-2.32807
920	0	0	0	0	0	1	0	0	0	1	0	1	0	0	1	0	0	0	0	1	0	1	1	1	0	1	0	0	0	0	0	0	0	0	0	-3.52162	0	0	0	-2.09571	0	-4.85396	0	0	-3.35908	0	0	0	0
921	1	1	1	1	0	1	1	0	0	1	0	1	1	1	1	1	0	1	0	0	0	1	0	1	0	1	0	0	0	0	-2.98603	-5.59737	-5.71872	-3.92042	0	-6.79824	-4.21954	0	0	-5.99992	0	-7.38174	-2.76877	-3.30777	-2.51086	-7.83561	0	-5.62335	0
922	0	1	0	0	0	1	1	1	0	1	1	1	1	0	0	1	0	0	0	0	0	1	0	0	0	1	0	0	0	0	0	-3.09534	0	0	0	-6.99362	-4.27065	-2.27028	0	-4.22574	-3.29336	-2.43444	-4.14143	0	0	-4.50512	0	0	0
923	0	1	0	1	0	1	0	0	0	1	1	1	0	1	0	0	0	0	0	0	0	1	0	1	0	1	0	0	0	0	0	-2.52456	0	-2.40507	0	-6.61548	0	0	0	-3.01202	-3.53922	-5.4111	0	-2.95122	0	0	0	0	0
924	0	1	0	1	0	1	1	1	0	0	0	1	0	0	0	1	0	0	0	0	0	0	1	1	0	0	0	0	0	0	0	-3.50686	0	-2.42158	0	-2.58419	-4.59606	-2.50803	0	0	0	-4.16436	0	0	0	-3.67867	0	0	0
925	0	0	0	0	0	0	0	0	0	1	1	1	0	0	0	0	0	1	0	0	0	0	0	0	0	0	0	0	1	1	0	0	0	0	0	0	0	0	0	-7.78083	-4.11007	-4.4406	0	0	0	0	0	-2.9211	0
926	0	1	0	1	0	1	0	0	0	1	0	1	0	0	0	0	0	0	0	0	0	1	0	1	0	0	0	0	0	0	0	-6.43683	0	-2.69125	0	-9.27311	0	0	0	-2.20234	0	-4.74654	0	0	0	0	0	0	0
927	0	1	1	1	1	1	1	0	0	1	0	1	0	0	0	0	0	0	0	0	0	1	0	1	0	1	0	0	0	0	0	-4.14153	-2.79967	-3.78536	-2.41278	-9.25376	-2.40701	0	0	-2.71718	0	-3.11137	0	0	0	0	0	0	0
928	1	1	0	1	1	1	0	0	0	0	0	1	0	0	0	0	0	0	0	0	0	1	0	1	0	1	0	0	0	0	-4.00798	-6.91907	0	-3.6942	-4.60228	-9.25187	0	0	0	0	0	-5.28333	0	0	0	0	0	0	0
929	1	1	1	0	0	1	0	0	0	1	0	1	0	0	0	1	0	0	0	0	0	1	0	1	0	1	0	0	0	0	-3.53503	-3.67279	-2.61643	0	0	-6.10153	0	0	0	-2.08928	0	-2.70253	0	0	0	-5.45363	0	0	0
930	0	1	1	1	0	1	0	0	0	1	0	1	0	0	1	0	0	0	0	0	0	1	0	1	0	0	0	0	0	0	0	-6.3877	-3.01408	-5.00566	0	-5.09679	0	0	0	-3.75107	0	-9.24478	0	0	-4.12205	0	0	0	0
931	0	0	0	0	0	1	1	1	0	0	0	0	1	0	0	0	0	0	0	0	0	0	0	0	0	0	0	1	0	0	0	0	0	0	0	-3.24877	-4.53489	-7.17102	0	0	0	0	-3.9241	0	0	0	0	0	0
932	1	1	1	1	0	1	0	0	0	0	0	1	0	0	0	0	0	0	0	0	0	1	0	1	0	1	0	0	0	0	-2.62822	-6.19113	-2.85275	-6.76366	0	-9.23811	0	0	0	0	0	-8.54623	0	0	0	0	0	0	0
933	0	0	0	0	0	1	0	0	0	0	0	1	0	1	0	1	0	1	0	0	0	1	0	1	0	1	0	0	0	0	0	0	0	0	0	-3.24623	0	0	0	0	0	-4.24985	0	-5.52976	0	-2.44875	0	-2.41413	0
934	1	1	0	1	0	1	0	0	0	1	0	1	0	0	0	0	0	0	0	1	0	0	0	1	0	1	0	0	0	1	-2.24287	-4.9113	0	-2.46531	0	-3.66253	0	0	0	-4.65365	0	-5.8976	0	0	0	0	0	0	0
935	1	1	1	1	0	1	1	0	0	1	0	1	1	0	1	0	0	0	0	0	0	1	1	1	0	1	0	0	0	0	-2.59178	-6.06109	-2.8159	-3.55099	0	-2.04255	-2.85863	0	0	-8.01668	0	-3.94649	-4.58659	0	-4.50243	0	0	0	0
936	0	1	0	0	1	1	0	0	0	0	0	1	0	0	0	0	0	0	0	0	0	1	0	1	0	1	0	0	0	0	0	-4.05424	0	0	-2.33178	-7.26107	0	0	0	0	0	-7.54026	0	0	0	0	0	0	0
937	0	1	0	0	1	1	0	0	0	0	0	1	0	1	0	0	0	0	0	0	0	1	0	1	0	0	0	0	0	0	0	-4.46514	0	0	-5.25605	-9.20622	0	0	0	0	0	-5.60436	0	-3.03644	0	0	0	0	0
938	0	0	1	1	0	0	1	1	1	1	1	0	0	1	0	1	0	0	0	0	0	0	0	0	0	0	0	0	0	1	0	0	-2.30194	-3.8421	0	0	-8.60998	-8.16989	-3.96297	-5.93399	-4.61732	0	0	-2.27467	0	-4.42422	0	0	0
939	0	1	0	0	0	0	0	0	0	1	1	0	0	0	0	0	1	0	1	0	0	0	1	0	0	0	0	0	0	0	0	-2.49473	0	0	0	0	0	0	0	-9.19768	-4.82472	0	0	0	0	0	-3.93895	0	-2.83687
940	0	0	0	0	0	0	1	1	0	0	0	0	0	0	0	0	0	0	0	0	0	0	0	0	0	0	0	1	0	0	0	0	0	0	0	0	-9.18725	-7.11708	0	0	0	0	0	0	0	0	0	0	0
941	0	0	0	0	0	0	1	1	0	0	0	0	0	0	0	0	0	0	0	0	0	0	0	0	0	0	0	1	0	0	0	0	0	0	0	0	-9.18725	-7.11708	0	0	0	0	0	0	0	0	0	0	0
942	0	0	1	1	0	0	1	1	0	0	1	0	0	1	0	1	0	0	0	0	0	0	0	0	0	0	0	0	0	0	0	0	-2.69888	-2.47484	0	0	-9.18562	-6.13198	0	0	-3.32046	0	0	-2.77826	0	-4.68128	0	0	0
943	1	0	0	0	0	1	0	0	0	1	0	1	1	1	1	1	0	0	0	0	0	1	0	1	0	1	0	0	0	0	-2.92169	0	0	0	0	-2.62663	0	0	0	-6.95402	0	-9.18157	-2.31225	-2.79287	-3.75599	-2.89464	0	0	0
944	0	1	0	1	0	0	1	1	0	1	0	1	1	1	0	1	0	1	0	0	0	0	0	0	0	0	0	0	0	0	0	-3.99184	0	-2.77149	0	0	-2.20435	-2.53451	0	-3.57716	0	-3.35776	-3.56719	-2.01717	0	-3.54203	0	-4.41388	0
945	0	0	0	0	0	1	0	1	0	0	0	0	1	0	0	0	0	0	0	0	1	0	0	1	0	1	0	0	0	0	0	0	0	0	0	-4.07749	0	-3.15789	0	0	0	0	-2.37492	0	0	0	0	0	0
946	0	1	0	1	0	1	0	0	0	0	0	1	0	0	0	0	0	0	0	0	0	0	0	1	0	1	0	0	0	1	0	-8.02903	0	-6.44969	0	-9.17496	0	0	0	0	0	-8.73965	0	0	0	0	0	0	0
947	0	1	0	0	1	1	0	0	1	1	0	1	0	0	0	0	0	0	0	0	1	1	1	1	0	1	0	0	0	0	0	-7.71081	0	0	-3.59847	-6.28034	0	0	-2.43674	-5.40985	0	-5.3298	0	0	0	0	0	0	0
948	0	1	0	1	0	1	1	1	0	0	0	1	0	0	0	1	0	0	0	0	0	0	0	1	0	1	0	0	1	0	0	-2.34046	0	-3.10003	0	-4.01852	-2.75505	-2.62259	0	0	0	-4.07597	0	0	0	-3.85923	0	0	0
949	0	0	0	0	0	0	1	1	0	0	0	0	0	0	0	0	0	0	0	0	0	0	0	0	0	0	0	0	0	0	0	0	0	0	0	0	-4.36012	-9.15955	0	0	0	0	0	0	0	0	0	0	0
950	0	1	0	1	1	1	0	0	0	0	0	1	0	0	0	0	0	0	0	0	0	1	0	1	0	1	0	0	0	1	0	-5.37735	0	-3.48882	-2.71163	-5.90723	0	0	0	0	0	-4.47942	0	0	0	0	0	0	0
951	0	1	0	0	0	1	0	0	0	0	1	1	0	1	1	1	0	0	0	0	0	1	0	1	0	1	0	0	0	0	0	-2.47309	0	0	0	-3.97896	0	0	0	0	-4.54613	-9.15072	0	-3.93071	-3.23102	-2.91251	0	0	0
952	0	1	0	0	0	1	0	0	0	0	0	1	0	0	0	0	0	0	0	0	0	1	0	1	0	1	0	0	0	0	0	-2.47309	0	0	0	-5.09021	0	0	0	0	0	-9.15072	0	0	0	0	0	0	0
953	0	0	0	1	0	0	0	0	0	0	0	1	0	0	0	0	0	0	0	1	1	0	0	1	0	0	0	0	0	0	0	0	0	-2.91483	0	0	0	0	0	0	0	-9.13683	0	0	0	0	0	0	0
954	0	0	0	0	0	1	0	0	0	0	0	0	0	0	0	0	0	0	0	0	0	0	0	1	0	1	0	0	0	0	0	0	0	0	0	-6.19262	0	0	0	0	0	0	0	0	0	0	0	0	0
955	0	1	1	1	0	0	1	0	0	1	0	1	1	0	1	0	0	0	0	0	0	1	1	1	0	1	0	0	0	0	0	-5.44684	-2.93013	-2.84884	0	0	-3.04043	0	0	-7.73698	0	-3.54755	-4.32414	0	-3.46239	0	0	0	0
956	0	1	0	0	0	1	0	0	0	0	1	1	0	1	1	0	0	1	0	0	1	1	0	1	0	1	0	0	0	1	0	-3.40919	0	0	0	-9.10067	0	0	0	0	-2.46415	-5.72089	0	-2.01284	-2.29341	0	0	-2.08814	0
957	0	1	0	1	0	1	0	0	0	0	0	1	0	0	0	0	0	0	0	0	0	1	0	1	0	1	0	0	0	0	0	-6.67777	0	-5.56405	0	-5.51477	0	0	0	0	0	-9.09631	0	0	0	0	0	0	0
958	0	0	0	0	0	1	0	1	0	0	0	0	1	0	0	0	0	0	0	0	0	0	0	1	0	1	0	0	0	0	0	0	0	0	0	-4.55263	0	-3.57423	0	0	0	0	-2.02429	0	0	0	0	0	0
959	0	1	1	1	0	1	0	0	1	1	0	1	0	0	1	1	0	0	0	0	0	1	0	1	0	1	0	0	0	0	0	-4.49455	-3.14495	-3.23141	0	-2.80972	0	0	-3.56193	-3.37713	0	-5.77346	0	0	-3.82292	-2.72192	0	0	0
960	1	1	0	1	0	0	1	1	0	1	0	1	1	1	1	1	0	0	0	0	0	0	0	1	0	0	0	0	0	0	-2.40183	-6.34579	0	-3.08282	0	0	-4.06083	-3.69351	0	-4.50795	0	-8.53994	-2.00066	-2.37493	-2.53476	-5.44233	0	0	0
961	0	0	0	0	0	1	0	0	0	0	0	0	0	0	0	0	0	0	0	0	0	0	0	1	0	1	0	0	0	0	0	0	0	0	0	-4.6187	0	0	0	0	0	0	0	0	0	0	0	0	0
962	0	0	0	0	0	0	1	1	0	0	0	0	0	0	0	0	0	0	0	0	0	0	0	0	0	1	0	1	0	0	0	0	0	0	0	0	-2.14088	-5.76905	0	0	0	0	0	0	0	0	0	0	0
963	0	0	0	0	0	0	1	1	0	0	0	0	0	0	0	0	0	0	0	0	0	0	0	0	0	1	0	1	0	0	0	0	0	0	0	0	-2.14088	-5.76905	0	0	0	0	0	0	0	0	0	0	0
964	1	1	1	0	0	1	0	0	0	0	0	1	0	0	0	1	0	1	0	0	0	1	0	1	0	1	0	0	0	0	-5.26331	-8.25332	-3.28013	0	0	-8.53096	0	0	0	0	0	-5.85663	0	0	0	-3.46054	0	-4.59652	0
965	0	1	1	0	1	1	0	0	0	0	0	1	0	0	0	0	0	0	0	0	0	1	0	1	0	1	0	0	0	0	0	-4.2397	-2.05321	0	-2.38684	-6.76977	0	0	0	0	0	-7.91277	0	0	0	0	0	0	0
966	1	1	1	1	0	1	0	1	0	1	0	1	0	0	1	0	0	0	0	0	0	1	0	1	0	1	0	0	0	0	-6.47466	-6.94424	-4.06059	-2.61418	0	-6.79566	0	-2.42059	0	-2.48717	0	-6.25862	0	0	-2.19286	0	0	0	0
967	0	0	0	0	0	1	0	0	0	0	0	0	0	0	0	0	0	0	0	0	0	0	0	1	0	1	0	0	0	0	0	0	0	0	0	-7.27278	0	0	0	0	0	0	0	0	0	0	0	0	0
968	0	1	0	0	0	1	1	0	0	1	1	0	1	0	0	1	0	0	1	1	0	1	0	1	0	1	0	0	0	0	0	-2.78545	0	0	0	-3.94695	-6.19982	0	0	-3.66399	-4.3035	0	-3.44638	0	0	-5.20868	0	0	-3.00544
969	0	1	0	0	0	1	0	0	0	1	0	1	0	1	1	1	0	0	0	0	0	1	0	1	0	1	0	0	1	0	0	-3.11462	0	0	0	-8.9116	0	0	0	-2.20786	0	-6.13517	0	-3.82443	-3.33601	-3.25655	0	0	0
970	0	1	0	0	0	0	0	0	1	1	0	1	0	0	0	0	1	0	1	0	0	0	1	0	0	0	0	0	0	0	0	-3.38257	0	0	0	0	0	0	-5.73033	-8.89284	0	-5.43991	0	0	0	0	-5.45663	0	-2.45358
971	0	0	0	1	0	0	1	0	1	1	1	1	0	0	0	0	1	0	1	1	0	0	1	0	0	0	0	0	0	0	0	0	0	-5.30391	0	0	-2.43334	0	-3.44373	-5.37819	-2.40095	-7.56153	0	0	0	0	-4.10486	0	-2.51146
972	1	1	0	1	1	1	0	0	0	1	0	1	0	0	0	0	0	1	0	0	0	1	0	1	0	1	0	0	0	1	-7.23217	-5.51398	0	-3.38003	-7.35233	-6.47874	0	0	0	-3.159	0	-5.41899	0	0	0	0	0	-2.41271	0
973	0	0	0	0	0	0	0	0	1	1	0	0	0	0	0	0	0	0	0	0	0	0	0	0	0	0	0	0	0	0	0	0	0	0	0	0	0	0	-3.69502	-8.83814	0	0	0	0	0	0	0	0	0
974	0	1	0	1	0	1	0	0	1	1	0	1	1	1	0	0	0	0	0	0	0	0	0	1	0	1	0	0	0	0	0	-2.33552	0	-3.16706	0	-7.04299	0	0	-2.05662	-3.66185	0	-2.59701	-2.21907	-3.77873	0	0	0	0	0
975	0	0	0	0	0	0	0	0	1	0	0	0	0	0	0	0	0	0	0	0	0	0	0	0	0	0	0	0	0	0	0	0	0	0	0	0	0	0	-8.83412	0	0	0	0	0	0	0	0	0	0
976	0	1	0	0	0	1	0	0	0	1	0	1	0	0	0	0	0	1	0	0	0	1	0	1	0	0	0	0	0	0	0	-2.52162	0	0	0	-3.04098	0	0	0	-2.40144	0	-8.83396	0	0	0	0	0	-2.23028	0
977	0	0	0	0	0	0	1	1	0	0	0	0	0	0	0	0	0	0	0	0	0	0	0	0	0	0	0	1	0	0	0	0	0	0	0	0	-2.94234	-3.94766	0	0	0	0	0	0	0	0	0	0	0
978	0	0	0	0	0	1	0	0	0	0	0	0	0	0	0	0	0	0	0	0	0	0	0	1	0	1	0	0	0	0	0	0	0	0	0	-4.95439	0	0	0	0	0	0	0	0	0	0	0	0	0
979	0	0	0	0	0	1	0	0	0	0	0	0	0	0	0	0	0	0	0	0	0	0	0	1	0	1	0	0	0	0	0	0	0	0	0	-4.95439	0	0	0	0	0	0	0	0	0	0	0	0	0
980	0	0	0	0	0	1	0	0	0	0	0	0	0	0	0	0	0	0	0	0	0	0	0	1	0	1	0	0	0	0	0	0	0	0	0	-4.95439	0	0	0	0	0	0	0	0	0	0	0	0	0
981	0	0	0	0	0	1	0	0	0	0	0	0	0	0	0	0	0	0	0	0	0	0	0	1	0	1	0	0	0	0	0	0	0	0	0	-4.95439	0	0	0	0	0	0	0	0	0	0	0	0	0
982	0	0	0	0	0	1	0	0	0	0	0	0	0	0	0	0	0	0	0	0	0	0	0	1	0	1	0	0	0	0	0	0	0	0	0	-4.95439	0	0	0	0	0	0	0	0	0	0	0	0	0
983	0	0	0	0	0	0	0	0	1	0	0	1	0	0	0	0	1	0	0	1	0	0	0	0	0	0	0	0	0	1	0	0	0	0	0	0	0	0	-3.12134	0	0	-4.7535	0	0	0	0	-3.04076	0	0
984	0	0	1	0	0	0	0	0	0	1	1	1	1	0	0	0	0	0	0	0	0	1	1	1	0	1	0	0	0	0	0	0	-3.1952	0	0	0	0	0	0	-3.2445	-8.81701	-6.24748	-3.01232	0	0	0	0	0	0
985	0	1	1	1	0	1	0	0	1	1	0	1	0	0	1	1	0	0	0	0	0	1	0	1	0	1	0	0	0	0	0	-4.39937	-3.10886	-3.79381	0	-2.73291	0	0	-3.49721	-3.26595	0	-6.19815	0	0	-3.77325	-2.6625	0	0	0
986	1	1	1	1	0	1	1	0	0	1	0	1	1	1	1	1	0	1	0	0	0	1	0	1	0	1	0	0	0	0	-2.79799	-5.04426	-5.41981	-3.56272	0	-6.08913	-4.68579	0	0	-5.19424	0	-7.268	-2.70783	-2.96644	-2.32929	-7.19227	0	-5.23577	0
987	0	1	1	1	0	1	0	1	1	1	1	1	0	1	0	1	0	0	0	0	0	1	0	1	0	0	0	0	0	0	0	-3.40068	-2.65313	-2.95634	0	-3.89784	0	-2.35436	-2.16089	-2.96156	-2.52205	-8.22628	0	-3.54349	0	-3.42217	0	0	0
988	0	1	0	1	0	0	0	0	1	1	1	1	0	0	1	0	0	1	1	0	0	0	1	0	0	0	0	0	0	0	0	-5.46147	0	-6.80089	0	0	0	0	-4.50901	-8.78631	-2.16917	-7.92721	0	0	-2.10386	0	0	-3.06771	-2.72365
989	0	1	1	1	0	1	0	0	0	1	0	1	1	1	1	1	0	1	0	0	0	1	0	1	0	1	0	0	0	0	0	-7.32765	-5.71872	-6.60987	0	-7.64633	0	0	0	-5.31915	0	-7.38174	-2.31004	-8.55166	-2.51086	-5.06361	0	-4.59652	0
990	0	0	0	1	0	0	1	1	0	0	0	0	1	0	0	0	0	0	0	0	0	0	0	0	0	0	0	1	0	0	0	0	0	-2.1016	0	0	-2.03859	-3.56341	0	0	0	0	-3.47095	0	0	0	0	0	0
991	1	1	0	1	0	1	0	0	0	0	0	1	0	0	0	0	0	0	0	0	0	1	0	1	0	1	0	0	0	0	-5.46862	-7.75062	0	-3.40667	0	-6.89486	0	0	0	0	0	-4.7017	0	0	0	0	0	0	0
992	0	1	0	0	0	1	0	0	1	0	0	1	1	1	1	1	0	0	0	0	0	1	0	1	0	1	0	0	0	0	0	-4.22376	0	0	0	-5.52672	0	0	-2.17427	0	0	-8.74623	-3.13298	-5.41231	-3.15722	-3.87645	0	0	0
993	1	1	1	0	0	1	0	0	0	1	0	1	0	0	0	0	0	0	0	0	0	1	0	1	0	0	0	0	0	1	-2.20192	-3.18545	-2.42066	0	0	-4.52454	0	0	0	-4.36541	0	-8.74203	0	0	0	0	0	0	0
994	0	1	0	0	1	1	0	0	1	1	0	1	0	0	0	0	0	0	0	0	1	1	1	1	0	1	0	0	0	0	0	-8.73481	0	0	-2.63884	-4.10102	0	0	-2.06114	-5.80725	0	-5.57807	0	0	0	0	0	0	0
995	1	1	0	1	1	1	0	0	0	1	0	1	0	0	0	0	0	1	0	0	0	1	0	1	0	1	0	1	0	1	-7.54781	-6.30443	0	-4.04737	-5.75909	-6.10153	0	0	0	-3.20517	0	-2.70253	0	0	0	0	0	-3.41035	0
996	1	1	1	0	0	1	0	0	0	0	0	1	0	0	0	0	0	0	0	0	1	1	1	1	0	1	0	0	0	0	-2.48899	-3.91676	-2.71186	0	0	-3.9201	0	0	0	0	0	-8.71099	0	0	0	0	0	0	0
997	0	1	0	0	0	1	1	1	1	1	0	1	0	0	0	0	0	0	0	0	0	0	0	0	0	0	0	0	0	1	0	-5.04849	0	0	0	-4.74591	-2.11161	-3.5257	-5.33135	-6.02078	0	-8.70818	0	0	0	0	0	0	0
998	0	1	0	0	0	1	0	0	0	1	0	1	1	0	1	0	0	0	0	0	0	1	1	1	0	1	0	0	0	0	0	-2.16892	0	0	0	-3.93207	0	0	0	-4.57479	0	-5.45805	-2.58274	0	-3.5732	0	0	0	0
999	0	1	0	0	0	0	0	0	1	1	1	1	1	0	0	1	0	0	0	0	0	0	0	1	0	0	0	0	0	0	0	-2.93797	0	0	0	0	0	0	-2.26161	-6.28746	-2.24946	-5.45805	-2.58274	0	0	-6.71055	0	0	0
1000	0	0	0	1	0	1	0	0	0	1	0	0	1	1	0	1	0	0	0	0	0	0	0	0	0	0	0	0	0	0	0	0	0	-2.77791	0	-2.16074	0	0	0	-2.84065	0	0	-4.02351	-2.93149	0	-8.68815	0	0	0
1001	0	0	0	0	0	0	0	0	0	1	0	1	0	0	0	0	1	0	0	1	0	0	0	1	0	0	0	0	0	1	0	0	0	0	0	0	0	0	0	-2.30474	0	-8.68485	0	0	0	0	-3.14947	0	0
1002	0	1	0	1	0	0	0	0	0	0	1	0	1	1	0	1	1	1	0	0	0	0	0	1	0	1	0	0	0	0	0	-2.45025	0	-3.41439	0	0	0	0	0	0	-2.72871	0	-3.0082	-3.77967	0	-4.85612	-3.71011	-5.89233	0
1003	0	1	1	0	0	1	1	0	0	0	0	1	0	1	0	1	0	0	0	0	0	1	0	1	0	1	0	0	0	0	0	-3.19224	-2.74552	0	0	-3.25472	-2.74767	0	0	0	0	-3.04064	0	-3.77967	0	-2.27245	0	0	0
1004	0	1	1	1	0	1	0	0	0	0	0	1	1	1	0	1	0	1	0	0	0	0	0	1	0	1	0	0	0	0	0	-3.34092	-3.76202	-5.49306	0	-8.67327	0	0	0	0	0	-6.18618	-2.24983	-6.2569	0	-3.89905	0	-5.3628	0
1005	0	0	0	1	0	0	0	0	1	1	0	1	0	0	0	0	0	0	1	1	0	0	1	0	0	0	0	0	0	1	0	0	0	-2.43909	0	0	0	0	-3.43494	-5.69426	0	-8.67134	0	0	0	0	0	0	-4.19494
1006	0	0	0	0	0	1	0	0	0	0	0	0	0	0	0	0	0	0	0	0	0	0	0	1	0	1	0	0	0	0	0	0	0	0	0	-4.95955	0	0	0	0	0	0	0	0	0	0	0	0	0
1007	0	1	0	1	0	1	0	1	0	0	0	0	1	1	0	0	0	0	0	0	0	1	0	1	0	1	0	0	0	0	0	-2.81502	0	-2.87551	0	-5.84715	0	-4.25414	0	0	0	0	-3.80427	-2.51585	0	0	0	0	0
1008	0	0	0	0	0	0	0	0	0	0	1	0	1	1	0	1	0	0	0	0	0	0	0	0	0	1	0	0	1	0	0	0	0	0	0	0	0	0	0	0	-3.77824	0	-3.48828	-4.32659	0	-7.30765	0	0	0
1009	0	1	0	0	1	1	0	0	0	1	0	1	0	0	0	0	0	0	0	0	0	1	0	1	0	1	0	0	0	1	0	-3.50934	0	0	-2.16594	-8.63727	0	0	0	-2.96681	0	-6.45603	0	0	0	0	0	0	0
1010	0	0	0	1	0	1	1	1	0	0	0	0	1	1	1	1	0	1	0	0	0	0	0	0	0	1	0	0	0	0	0	0	0	-3.69753	0	-2.16994	-4.9672	-3.36821	0	0	0	0	-2.8516	-2.39434	-2.29963	-8.62813	0	-2.80847	0
1011	1	1	1	1	0	1	0	0	0	0	1	1	1	1	0	1	0	1	0	0	0	1	0	0	0	1	0	0	0	0	-8.61824	-8.26941	-5.41239	-6.87119	0	-3.80959	0	0	0	0	-7.13506	-5.06085	-2.24983	-2.72221	0	-5.10358	0	-3.96011	0
1012	0	1	0	0	0	1	1	0	0	0	0	1	0	1	0	1	0	1	0	0	0	1	0	1	0	1	0	0	0	0	0	-5.08706	0	0	0	-7.3219	-2.43371	0	0	0	0	-3.37887	0	-2.79287	0	-2.89464	0	-3.14481	0
1013	0	1	0	1	0	1	0	0	0	0	0	1	0	0	0	0	0	0	0	0	0	0	0	1	0	0	0	0	0	0	0	-3.7867	0	-3.40667	0	-4.36547	0	0	0	0	0	-8.60964	0	0	0	0	0	0	0
1014	0	1	0	0	0	1	0	1	0	0	0	1	0	0	0	0	0	0	0	0	0	1	0	1	0	0	0	0	0	0	0	-3.8411	0	0	0	-5.20736	0	-2.24341	0	0	0	-8.59167	0	0	0	0	0	0	0
1015	0	0	0	0	0	0	1	1	0	0	0	1	1	0	0	0	0	0	0	0	0	0	0	1	0	0	0	0	0	0	0	0	0	0	0	0	-8.59114	-6.47358	0	0	0	-2.34624	-2.33898	0	0	0	0	0	0
1016	0	0	0	0	0	1	0	0	0	0	0	0	0	0	0	0	0	0	0	0	0	0	0	1	0	1	0	0	0	0	0	0	0	0	0	-4.83837	0	0	0	0	0	0	0	0	0	0	0	0	0
1017	1	1	1	0	0	1	0	0	0	1	0	1	0	0	1	0	1	0	0	0	0	1	0	1	0	1	0	0	0	0	-5.60232	-7.16585	-3.49913	0	0	-8.56573	0	0	0	-2.45092	0	-6.72062	0	0	-2.72026	0	-2.15254	0	0
1018	0	0	0	1	0	0	0	1	1	1	1	1	0	0	0	0	0	0	0	0	0	0	0	0	0	0	0	0	0	1	0	0	0	-2.09857	0	0	0	-3.16671	-8.56391	-4.99204	-2.03466	-3.89616	0	0	0	0	0	0	0
1019	0	1	1	1	0	1	1	0	0	1	0	1	1	0	1	0	0	1	0	0	0	1	1	1	0	1	0	0	0	0	0	-3.3367	-2.21082	-3.13516	0	-2.02464	-2.62645	0	0	-7.46207	0	-2.70029	-5.60276	0	-2.51086	0	0	-2.74966	0
1020	1	1	0	1	1	1	0	0	0	1	0	1	0	0	0	0	0	1	0	0	0	1	0	1	0	1	0	1	0	1	-8.14894	-7.234	0	-4.59893	-6.17745	-6.12813	0	0	0	-3.99884	0	-2.65956	0	0	0	0	0	-2.75932	0
1021	1	1	0	0	0	1	1	0	0	0	1	1	0	0	0	0	0	0	0	0	1	1	1	1	0	1	0	0	0	0	-2.62822	-3.42801	0	0	0	-2.77817	-2.91705	0	0	0	-2.05391	-8.54623	0	0	0	0	0	0	0
1022	0	0	0	0	0	0	0	0	1	0	0	0	1	0	0	0	0	0	0	0	0	0	0	0	0	0	0	1	0	0	0	0	0	0	0	0	0	0	-5.10638	0	0	0	-3.2417	0	0	0	0	0	0
1023	0	1	0	1	1	1	0	0	0	0	0	1	0	0	0	0	0	0	0	0	0	1	0	1	0	1	0	0	0	0	0	-3.68402	0	-4.00298	-3.03848	-8.51847	0	0	0	0	0	-7.5969	0	0	0	0	0	0	0
1024	0	1	1	0	0	1	0	0	0	1	0	1	0	1	0	1	0	0	0	0	0	1	0	1	0	1	0	0	0	0	0	-3.8327	-2.67917	0	0	-5.46551	0	0	0	-3.40938	0	-8.51126	0	-2.07888	0	-3.77078	0	0	0
1025	0	1	0	0	0	1	0	0	0	1	1	1	1	1	1	1	0	1	0	0	0	1	0	1	0	1	0	0	0	0	0	-2.06037	0	0	0	-5.11906	0	0	0	-2.81358	-5.47818	-5.6359	-4.53344	-4.84737	-3.74478	-6.46247	0	-3.27127	0
1026	0	0	0	1	0	1	0	0	0	0	0	1	0	0	0	0	0	0	0	1	0	0	0	1	0	0	0	0	0	0	0	0	0	-2.22967	0	-8.50084	0	0	0	0	0	-5.14001	0	0	0	0	0	0	0
1027	0	0	1	1	0	0	1	1	1	1	1	0	0	1	0	1	0	0	0	0	0	0	0	0	0	0	0	0	0	1	0	0	-2.00837	-2.51214	0	0	-7.79858	-6.68193	-7.27934	-6.50713	-5.79539	0	0	-2.66852	0	-4.35753	0	0	0
1028	0	0	0	0	0	0	0	0	1	1	0	1	0	0	0	0	0	0	1	1	0	0	0	0	0	0	0	0	0	0	0	0	0	0	0	0	0	0	-4.13875	-4.24236	0	-8.4852	0	0	0	0	0	0	-2.60035
1029	0	0	1	1	0	0	1	1	1	1	1	0	0	1	0	1	0	0	0	0	0	0	0	0	0	0	0	0	0	1	0	0	-2.07252	-2.65243	0	0	-7.56485	-6.70197	-7.54274	-6.66189	-5.57527	0	0	-2.54474	0	-4.2075	0	0	0
1030	0	1	0	1	0	1	0	0	0	0	0	1	0	0	0	0	0	0	0	0	0	1	0	1	0	0	0	0	0	0	0	-2.24395	0	-2.1363	0	-5.24805	0	0	0	0	0	-6.59981	0	0	0	0	0	0	0
1031	1	1	1	1	0	1	0	0	0	1	1	1	1	1	0	1	0	1	0	0	0	1	0	1	0	1	0	0	0	0	-4.83773	-8.47142	-3.87862	-4.11876	0	-8.14484	0	0	0	-3.95303	-4.36277	-7.38723	-2.70291	-2.75744	0	-3.69885	0	-2.49592	0
1032	0	0	0	1	0	0	0	0	1	1	0	1	0	0	0	0	0	0	1	1	0	0	1	0	0	0	0	0	0	1	0	0	0	-2.3061	0	0	0	0	-3.57871	-5.82272	0	-8.46837	0	0	0	0	0	0	-3.78399
1033	0	0	0	0	0	0	1	1	0	0	0	0	0	0	0	0	0	0	0	0	0	0	0	0	0	0	0	0	0	0	0	0	0	0	0	0	-8.4668	-5.96512	0	0	0	0	0	0	0	0	0	0	0
1034	0	0	0	0	0	0	1	1	0	0	0	0	0	0	0	0	0	0	0	0	0	0	0	0	0	0	0	0	0	0	0	0	0	0	0	0	-8.4668	-5.96512	0	0	0	0	0	0	0	0	0	0	0
1035	0	0	0	0	0	0	1	1	0	0	0	0	0	1	0	1	0	0	0	0	0	0	0	0	0	0	0	0	0	0	0	0	0	0	0	0	-8.4668	-6.77848	0	0	0	0	0	-3.52871	0	-2.24436	0	0	0
1036	0	1	0	1	0	0	0	0	1	0	0	1	0	0	0	0	0	0	0	1	0	0	0	0	0	0	0	0	0	1	0	-4.1766	0	-2.7545	0	0	0	0	-2.30182	0	0	-2.6649	0	0	0	0	0	0	0
1037	0	1	0	0	0	0	0	0	1	1	0	1	0	0	0	0	0	0	0	0	1	0	1	0	0	0	0	0	0	0	0	-3.11462	0	0	0	0	0	0	-3.9989	-5.5218	0	-8.45077	0	0	0	0	0	0	0
1038	1	1	0	1	0	1	0	0	0	0	0	1	0	0	0	0	0	0	0	0	0	1	0	1	0	1	0	0	0	0	-3.69989	-6.056	0	-2.18036	0	-6.5844	0	0	0	0	0	-4.45625	0	0	0	0	0	0	0
1039	0	0	0	0	0	0	1	1	0	0	0	0	0	0	0	0	0	0	0	0	0	0	0	0	0	0	0	0	0	0	0	0	0	0	0	0	-3.05547	-8.41183	0	0	0	0	0	0	0	0	0	0	0
1040	0	0	0	0	0	1	0	0	0	0	0	0	0	0	0	0	0	0	0	0	0	0	0	1	0	1	0	0	0	0	0	0	0	0	0	-4.34394	0	0	0	0	0	0	0	0	0	0	0	0	0
1041	0	1	0	0	0	0	0	0	0	0	0	1	1	0	0	1	0	0	0	0	0	1	0	1	0	1	0	0	0	0	0	-2.16892	0	0	0	0	0	0	0	0	0	-8.40948	-2.01327	0	0	-4.54424	0	0	0
1042	1	1	1	0	0	1	0	0	0	0	0	1	0	0	0	0	0	0	0	0	0	1	0	1	0	1	0	0	0	0	-2.78675	-3.78838	-3.01295	0	0	-3.93207	0	0	0	0	0	-8.40948	0	0	0	0	0	0	0
1043	0	0	0	0	0	1	0	1	0	1	0	1	0	1	0	1	0	0	0	0	0	0	0	1	0	1	0	0	0	0	0	0	0	0	0	-5.39518	0	-2.34088	0	-2.21949	0	-3.51267	0	-2.44718	0	-2.5299	0	0	0
1044	0	1	1	0	1	1	0	0	0	0	0	1	0	0	0	1	0	0	0	1	0	1	0	1	0	1	0	0	0	0	0	-3.97591	-2.18981	0	-6.38299	-8.40195	0	0	0	0	0	-3.76186	0	0	0	-2.69938	0	0	0
1045	0	0	0	0	0	0	0	1	0	0	0	0	0	0	0	0	0	0	0	0	0	0	0	1	0	0	0	0	0	0	0	0	0	0	0	0	0	-3.90545	0	0	0	0	0	0	0	0	0	0	0
1046	0	0	0	0	0	0	0	0	0	0	1	0	0	1	0	1	0	1	0	1	0	0	0	0	0	1	0	0	1	0	0	0	0	0	0	0	0	0	0	0	-2.58568	0	0	-2.71343	0	-8.39663	0	-4.8016	0
1047	0	0	0	1	0	0	0	1	1	1	1	1	0	0	0	0	0	0	0	0	0	0	0	0	0	0	0	0	0	0	0	0	0	-2.21085	0	0	0	-2.71126	-8.39073	-4.32822	-2.5322	-4.01995	0	0	0	0	0	0	0
1048	1	1	0	0	1	1	1	1	0	1	0	1	1	0	1	0	0	0	0	0	0	1	0	1	0	1	0	0	0	1	-5.20673	-5.99367	0	0	-3.76749	-5.2436	-2.66862	-5.61594	0	-2.59723	0	-8.38849	-2.48185	0	-2.08316	0	0	0	0
1049	0	1	1	1	0	0	1	1	1	1	0	1	0	0	0	0	0	1	0	1	0	0	0	0	0	0	0	0	0	1	0	-2.04572	-3.05417	-3.18819	0	0	-3.51081	-2.50901	-2.49247	-4.72387	0	-5.4466	0	0	0	0	0	-2.35136	0
1050	1	1	1	1	0	1	0	0	0	0	1	1	1	1	1	1	0	0	0	0	0	1	0	1	0	1	0	0	0	0	-3.4942	-6.18874	-2.58631	-2.31704	0	-6.88015	0	0	0	0	-3.3125	-7.05644	-2.02536	-3.42256	-3.00506	-3.56158	0	0	0
1051	0	0	0	0	0	1	0	0	0	0	0	0	0	0	0	0	0	0	0	0	0	0	0	1	0	1	0	0	0	0	0	0	0	0	0	-5.20017	0	0	0	0	0	0	0	0	0	0	0	0	0
1052	0	0	0	0	0	1	0	0	0	0	0	0	0	0	0	0	0	0	0	0	0	0	0	1	0	1	0	0	0	0	0	0	0	0	0	-5.20017	0	0	0	0	0	0	0	0	0	0	0	0	0
1053	0	0	0	0	0	0	0	0	1	1	0	1	0	0	0	0	0	0	0	1	0	0	0	0	0	0	0	0	0	0	0	0	0	0	0	0	0	0	-3.56693	-8.36335	0	-2.9702	0	0	0	0	0	0	0
1054	0	0	0	1	0	1	0	0	0	0	0	0	0	1	0	0	0	0	0	0	0	0	0	0	0	1	0	1	0	0	0	0	0	-2.33933	0	-5.79306	0	0	0	0	0	0	0	-6.44588	0	0	0	0	0
1055	0	0	0	1	0	1	0	0	0	0	0	0	0	1	0	0	0	0	0	0	0	0	0	0	0	1	0	1	0	0	0	0	0	-2.33933	0	-5.04119	0	0	0	0	0	0	0	-6.44588	0	0	0	0	0
1056	0	0	0	0	0	0	1	1	0	0	0	1	0	0	0	0	1	0	0	0	0	0	0	0	0	0	0	0	1	1	0	0	0	0	0	0	-4.51437	-5.56213	0	0	0	-3.39738	0	0	0	0	-2.24411	0	0
1057	0	0	0	0	0	0	0	1	0	0	0	0	0	1	0	1	0	1	0	0	0	0	0	0	0	0	0	0	0	0	0	0	0	0	0	0	0	-2.15235	0	0	0	0	0	-2.29721	0	-4.3472	0	-8.34951	0
1058	1	1	1	1	0	1	0	1	0	1	0	1	0	1	1	1	0	0	0	0	0	1	0	1	0	1	0	0	0	0	-2.36509	-4.40444	-2.58631	-3.97811	0	-5.12129	0	-3.29391	0	-3.1088	0	-7.95507	0	-3.42256	-3.00506	-2.76145	0	0	0
1059	0	1	0	1	0	1	0	0	0	0	0	1	0	0	0	0	0	0	0	0	0	0	0	1	0	1	0	0	0	0	0	-5.86232	0	-5.64839	0	-4.80922	0	0	0	0	0	-8.34847	0	0	0	0	0	0	0
1060	1	1	0	0	0	1	0	0	0	1	0	1	0	0	0	0	0	0	0	0	0	0	0	1	0	1	0	0	0	0	-2.28047	-6.79274	0	0	0	-2.0693	0	0	0	-3.42079	0	-8.34847	0	0	0	0	0	0	0
1061	1	1	1	1	0	1	0	0	0	0	0	1	1	1	0	0	0	0	0	1	0	1	0	1	0	1	0	0	1	0	-3.07472	-6.73685	-3.37015	-4.96198	0	-4.02298	0	0	0	0	0	-4.7636	-3.01484	-2.09592	0	0	0	0	0
1062	0	0	0	1	0	0	0	0	0	0	0	1	0	0	0	1	0	0	0	0	0	0	0	1	0	1	0	0	1	0	0	0	0	-3.04751	0	0	0	0	0	0	0	-3.38174	0	0	0	-3.08873	0	0	0
1063	0	1	1	1	0	1	0	0	0	1	1	1	1	0	0	0	0	0	0	0	0	0	0	1	0	0	0	0	0	0	0	-3.12083	-3.03889	-3.65616	0	-2.58595	0	0	0	-4.34282	-2.74153	-7.06784	-2.18166	0	0	0	0	0	0
1064	0	0	0	0	0	1	0	0	0	0	0	0	0	0	0	0	0	0	0	0	0	0	0	1	0	1	0	0	0	0	0	0	0	0	0	-4.72656	0	0	0	0	0	0	0	0	0	0	0	0	0
1065	0	0	0	0	0	1	0	0	0	0	0	0	0	0	0	0	0	0	0	0	0	0	0	1	0	1	0	0	0	0	0	0	0	0	0	-4.72656	0	0	0	0	0	0	0	0	0	0	0	0	0
1066	1	1	1	1	0	1	0	0	0	0	0	1	1	1	1	1	0	1	0	0	0	1	0	1	0	1	0	0	0	0	-3.04456	-4.17942	-4.53082	-4.89457	0	-3.94695	0	0	0	0	0	-7.65552	-2.93024	-3.41561	-2.56753	-3.56966	0	-2.00156	0
1067	0	0	0	0	0	1	1	1	0	0	0	0	1	0	0	0	0	0	0	0	0	0	0	0	0	0	0	0	0	0	0	0	0	0	0	-2.15035	-3.47964	-8.33011	0	0	0	0	-2.05979	0	0	0	0	0	0
1068	0	1	0	1	1	1	0	0	0	0	0	1	0	0	0	0	0	0	0	0	0	1	0	1	0	1	0	0	1	1	0	-8.13138	0	-4.83678	-3.07633	-6.46792	0	0	0	0	0	-4.62104	0	0	0	0	0	0	0
1069	0	1	0	0	0	1	0	0	0	1	0	1	1	0	1	1	0	0	0	0	0	1	0	1	0	1	0	0	0	0	0	-2.98038	0	0	0	-3.73652	0	0	0	-2.16244	0	-8.31901	-2.70291	0	-3.08596	-2.12646	0	0	0
1070	0	0	0	0	0	0	1	1	0	0	0	0	0	0	0	0	0	0	0	0	0	0	0	0	0	0	0	0	0	0	0	0	0	0	0	0	-3.96388	-8.31112	0	0	0	0	0	0	0	0	0	0	0
1071	1	1	0	1	1	1	0	0	0	0	0	1	0	0	0	0	0	0	0	0	0	1	0	1	0	0	0	0	0	0	-3.62009	-5.58593	0	-3.28661	-3.02591	-8.31048	0	0	0	0	0	-3.52041	0	0	0	0	0	0	0
1072	0	0	0	0	0	0	0	0	0	0	0	0	0	0	0	0	0	0	0	0	0	0	0	0	0	0	0	1	0	0	0	0	0	0	0	0	0	0	0	0	0	0	0	0	0	0	0	0	0
1073	0	0	0	0	0	0	1	1	0	0	0	0	0	0	0	0	0	0	0	0	0	0	0	0	0	1	0	1	0	0	0	0	0	0	0	0	-3.02392	-2.44516	0	0	0	0	0	0	0	0	0	0	0
1074	0	0	0	0	0	0	0	0	1	0	0	0	1	1	0	0	0	0	0	0	0	0	0	0	0	0	0	0	0	0	0	0	0	0	0	0	0	0	-2.51044	0	0	0	-5.38532	-8.27916	0	0	0	0	0
1075	0	1	1	1	1	1	0	0	0	1	0	1	0	1	0	0	0	0	0	0	0	0	0	1	0	1	0	0	0	0	0	-3.34648	-2.8159	-3.55099	-3.16467	-5.98532	0	0	0	-3.19619	0	-5.54529	0	-3.0714	0	0	0	0	0
1076	0	1	1	1	0	1	1	0	0	1	1	1	1	0	0	1	0	1	0	0	0	1	0	1	0	1	0	0	0	0	0	-5.09365	-4.10954	-4.51196	0	-5.07488	-2.02421	0	0	-3.19619	-4.76026	-6.42402	-2.0957	0	0	-3.19151	0	-6.06591	0
1077	0	0	1	1	0	0	1	1	0	0	1	0	0	1	0	1	1	0	0	0	0	0	0	0	0	0	0	0	0	0	0	0	-2.48983	-2.48986	0	0	-8.25306	-5.34053	0	0	-2.72801	0	0	-3.65992	0	-5.25308	-2.2115	0	0
1078	0	0	0	0	0	0	0	0	1	0	0	1	0	0	0	0	0	0	1	1	0	0	1	0	0	0	0	0	0	0	0	0	0	0	0	0	0	0	-2.18148	0	0	-2.97346	0	0	0	0	0	0	-4.61293
1079	0	0	0	1	0	1	0	0	0	0	0	0	0	1	0	0	0	0	0	0	0	0	0	0	0	1	0	1	0	0	0	0	0	-2.30316	0	-5.69901	0	0	0	0	0	0	0	-6.36191	0	0	0	0	0
1080	0	1	0	0	0	1	0	0	0	0	0	1	0	0	0	0	0	0	0	1	0	1	0	1	0	1	0	0	1	0	0	-5.36788	0	0	0	-3.6476	0	0	0	0	0	-5.4111	0	0	0	0	0	0	0
1081	0	1	1	1	1	1	0	0	0	1	0	1	0	1	0	1	0	0	0	0	0	1	0	1	0	1	0	0	0	0	0	-5.36788	-4.70448	-3.36136	-3.60328	-7.7458	0	0	0	-3.01202	0	-4.48819	0	-2.95122	0	-2.1661	0	0	0
1082	1	1	0	1	0	1	0	1	0	0	0	1	0	0	0	0	0	1	0	0	0	1	0	1	0	0	0	0	0	0	-3.52273	-4.27709	0	-3.44479	0	-2.31818	0	-5.21448	0	0	0	-4.66003	0	0	0	0	0	-2.97873	0
1083	0	0	0	0	1	1	0	0	0	0	0	1	0	0	0	0	0	0	0	0	0	0	0	1	0	1	0	0	0	0	0	0	0	0	-2.81641	-8.19638	0	0	0	0	0	-8.17778	0	0	0	0	0	0	0
1084	0	0	0	0	0	0	0	0	1	1	0	1	0	0	0	0	0	0	0	0	0	0	0	0	0	0	0	0	0	0	0	0	0	0	0	0	0	0	-3.44373	-8.19421	0	-4.69013	0	0	0	0	0	0	0
1085	0	0	0	0	0	1	0	1	0	0	0	0	1	0	0	0	0	0	0	0	1	0	0	1	0	1	0	0	0	0	0	0	0	0	0	-4.18658	0	-2.75265	0	0	0	0	-2.70015	0	0	0	0	0	0
1086	0	0	0	0	0	1	0	0	0	0	0	0	1	0	0	0	0	0	0	0	0	0	0	1	0	1	0	0	0	0	0	0	0	0	0	-4.18658	0	0	0	0	0	0	-2.32289	0	0	0	0	0	0
1087	0	0	0	0	0	0	1	1	0	0	0	0	0	0	0	0	0	0	0	1	0	0	0	0	0	0	0	0	0	0	0	0	0	0	0	0	-3.12649	-8.17623	0	0	0	0	0	0	0	0	0	0	0
1088	0	0	0	0	0	0	1	1	0	0	0	0	0	0	0	1	0	0	0	0	0	0	0	0	0	0	0	0	0	0	0	0	0	0	0	0	-8.17434	-6.43375	0	0	0	0	0	0	0	-5.13532	0	0	0
1089	0	0	0	0	0	0	1	0	0	0	0	0	1	1	0	1	0	1	0	0	0	0	0	0	0	0	0	0	0	0	0	0	0	0	0	0	-2.83433	0	0	0	0	0	-4.28672	-3.09849	0	-8.17296	0	-5.87117	0
1090	0	1	1	1	0	1	0	1	0	1	0	1	0	1	0	1	0	1	0	0	0	1	0	1	0	1	0	0	0	0	0	-3.26795	-4.06059	-4.428	0	-3.34029	0	-2.42059	0	-3.09011	0	-2.49268	0	-4.78373	0	-8.17283	0	-3.68159	0
1091	1	1	1	1	0	1	0	0	0	0	1	1	1	1	0	1	0	1	0	0	0	1	0	1	0	1	0	0	0	0	-5.94258	-7.28367	-4.36458	-3.86112	0	-3.8538	0	0	0	0	-4.01088	-4.3646	-3.43937	-6.32725	0	-3.60054	0	-3.27127	0
1092	0	0	0	0	0	0	1	1	0	0	0	1	0	0	0	0	1	0	0	0	0	0	0	0	0	0	0	0	1	1	0	0	0	0	0	0	-5.17131	-5.80726	0	0	0	-2.9947	0	0	0	0	-2.12926	0	0
1093	1	1	0	0	0	1	1	0	0	1	1	1	1	0	1	0	0	0	0	0	0	1	0	1	0	1	0	0	0	0	-3.61221	-5.8217	0	0	0	-5.09021	-2.2175	0	0	-2.77156	-2.2055	-4.2339	-2.3994	0	-4.70061	0	0	0	0
1094	0	1	0	1	0	1	1	0	0	1	0	1	0	1	0	1	0	1	0	0	0	0	0	0	0	0	0	0	0	0	0	-6.24978	0	-2.23672	0	-3.14791	-2.04325	0	0	-2.98983	0	-6.35871	0	-2.05464	0	-4.87992	0	-2.11896	0
1095	0	1	0	0	0	1	0	0	0	0	0	1	0	0	1	0	0	0	0	0	0	1	1	1	0	1	0	0	0	0	0	-3.75143	0	0	0	-8.14484	0	0	0	0	0	-2.78231	0	0	-2.06519	0	0	0	0
1096	0	0	0	0	0	1	0	0	0	0	1	1	1	1	0	1	0	0	0	0	0	0	0	1	0	1	0	0	0	0	0	0	0	0	0	-2.13737	0	0	0	0	-2.61134	-2.24811	-2.03978	-3.03644	0	-3.14001	0	0	0
1097	0	1	1	1	0	1	0	0	0	0	0	1	0	0	0	0	0	1	0	0	1	1	0	1	0	1	0	0	0	0	0	-6.467	-2.93013	-7.01502	0	-7.45458	0	0	0	0	0	-3.54755	0	0	0	0	0	-3.93217	0
1098	0	1	0	0	0	1	0	1	0	1	0	1	0	1	1	0	0	0	0	0	0	1	0	1	0	1	0	0	0	0	0	-2.04777	0	0	0	-4.56091	0	-2.0618	0	-3.54442	0	-6.96483	0	-2.45409	-3.46239	0	0	0	0
1099	1	1	0	1	0	1	0	0	0	0	0	1	0	0	1	0	0	0	0	0	0	1	0	1	0	1	0	0	0	0	-3.96092	-6.467	0	-2.01447	0	-5.46651	0	0	0	0	0	-6.96483	0	0	-2.33766	0	0	0	0
1100	0	1	0	0	0	1	0	0	0	0	1	0	1	0	0	0	0	0	0	0	0	1	0	1	0	1	0	0	0	0	0	-3.15732	0	0	0	-3.32893	0	0	0	0	-2.11045	0	-2.85122	0	0	0	0	0	0
1101	0	1	0	1	0	0	1	1	0	0	0	0	0	0	0	1	0	0	0	0	0	0	0	0	0	0	0	1	0	0	0	-2.37205	0	-4.21214	0	0	-8.11335	-6.94532	0	0	0	0	0	0	0	-3.83941	0	0	0
1102	0	0	0	0	0	0	1	1	0	0	0	0	1	0	0	1	0	0	0	0	0	0	0	0	0	0	0	1	0	0	0	0	0	0	0	0	-3.31808	-3.11332	0	0	0	0	-8.10414	0	0	-2.57421	0	0	0
1103	0	1	1	1	0	1	0	1	0	1	0	1	1	1	1	1	0	0	0	0	0	1	0	1	0	1	0	0	0	0	0	-8.10276	-4.12985	-4.863	0	-7.24228	0	-2.30024	0	-3.34027	0	-6.22489	-2.11981	-3.1994	-6.82204	-4.53636	0	0	0
1104	0	1	0	0	0	1	0	0	0	0	1	0	1	0	0	0	0	0	0	0	0	1	0	1	0	1	0	1	0	0	0	-2.21515	0	0	0	-2.9423	0	0	0	0	-2.43121	0	-2.02023	0	0	0	0	0	0
1105	0	0	0	0	0	0	0	0	0	0	0	0	0	0	0	0	0	0	0	1	0	0	0	0	0	0	0	0	1	0	0	0	0	0	0	0	0	0	0	0	0	0	0	0	0	0	0	0	0
1106	1	1	0	1	1	1	0	0	0	1	0	1	0	0	0	0	0	1	0	0	0	1	0	1	0	1	0	0	0	1	-7.18533	-5.75982	0	-3.7202	-6.99778	-3.95705	0	0	0	-2.75686	0	-3.52869	0	0	0	0	0	-2.27524	0
1107	0	0	0	0	0	0	1	1	0	0	0	0	1	1	0	1	0	0	0	0	0	0	0	0	0	0	0	0	0	0	0	0	0	0	0	0	-8.07915	-6.80267	0	0	0	0	-2.19378	-3.97278	0	-2.55487	0	0	0
1108	0	1	1	1	0	1	0	0	0	0	0	1	0	1	0	1	0	1	0	0	0	0	0	1	0	1	0	0	0	0	0	-2.60685	-8.07277	-4.52512	0	-6.8164	0	0	0	0	0	-4.65378	0	-5.09312	0	-5.24366	0	-5.88247	0
1109	0	0	0	0	0	0	1	1	0	0	0	0	1	0	0	0	0	0	0	0	0	0	0	1	0	1	0	0	0	0	0	0	0	0	0	0	-2.09929	-2.59992	0	0	0	0	-2.68334	0	0	0	0	0	0
1110	0	1	0	1	0	1	0	0	0	1	1	1	1	1	0	1	0	1	1	0	0	0	0	1	0	1	0	0	0	1	0	-2.1105	0	-2.06962	0	-2.01953	0	0	0	-7.03282	-2.85095	-6.84656	-2.99863	-2.8897	0	-2.09981	0	-5.21534	-2.37116
1111	1	0	0	0	0	1	0	0	0	1	0	1	0	0	0	0	0	1	0	0	0	0	0	1	0	1	0	0	0	0	-2.92169	0	0	0	0	-3.42105	0	0	0	-2.13061	0	-8.05713	0	0	0	0	0	-2.10121	0
1112	0	1	0	0	0	0	0	0	0	1	0	1	0	0	0	0	0	0	0	0	0	0	0	0	0	0	0	0	0	0	0	-2.69366	0	0	0	0	0	0	0	-8.05168	0	-4.82964	0	0	0	0	0	0	0
1113	0	0	0	0	0	0	1	1	0	0	0	0	1	0	0	0	0	0	0	0	0	0	0	0	0	0	0	1	0	0	0	0	0	0	0	0	-8.04538	-7.10534	0	0	0	0	-2.85544	0	0	0	0	0	0
1114	0	0	0	0	0	0	1	1	0	0	0	0	1	0	0	0	0	0	0	0	0	0	0	0	0	0	0	1	0	0	0	0	0	0	0	0	-8.04538	-7.10534	0	0	0	0	-2.85544	0	0	0	0	0	0
1115	0	0	0	0	0	0	0	1	0	1	0	0	0	0	0	0	0	0	0	1	0	0	0	0	0	0	0	0	0	0	0	0	0	0	0	0	0	-3.10087	0	-2.44787	0	0	0	0	0	0	0	0	0
1116	0	1	0	1	0	1	0	0	0	0	0	1	0	1	0	0	0	0	0	0	0	1	0	1	0	1	0	0	0	0	0	-2.7045	0	-3.40667	0	-5.57272	0	0	0	0	0	-3.63259	0	-2.01831	0	0	0	0	0
1117	0	0	0	0	0	1	0	0	0	0	0	0	0	1	0	1	0	0	0	0	0	0	0	0	0	1	0	0	0	0	0	0	0	0	0	-2.61487	0	0	0	0	0	0	0	-4.34252	0	-8.02272	0	0	0
1118	0	0	0	0	0	0	1	1	0	0	0	0	0	0	0	0	0	0	0	0	0	0	0	0	0	0	0	0	0	0	0	0	0	0	0	0	-3.00126	-8.01922	0	0	0	0	0	0	0	0	0	0	0
1119	0	1	0	1	0	0	0	0	1	1	1	1	0	0	0	0	1	0	0	0	0	0	1	0	0	0	0	0	0	0	0	-3.11437	0	-4.0453	0	0	0	0	-7.46349	-3.96136	-4.5814	-8.00857	0	0	0	0	-2.11503	0	0
1120	0	0	0	0	0	0	0	0	1	0	1	1	1	1	0	0	1	0	0	0	0	0	0	1	0	0	0	0	0	0	0	0	0	0	0	0	0	0	-2.31558	0	-2.30336	-6.57753	-2.10737	-2.64856	0	0	-2.83002	0	0
1121	0	1	0	0	0	1	0	0	0	1	0	1	1	0	0	1	0	0	0	0	0	1	0	1	0	1	0	0	1	0	0	-3.61026	0	0	0	-4.44169	0	0	0	-2.22137	0	-2.14905	-3.19475	0	0	-2.0439	0	0	0
1122	0	0	0	0	0	1	0	0	0	0	0	1	0	1	0	0	0	0	0	0	0	1	0	1	0	1	0	0	0	0	0	0	0	0	0	-3.65318	0	0	0	0	0	-2.94878	0	-3.66164	0	0	0	0	0
1123	1	1	0	1	1	1	1	1	0	1	0	1	1	1	0	0	0	0	0	0	0	1	0	1	0	1	0	0	0	1	-5.70556	-6.64787	0	-7.96885	-6.68989	-4.97865	-2.0244	-2.83185	0	-4.32991	0	-5.24118	-4.36751	-2.84538	0	0	0	0	0
1124	0	0	1	1	0	0	1	1	0	1	0	1	1	1	0	0	1	0	0	1	0	0	0	1	0	0	0	0	0	0	0	0	-4.80395	-3.29504	0	0	-2.10244	-3.4738	0	-7.54193	0	-7.96658	-4.31031	-3.03802	0	0	-2.17928	0	0
1125	0	0	0	0	0	0	0	0	1	0	0	1	0	0	0	0	1	0	0	1	0	0	0	0	0	0	0	0	0	1	0	0	0	0	0	0	0	0	-3.67643	0	0	-4.41482	0	0	0	0	-2.05066	0	0
1126	0	0	0	0	0	0	0	0	0	0	0	0	1	0	0	0	0	0	0	0	0	0	0	0	0	0	0	1	0	0	0	0	0	0	0	0	0	0	0	0	0	0	-2.52884	0	0	0	0	0	0
1127	0	0	0	0	0	1	0	0	0	0	1	1	0	0	0	0	0	0	0	0	1	0	0	1	0	1	0	0	1	0	0	0	0	0	0	-7.96091	0	0	0	0	-2.13259	-4.07597	0	0	0	0	0	0	0
1128	0	1	0	1	0	1	0	0	0	0	0	0	1	1	0	1	0	0	0	0	0	0	0	1	0	0	0	0	0	0	0	-5.21847	0	-4.93725	0	-5.25462	0	0	0	0	0	0	-3.59105	-2.822	0	-2.98132	0	0	0
1129	0	0	0	0	0	1	0	0	0	0	0	1	0	0	0	0	0	0	0	0	0	1	0	1	0	1	0	0	0	0	0	0	0	0	0	-4.61307	0	0	0	0	0	-3.66846	0	0	0	0	0	0	0
1130	0	1	0	0	0	0	0	0	1	0	0	1	1	0	0	0	0	0	0	0	0	0	0	1	0	0	0	0	0	1	0	-2.09647	0	0	0	0	0	0	-4.83056	0	0	-6.75752	-3.53691	0	0	0	0	0	0
1131	1	1	1	0	0	1	0	0	0	0	0	1	0	0	0	0	0	0	0	0	0	1	0	1	0	1	0	0	0	0	-2.70477	-3.60086	-2.93013	0	0	-3.71813	0	0	0	0	0	-7.95748	0	0	0	0	0	0	0
1132	0	0	0	0	0	0	1	0	1	1	1	1	0	0	0	0	0	0	1	0	1	0	1	0	0	0	0	0	0	0	0	0	0	0	0	0	-2.16299	0	-4.00532	-4.27316	-3.98633	-7.95748	0	0	0	0	0	0	-3.92028
1133	0	0	0	0	0	0	0	0	1	0	0	0	1	1	0	0	0	0	0	0	0	0	0	0	0	0	0	0	0	0	0	0	0	0	0	0	0	0	-2.39179	0	0	0	-4.99557	-7.95715	0	0	0	0	0
1134	1	1	1	1	0	1	0	0	0	0	1	1	0	0	0	1	0	0	0	0	0	1	1	1	0	1	0	0	0	0	-7.48509	-6.47286	-7.95591	-4.4157	0	-5.55396	0	0	0	0	-2.5439	-7.46036	0	0	0	-2.1661	0	0	0
1135	0	0	0	1	0	1	0	1	0	1	0	1	1	1	0	1	0	0	0	0	0	1	0	1	0	1	0	0	0	0	0	0	0	-2.58672	0	-6.52908	0	-3.67952	0	-2.81358	0	-3.23724	-2.48775	-7.95285	0	-3.60054	0	0	0
1136	0	1	1	1	0	1	1	0	0	1	0	1	1	0	1	0	0	1	1	0	0	1	1	1	0	1	0	0	0	0	0	-3.64618	-2.32244	-3.38167	0	-2.26651	-2.8339	0	0	-6.67624	0	-3.04352	-5.60832	0	-2.65715	0	0	-2.08639	-2.07658
1137	1	1	1	1	1	1	0	0	0	1	1	1	0	0	0	0	0	1	0	0	1	1	0	1	0	1	0	0	0	0	-5.86122	-5.29525	-3.9939	-3.98859	-2.27933	-4.79103	0	0	0	-2.95336	-2.13126	-7.93301	0	0	0	0	0	-2.33223	0
1138	0	1	1	1	1	1	0	0	0	1	0	1	0	1	0	0	0	0	0	0	0	0	0	1	0	1	0	0	0	0	0	-3.18545	-2.42066	-3.6015	-2.76284	-6.12936	0	0	0	-4.36541	0	-6.18842	0	-3.05983	0	0	0	0	0
1139	0	1	0	1	0	1	0	0	1	1	0	1	0	0	0	0	1	1	0	1	0	0	0	1	0	0	0	0	0	0	0	-2.66501	0	-2.16583	0	-2.84919	0	0	-3.73673	-3.047	0	-7.91249	0	0	0	0	-2.36793	-2.02678	0
1140	1	1	0	1	1	1	0	0	0	0	0	1	0	0	1	0	0	0	0	0	0	1	0	1	0	0	0	0	0	0	-2.42533	-2.98038	0	-2.40983	-2.9936	-6.23074	0	0	0	0	0	-5.65856	0	0	-2.06519	0	0	0	0
1141	0	1	0	0	1	1	0	0	0	0	0	1	0	0	1	0	0	0	0	0	0	0	0	1	0	1	0	0	0	0	0	-3.28912	0	0	-3.55159	-6.42555	0	0	0	0	0	-6.19224	0	0	-3.82203	0	0	0	0
1142	1	1	1	1	0	1	0	0	0	0	1	1	1	1	0	1	1	1	0	0	0	1	0	0	0	1	0	0	0	0	-7.11814	-7.51849	-4.86827	-6.48006	0	-2.54533	0	0	0	0	-4.81789	-3.4414	-5.63278	-3.11608	0	-2.50684	-2.22748	-3.13176	0
1143	0	0	0	1	0	1	1	1	0	0	0	0	1	0	0	0	0	1	0	0	0	0	0	0	0	0	0	0	0	0	0	0	0	-2.23216	0	-4.25974	-3.82091	-7.88428	0	0	0	0	-5.96787	0	0	0	0	-2.52761	0
1144	0	1	1	1	0	1	1	1	1	0	0	1	0	0	1	1	0	1	0	0	1	0	0	0	0	0	0	0	0	0	0	-3.07082	-2.51441	-3.70627	0	-2.97121	-2.22333	-3.05046	-3.10603	0	0	-7.28939	0	0	-2.49181	-3.11756	0	-2.69703	0
1145	0	0	0	0	0	0	0	0	0	0	0	0	0	0	0	0	0	0	0	1	0	0	0	0	0	0	0	0	0	0	0	0	0	0	0	0	0	0	0	0	0	0	0	0	0	0	0	0	0
1146	0	0	0	0	0	0	1	1	0	0	1	0	1	0	0	0	0	0	0	0	0	0	0	0	0	0	0	1	0	0	0	0	0	0	0	0	-3.16822	-2.16685	0	0	-2.13727	0	-2.16436	0	0	0	0	0	0
1147	0	0	0	0	0	0	0	1	0	0	0	0	0	0	0	1	0	0	0	0	0	0	0	0	0	1	0	0	0	0	0	0	0	0	0	0	0	-3.43012	0	0	0	0	0	0	0	-7.86603	0	0	0
1148	1	1	0	0	1	1	0	0	0	0	0	1	0	0	0	1	0	0	0	0	0	1	0	1	0	1	0	0	0	1	-2.66586	-6.32631	0	0	-3.2406	-2.85842	0	0	0	0	0	-5.85873	0	0	0	-2.49252	0	0	0
1149	0	0	0	0	0	1	0	0	1	0	0	0	1	1	0	0	0	0	0	0	0	0	0	0	0	0	0	0	0	0	0	0	0	0	0	-2.22211	0	0	-2.36791	0	0	0	-4.77581	-7.84946	0	0	0	0	0
1150	0	1	0	1	0	1	0	1	0	0	0	1	0	1	0	1	0	0	0	0	0	0	0	1	0	1	0	0	0	0	0	-6.88987	0	-4.21916	0	-3.80959	0	-3.60753	0	0	0	-6.18618	0	-2.72221	0	-3.89905	0	0	0
1151	0	0	0	1	0	0	1	1	0	1	0	0	1	1	0	1	0	0	0	0	0	0	0	0	0	1	0	0	0	0	0	0	0	-2.6171	0	0	-7.84102	-4.31442	0	-3.03605	0	0	-3.46804	-2.45052	0	-3.70222	0	0	0
1152	0	0	0	0	0	0	0	0	1	1	0	1	0	0	0	0	0	0	0	0	1	0	1	0	0	0	0	0	0	0	0	0	0	0	0	0	0	0	-4.23591	-7.84031	0	-4.05733	0	0	0	0	0	0	0
1153	0	0	0	0	0	0	0	0	0	0	0	0	1	0	0	1	0	1	0	0	0	0	1	0	0	1	0	0	1	0	0	0	0	0	0	0	0	0	0	0	0	0	-2.79754	0	0	-2.36779	0	-3.93775	0
1154	0	0	0	0	0	0	0	0	1	1	1	0	0	0	0	0	0	0	0	1	0	0	1	0	0	0	0	0	0	0	0	0	0	0	0	0	0	0	-5.76615	-7.82585	-2.11045	0	0	0	0	0	0	0	0
1155	0	0	0	0	0	1	0	0	0	0	0	0	1	0	0	0	0	0	0	0	0	0	0	1	0	1	0	0	0	0	0	0	0	0	0	-4.01852	0	0	0	0	0	0	-2.16896	0	0	0	0	0	0
1156	0	1	0	0	0	1	0	0	0	0	0	1	0	1	0	1	0	0	0	0	0	1	0	1	0	1	0	0	0	0	0	-3.60182	0	0	0	-7.02954	0	0	0	0	0	-3.92364	0	-4.13327	0	-3.23038	0	0	0
1157	0	0	0	0	0	0	0	0	1	0	0	1	0	0	0	0	1	0	0	1	0	0	0	0	0	0	0	0	0	1	0	0	0	0	0	0	0	0	-3.97368	0	0	-4.80748	0	0	0	0	-2.01842	0	0
1158	1	1	1	1	0	1	0	0	0	1	1	1	1	1	1	1	0	1	0	0	0	1	0	1	0	1	0	0	0	0	-5.40107	-5.57433	-7.35104	-4.87994	0	-5.60837	0	0	0	-2.98257	-3.08621	-6.20114	-3.75782	-4.29872	-2.37706	-6.57363	0	-5.18367	0
1159	0	1	0	0	0	1	0	1	1	1	1	1	0	0	0	1	0	1	1	1	0	1	0	1	0	0	0	0	0	1	0	-3.23808	0	0	0	-3.95132	0	-2.63643	-3.07584	-4.5569	-3.36935	-5.00015	0	0	0	-2.70613	0	-2.67165	-2.7911
1160	1	1	0	1	0	1	0	0	0	0	0	1	0	0	1	0	0	0	0	0	0	1	0	1	0	1	0	0	0	0	-2.17695	-3.85182	0	-2.75128	0	-6.01673	0	0	0	0	0	-4.58119	0	0	-2.75291	0	0	0	0
1161	0	0	0	1	0	0	1	1	0	1	0	1	0	0	0	0	0	0	0	0	0	0	0	1	0	0	0	0	0	1	0	0	0	-2.87438	0	0	-7.8088	-4.31306	0	-3.41054	0	-6.3985	0	0	0	0	0	0	0
1162	0	1	0	0	0	1	0	0	0	1	0	1	0	1	0	0	0	0	0	0	1	1	0	1	0	1	0	0	0	0	0	-6.2228	0	0	0	-5.39518	0	0	0	-2.21949	0	-7.68165	0	-2.44718	0	0	0	0	0
1163	0	0	0	0	0	1	0	1	0	0	0	0	0	0	0	0	0	0	0	0	0	0	0	1	0	1	0	0	0	0	0	0	0	0	0	-3.9936	0	-2.19942	0	0	0	0	0	0	0	0	0	0	0
1164	0	1	0	1	0	1	0	0	0	0	0	1	0	0	0	0	0	0	0	0	0	0	0	1	0	1	0	0	0	0	0	-6.07662	0	-5.82425	0	-3.48367	0	0	0	0	0	-7.78254	0	0	0	0	0	0	0
1165	0	1	0	1	0	1	0	0	0	0	0	1	0	0	0	0	0	0	0	0	0	0	0	1	0	1	0	0	0	0	0	-6.07662	0	-5.82425	0	-3.48367	0	0	0	0	0	-7.78254	0	0	0	0	0	0	0
1166	0	1	0	0	0	1	0	0	1	1	1	1	0	0	0	0	0	0	0	0	0	1	1	1	0	1	0	0	1	0	0	-2.54033	0	0	0	-2.41142	0	0	-2.5085	-2.73669	-3.22719	-7.77875	0	0	0	0	0	0	0
1167	0	1	0	1	0	0	0	0	1	1	0	1	0	0	0	0	0	0	1	0	0	0	0	0	0	0	0	0	0	1	0	-2.19271	0	-2.5082	0	0	0	0	-5.49014	-7.00859	0	-7.77035	0	0	0	0	0	0	-2.66168
1168	0	1	0	0	0	1	0	0	0	1	1	1	1	0	0	1	0	0	0	0	0	1	0	1	0	1	0	0	0	0	0	-2.31318	0	0	0	-6.1009	0	0	0	-4.55042	-2.48209	-2.59206	-3.63776	0	0	-2.3689	0	0	0
1169	0	1	0	0	0	1	0	0	0	0	0	0	0	0	0	0	0	0	0	0	0	1	0	1	0	0	0	0	0	0	0	-2.98618	0	0	0	-7.75851	0	0	0	0	0	0	0	0	0	0	0	0	0
1170	0	0	0	0	0	0	0	0	0	0	0	0	0	0	0	0	0	0	0	0	0	0	0	0	0	0	0	1	0	0	0	0	0	0	0	0	0	0	0	0	0	0	0	0	0	0	0	0	0
1171	0	0	0	1	0	0	0	0	0	0	0	1	0	0	0	0	0	0	0	1	0	0	0	0	0	0	0	0	0	1	0	0	0	-2.31704	0	0	0	0	0	0	0	-2.62561	0	0	0	0	0	0	0
1172	0	1	0	0	0	1	0	0	0	0	0	1	0	0	0	1	0	0	0	0	0	1	0	1	0	1	0	0	1	0	0	-7.75062	0	0	0	-3.27447	0	0	0	0	0	-3.63259	0	0	0	-2.0813	0	0	0
1173	0	1	1	0	0	0	1	1	0	1	0	1	0	0	0	0	0	0	0	1	0	0	0	0	0	0	0	0	0	0	0	-2.07341	-2.86574	0	0	0	-2.72311	-4.49583	0	-2.88923	0	-7.74942	0	0	0	0	0	0	0
1174	1	1	0	1	0	0	0	0	0	0	0	0	1	0	0	1	1	0	0	0	0	1	0	0	0	1	0	0	0	0	-7.74617	-4.87793	0	-5.62552	0	0	0	0	0	0	0	0	-3.27316	0	0	-3.55201	-5.33287	0	0
1175	0	1	0	0	0	0	1	1	0	1	0	1	0	0	0	0	0	1	0	1	0	0	0	0	0	1	0	0	0	1	0	-2.59773	0	0	0	0	-2.93349	-2.13123	0	-2.33256	0	-6.43105	0	0	0	0	0	-2.40619	0
1176	0	1	0	1	0	1	0	0	0	1	1	1	0	0	1	0	0	1	0	0	0	1	0	1	0	1	0	0	1	1	0	-3.78838	0	-2.98015	0	-6.76297	0	0	0	-3.80549	-2.24946	-6.38472	0	0	-2.4179	0	0	-2.96693	0
1177	0	1	0	0	0	1	0	1	1	1	0	1	0	0	0	0	0	0	0	1	0	0	0	0	0	0	0	0	0	1	0	-2.65	0	0	0	-2.75123	0	-2.80697	-3.09737	-2.92252	0	-7.71128	0	0	0	0	0	0	0
1178	0	0	1	0	0	0	1	1	0	0	0	1	0	0	0	0	0	0	0	0	0	0	0	0	0	0	0	0	0	0	0	0	-2.63869	0	0	0	-3.35134	-7.70443	0	0	0	-2.23777	0	0	0	0	0	0	0
1179	0	1	0	0	0	0	0	0	1	1	0	1	0	0	1	0	0	0	0	0	0	0	0	0	0	0	0	0	0	0	0	-2.01833	0	0	0	0	0	0	-4.31034	-7.70155	0	-2.89261	0	0	-2.61716	0	0	0	0
1180	0	1	0	0	0	1	0	0	1	0	1	1	0	0	0	0	0	0	0	0	0	1	0	1	0	1	0	0	0	0	0	-2.45442	0	0	0	-5.20318	0	0	-2.96635	0	-2.19052	-7.69687	0	0	0	0	0	0	0
1181	0	1	0	1	0	1	0	0	0	1	0	1	0	0	0	0	0	0	0	0	0	0	0	1	0	1	0	0	1	0	0	-3.06222	0	-2.91483	0	-5.51728	0	0	0	-2.14976	0	-6.75505	0	0	0	0	0	0	0
1182	0	1	0	0	0	0	1	0	1	1	0	1	1	1	0	0	0	0	0	0	0	0	1	0	0	1	0	0	1	0	0	-2.45017	0	0	0	0	-2.44098	0	-3.16057	-3.0923	0	-2.90865	-3.86012	-3.76888	0	0	0	0	0
1183	0	0	0	0	0	1	0	0	0	0	0	0	1	0	0	0	0	0	0	0	0	1	0	0	0	1	0	1	0	0	0	0	0	0	0	-3.11259	0	0	0	0	0	0	-2.04858	0	0	0	0	0	0
1184	0	1	0	1	0	1	0	1	0	1	1	1	1	1	0	1	0	1	0	0	0	1	0	1	0	1	0	0	0	0	0	-3.96379	0	-4.863	0	-3.44722	0	-2.30024	0	-4.36839	-3.69183	-3.8487	-3.89936	-5.78169	0	-7.41936	0	-3.04226	0
1185	0	1	0	1	0	1	0	0	0	0	0	1	0	0	1	0	0	0	0	1	0	1	0	1	0	1	0	0	0	0	0	-4.71325	0	-2.11446	0	-5.75663	0	0	0	0	0	-2.36537	0	0	-7.65712	0	0	0	0
1186	0	0	0	0	0	1	0	0	0	0	0	0	0	0	0	0	0	0	0	0	0	0	0	1	0	1	0	0	0	0	0	0	0	0	0	-2.73619	0	0	0	0	0	0	0	0	0	0	0	0	0
1187	1	1	1	1	1	1	0	0	0	1	0	1	0	0	0	0	1	0	0	0	0	0	0	1	0	1	0	0	0	0	-5.35523	-4.17942	-2.25411	-4.03296	-2.59276	-3.94695	0	0	0	-2.12107	0	-7.65552	0	0	0	0	-2.03824	0	0
1188	0	1	0	0	0	0	0	0	1	1	1	1	0	0	0	0	0	0	0	0	0	0	1	0	0	0	0	0	0	0	0	-2.7563	0	0	0	0	0	0	-2.87353	-4.61059	-2.84969	-5.0816	0	0	0	0	0	0	0
1189	0	0	0	1	0	1	0	0	0	0	0	0	0	1	0	0	0	0	0	0	0	0	0	0	0	1	0	1	0	0	0	0	0	-2.61707	0	-4.91685	0	0	0	0	0	0	0	-7.08961	0	0	0	0	0
1190	0	0	1	1	0	0	1	1	1	1	1	0	0	1	0	1	0	0	0	0	0	0	0	0	0	0	0	0	0	0	0	0	-2.57477	-3.42497	0	0	-5.88343	-5.71759	-6.86282	-5.87337	-6.28387	0	0	-3.11127	0	-3.12589	0	0	0
1191	0	0	0	1	0	0	0	1	0	1	0	1	0	0	0	0	0	0	0	1	0	1	0	0	0	0	0	0	0	0	0	0	0	-2.29246	0	0	0	-7.64546	0	-3.20433	0	-3.14908	0	0	0	0	0	0	0
1192	0	0	0	1	0	0	0	1	0	1	0	1	0	0	0	0	0	0	0	1	0	1	0	0	0	0	0	0	0	0	0	0	0	-2.29246	0	0	0	-7.64546	0	-3.20433	0	-3.14908	0	0	0	0	0	0	0
1193	0	0	0	0	0	0	0	1	0	0	0	0	0	0	0	0	0	0	0	0	0	0	0	0	0	1	0	1	0	0	0	0	0	0	0	0	0	-2.65557	0	0	0	0	0	0	0	0	0	0	0
1194	0	1	0	1	0	1	0	0	0	1	0	1	0	0	0	0	0	0	0	0	0	0	0	1	0	1	0	0	0	0	0	-5.57433	0	-2.06347	0	-7.63747	0	0	0	-2.98257	0	-6.20114	0	0	0	0	0	0	0
1195	1	1	0	1	1	1	0	0	0	1	0	1	0	0	0	0	0	1	0	0	0	1	0	1	0	1	0	0	0	1	-6.92578	-5.37735	0	-3.48882	-6.77517	-3.63847	0	0	0	-2.45092	0	-3.19542	0	0	0	0	0	-2.14631	0
1196	0	1	1	1	0	1	0	0	0	1	0	1	0	1	0	1	0	1	0	0	0	0	0	1	0	1	0	0	0	0	0	-2.3012	-7.63507	-4.11716	0	-7.12629	0	0	0	-2.03925	0	-4.04374	0	-5.672	0	-5.8436	0	-5.45788	0
1197	0	1	0	0	0	0	0	0	0	1	0	1	0	0	0	0	1	0	0	1	0	0	1	1	0	0	0	0	1	0	0	-2.28568	0	0	0	0	0	0	0	-2.41741	0	-7.63487	0	0	0	0	-2.44383	0	0
1198	0	0	0	0	0	0	0	0	0	0	1	0	1	0	0	1	0	1	0	0	0	0	1	0	0	1	0	0	1	0	0	0	0	0	0	0	0	0	0	0	-2.10301	0	-2.69664	0	0	-2.69983	0	-3.88532	0
1199	0	1	0	1	0	1	1	1	0	0	0	1	0	0	0	1	0	0	0	0	0	0	0	0	0	0	0	0	0	0	0	-3.00953	0	-2.63363	0	-2.50998	-4.39374	-2.14076	0	0	0	-3.36506	0	0	0	-3.0253	0	0	0
1200	0	1	0	0	0	0	0	0	0	0	0	0	1	0	0	1	0	0	0	0	0	0	0	0	0	1	0	0	1	0	0	-2.98618	0	0	0	0	0	0	0	0	0	0	-5.00238	0	0	-3.53357	0	0	0
1201	0	0	0	0	0	0	0	0	1	0	0	1	0	0	0	0	0	0	0	1	0	0	0	0	0	0	0	0	0	1	0	0	0	0	0	0	0	0	-3.8656	0	0	-4.60454	0	0	0	0	0	0	0
1202	1	1	0	1	0	1	1	1	0	0	0	1	1	0	0	1	0	1	0	0	0	0	0	0	0	0	0	0	0	0	-2.54299	-4.59597	0	-3.459	0	-3.16917	-5.8222	-5.49571	0	0	0	-5.67496	-5.9185	0	0	-2.58505	0	-2.34179	0
1203	0	0	0	0	0	1	0	1	0	0	0	0	0	0	0	0	0	0	0	0	0	0	0	1	0	1	0	0	0	0	0	0	0	0	0	-5.53858	0	-2.25199	0	0	0	0	0	0	0	0	0	0	0
1204	0	0	0	0	0	0	0	0	1	1	0	1	0	0	0	0	1	0	1	0	0	0	1	0	0	0	0	0	0	0	0	0	0	0	0	0	0	0	-2.49166	-7.1593	0	-7.61539	0	0	0	0	-2.53227	0	-3.95314
1205	1	1	0	1	1	1	0	0	0	1	0	1	0	0	0	0	0	0	0	0	0	1	0	1	0	1	0	0	0	1	-7.61175	-5.27091	0	-3.70962	-6.25088	-4.17995	0	0	0	-3.16737	0	-3.53018	0	0	0	0	0	0	0
1206	0	1	0	1	0	1	0	0	0	0	0	0	1	1	0	0	0	0	0	0	1	1	0	1	0	1	0	0	0	0	0	-2.81689	0	-2.07054	0	-3.16571	0	0	0	0	0	0	-2.09149	-2.21803	0	0	0	0	0
1207	0	0	1	1	0	1	0	0	0	1	0	1	1	1	0	1	0	1	0	0	0	0	0	1	0	1	0	0	0	0	0	0	-7.09637	-3.62294	0	-7.11167	0	0	0	-3.30703	0	-4.85396	-2.18367	-6.00307	0	-6.1944	0	-4.93881	0
1208	0	1	0	0	0	0	1	1	1	1	0	1	0	0	0	0	0	1	1	1	0	0	0	0	0	0	0	0	0	1	0	-2.26817	0	0	0	0	-3.19809	-2.50876	-2.64029	-4.84594	0	-5.64188	0	0	0	0	0	-2.19859	-2.23784
1209	0	0	0	0	0	1	0	0	0	0	0	0	0	1	0	1	0	1	0	0	0	0	0	0	0	1	0	0	0	0	0	0	0	0	0	-2.26752	0	0	0	0	0	0	0	-2.01717	0	-7.60126	0	-2.03991	0
1210	0	1	0	1	0	0	1	0	0	1	0	0	1	1	0	1	1	1	1	0	0	0	0	0	0	1	0	0	1	0	0	-3.09534	0	-2.46901	0	0	-2.51481	0	0	-3.35911	0	0	-3.07878	-2.58014	0	-2.14472	-3.15342	-2.55156	-2.47603
1211	0	0	0	0	0	1	0	0	0	1	0	1	0	0	0	1	0	0	0	0	0	1	0	1	0	1	0	0	0	0	0	0	0	0	0	-2.87528	0	0	0	-2.22734	0	-5.74402	0	0	0	-3.55201	0	0	0
1212	0	1	0	1	0	0	0	0	1	1	0	1	0	0	0	0	0	0	1	1	0	0	0	0	0	0	0	0	0	1	0	-2.13657	0	-2.45712	0	0	0	0	-5.40436	-6.83031	0	-7.59697	0	0	0	0	0	0	-2.62845
1213	0	1	0	1	0	0	0	0	0	1	0	1	0	0	1	1	0	0	0	0	0	0	0	1	0	0	0	0	0	1	0	-2.55126	0	-2.67157	0	0	0	0	0	-2.45471	0	-7.5969	0	0	-2.63888	-3.45726	0	0	0
1214	0	1	0	0	0	0	1	1	0	0	0	0	0	0	0	0	1	1	0	0	0	0	0	0	0	1	0	0	0	0	0	-2.6066	0	0	0	0	-3.39776	-7.59559	0	0	0	0	0	0	0	0	-2.04462	-2.56535	0
1215	0	1	0	0	0	1	0	0	0	0	0	1	0	0	0	0	0	0	0	0	0	0	0	1	0	1	0	0	0	0	0	-2.48989	0	0	0	-6.27704	0	0	0	0	0	-5.50084	0	0	0	0	0	0	0
1216	0	1	0	0	0	1	0	0	0	0	0	1	0	0	0	0	0	0	0	0	0	0	0	1	0	1	0	0	0	0	0	-2.48989	0	0	0	-6.27704	0	0	0	0	0	-5.50084	0	0	0	0	0	0	0
1217	1	1	1	1	0	0	1	1	0	1	0	1	1	1	1	0	1	0	0	1	0	0	0	1	0	1	0	0	0	0	-2.02397	-2.53014	-5.87737	-4.49967	0	0	-3.215	-4.21444	0	-3.66531	0	-6.83158	-3.47328	-4.02126	-2.09551	0	-2.02397	0	0
1218	0	0	0	0	0	1	0	0	0	0	0	0	0	0	0	0	0	0	0	0	0	0	0	1	0	1	0	0	0	0	0	0	0	0	0	-2.60571	0	0	0	0	0	0	0	0	0	0	0	0	0
1219	0	1	0	1	0	1	1	0	0	0	0	1	0	0	0	1	0	0	0	0	0	1	0	1	0	1	0	0	0	0	0	-4.10235	0	-3.1986	0	-4.29202	-2.43371	0	0	0	0	-5.99383	0	0	0	-2.04502	0	0	0
1220	0	0	0	1	0	1	0	1	0	1	0	1	1	1	0	1	0	1	0	0	0	1	0	1	0	1	0	0	0	0	0	0	0	-2.47034	0	-6.16911	0	-2.44001	0	-3.57556	0	-4.09058	-3.17831	-7.58505	0	-3.43518	0	-3.15127	0
1221	0	1	1	1	0	0	0	0	1	1	0	1	0	0	1	0	0	1	1	0	0	0	1	0	0	0	0	0	0	0	0	-2.64811	-2.00048	-3.99361	0	0	0	0	-4.53934	-7.58072	0	-3.79966	0	0	-2.59059	0	0	-2.5554	-4.47975
1222	0	0	0	0	0	0	0	0	0	0	0	0	1	0	0	0	0	0	0	0	0	0	0	0	0	0	0	1	0	0	0	0	0	0	0	0	0	0	0	0	0	0	-4.36603	0	0	0	0	0	0
1223	0	0	1	1	0	0	0	0	0	1	0	1	0	0	0	0	0	0	1	0	0	0	0	1	0	0	0	0	0	0	0	0	-2.61803	-4.23547	0	0	0	0	0	-2.84146	0	-7.57116	0	0	0	0	0	0	-2.7224
1224	0	0	0	0	0	1	0	0	0	0	0	0	1	0	0	0	0	0	0	0	0	0	0	1	0	1	0	0	0	0	0	0	0	0	0	-3.95705	0	0	0	0	0	0	-2.19378	0	0	0	0	0	0
1225	0	0	0	0	0	0	1	1	0	0	0	0	1	0	0	0	0	0	0	0	0	0	0	0	0	0	0	0	0	0	0	0	0	0	0	0	-3.05474	-2.72856	0	0	0	0	-7.55196	0	0	0	0	0	0
1226	1	1	1	0	1	1	0	0	1	1	0	1	0	0	1	0	0	0	0	0	0	1	0	1	0	1	0	0	0	0	-2.62822	-4.2844	-2.85275	0	-3.20204	-4.33028	0	0	-2.0658	-2.09571	0	-7.54602	0	0	-3.35908	0	0	0	0
1227	0	1	0	0	0	0	0	0	1	1	1	1	0	0	0	0	0	0	0	0	0	0	1	0	0	0	0	0	0	0	0	-2.72262	0	0	0	0	0	0	-2.84591	-4.54208	-2.82215	-5.01544	0	0	0	0	0	0	0
1228	1	1	0	1	0	1	0	0	0	1	0	1	0	0	0	0	0	0	0	0	0	1	0	1	0	1	0	0	0	0	-4.63109	-5.07479	0	-2.22967	0	-7.53564	0	0	0	-2.38128	0	-5.14001	0	0	0	0	0	0	0
1229	0	1	0	0	0	1	0	0	0	1	0	1	0	0	0	0	0	0	0	1	0	0	0	1	0	1	0	0	0	0	0	-2.53943	0	0	0	-3.25639	0	0	0	-2.58794	0	-6.84656	0	0	0	0	0	0	0
1230	0	0	0	0	0	1	1	1	0	0	0	1	1	0	0	0	0	0	0	0	0	0	0	1	0	1	0	0	0	0	0	0	0	0	0	-5.28257	-2.88312	-4.21825	0	0	0	-3.39049	-3.73494	0	0	0	0	0	0
1231	0	1	1	1	0	1	0	0	0	1	1	1	1	1	0	1	0	0	0	0	0	1	0	1	0	0	0	0	0	0	0	-5.1182	-3.11485	-2.87351	0	-2.26772	0	0	0	-2.09328	-3.09806	-3.964	-2.33898	-3.01208	0	-3.16102	0	0	0
1232	0	0	0	1	0	0	0	0	0	0	0	1	0	0	0	0	0	0	0	1	0	0	0	0	0	0	0	0	0	1	0	0	0	-2.22967	0	0	0	0	0	0	0	-3.07027	0	0	0	0	0	0	0
1233	0	1	0	0	0	1	0	0	0	0	1	1	0	0	0	0	0	0	0	0	1	1	0	1	0	0	0	0	0	0	0	-4.19612	0	0	0	-4.4677	0	0	0	0	-3.72241	-7.52144	0	0	0	0	0	0	0
1234	0	1	0	0	0	1	0	0	0	1	0	1	1	0	0	0	0	0	0	0	0	1	0	1	0	1	0	0	0	0	0	-7.51705	0	0	0	-5.1192	0	0	0	-2.77531	0	-3.12649	-2.50287	0	0	0	0	0	0
1235	0	0	0	0	0	0	1	1	0	1	0	1	1	0	0	0	0	0	0	0	1	0	0	0	0	0	0	0	0	0	0	0	0	0	0	0	-7.51679	-3.56947	0	-2.98257	0	-4.4497	-5.26816	0	0	0	0	0	0
1236	0	0	0	0	0	1	0	1	0	1	0	1	0	0	0	0	0	0	0	0	0	0	0	1	0	0	1	0	0	0	0	0	0	0	0	-3.17146	0	-2.76922	0	-4.29165	0	-4.00532	0	0	0	0	0	0	0
1237	0	1	0	0	0	1	0	0	1	1	0	1	0	0	0	0	0	0	1	1	0	0	1	0	0	0	0	0	0	0	0	-4.43478	0	0	0	-2.1717	0	0	-3.12704	-7.51409	0	-2.45625	0	0	0	0	0	0	-2.60552
1238	0	1	0	1	0	1	0	0	0	1	0	1	1	1	0	1	0	1	0	0	0	1	0	1	0	1	0	0	0	0	0	-2.48989	0	-6.17658	0	-3.35043	0	0	0	-3.63208	0	-4.07499	-3.28781	-7.5082	0	-5.84172	0	-3.72572	0
1239	0	1	0	1	0	1	0	0	1	1	0	1	0	1	0	0	0	0	0	0	0	1	0	1	0	1	0	0	0	0	0	-2.58392	0	-3.28111	0	-4.16336	0	0	-4.71682	-6.02474	0	-5.58205	0	-2.94114	0	0	0	0	0
1240	0	0	0	0	0	0	0	0	0	1	1	1	1	0	0	0	1	0	1	0	0	0	1	0	0	0	0	0	0	0	0	0	0	0	0	0	0	0	0	-3.86302	-3.42771	-6.81573	-4.35576	0	0	0	-3.69989	0	-5.29481
1241	0	0	1	1	0	0	1	1	1	1	1	0	0	1	0	1	0	0	0	0	0	0	0	0	0	0	0	0	0	0	0	0	-2.64059	-3.57185	0	0	-5.12707	-5.30769	-7.08247	-5.93028	-5.99474	0	0	-2.93337	0	-2.93749	0	0	0
1242	0	1	1	0	1	1	1	0	0	1	0	1	0	0	0	0	0	1	0	0	0	1	0	1	0	1	0	0	0	0	0	-5.51961	-3.30284	0	-3.65724	-4.71064	-3.64754	0	0	-2.43872	0	-2.24811	0	0	0	0	0	-3.34703	0
1243	0	1	0	0	0	1	0	1	0	0	0	1	0	0	0	0	1	0	0	0	0	1	0	1	0	1	0	0	0	0	0	-2.53218	0	0	0	-3.55988	0	-2.27063	0	0	0	-7.48018	0	0	0	0	-3.81959	0	0
1244	0	1	1	1	0	1	1	0	0	1	0	1	0	0	0	0	0	0	0	0	0	1	0	1	0	0	0	0	0	0	0	-3.39141	-2.74775	-3.64965	0	-7.47969	-2.57123	0	0	-2.73982	0	-4.29604	0	0	0	0	0	0	0
1245	0	1	0	0	0	1	0	0	0	1	0	1	1	0	0	1	0	0	0	0	0	1	0	1	0	1	0	0	0	0	0	-7.47801	0	0	0	-4.33976	0	0	0	-2.9529	0	-5.43185	-2.52884	0	0	-3.53357	0	0	0
1246	1	1	0	0	1	1	1	0	0	1	0	1	0	0	0	0	0	0	0	0	0	1	0	1	0	1	0	0	0	1	-2.92976	-5.43046	0	0	-2.50583	-4.32994	-2.54985	0	0	-2.80695	0	-4.94891	0	0	0	0	0	0	0
1247	1	1	0	0	0	1	1	0	0	0	1	1	0	0	0	0	0	0	0	0	0	1	0	1	0	0	0	0	0	0	-3.02111	-3.38795	0	0	0	-2.05929	-3.55921	0	0	0	-2.5439	-7.46036	0	0	0	0	0	0	0
1248	0	0	1	1	0	0	1	1	1	1	1	0	0	1	0	1	0	0	0	0	0	0	0	0	0	0	0	0	0	1	0	0	-2.87867	-4.99	0	0	-6.83892	-6.3655	-5.46895	-6.00085	-5.39538	0	0	-2.9436	0	-3.02682	0	0	0
1249	0	0	0	0	0	1	0	0	0	1	0	1	1	0	0	0	0	0	0	0	0	1	0	1	0	1	0	0	0	0	0	0	0	0	0	-4.81201	0	0	0	-3.80549	0	-3.0409	-2.01327	0	0	0	0	0	0
1250	0	1	0	1	0	1	0	0	0	1	0	1	0	1	0	1	0	0	0	0	0	1	0	1	0	0	0	0	0	0	0	-2.08531	0	-3.08282	0	-3.21831	0	0	0	-2.89739	0	-2.94228	0	-2.37493	0	-3.05765	0	0	0
1251	0	0	0	0	0	0	1	1	0	0	0	0	0	0	0	1	0	0	0	0	0	0	0	0	0	0	0	1	0	0	0	0	0	0	0	0	-7.43688	-6.68414	0	0	0	0	0	0	0	-2.29984	0	0	0
1252	0	0	0	0	0	0	1	1	0	0	0	0	1	0	0	0	0	0	0	0	0	0	0	0	0	0	0	0	0	0	0	0	0	0	0	0	-3.76045	-3.72873	0	0	0	0	-7.43664	0	0	0	0	0	0
1253	0	1	0	1	1	1	0	0	0	1	0	1	0	0	0	0	0	0	0	0	0	1	0	1	0	0	0	0	0	0	0	-7.43546	0	-5.86662	-4.29138	-5.31991	0	0	0	-2.13011	0	-2.52856	0	0	0	0	0	0	0
1254	0	1	0	1	1	1	0	0	0	1	0	1	0	0	0	0	0	0	0	0	0	1	0	1	0	0	0	0	0	0	0	-7.43546	0	-5.86662	-4.29138	-5.31991	0	0	0	-2.13011	0	-2.52856	0	0	0	0	0	0	0
1255	0	0	0	0	0	1	0	0	0	0	0	0	0	0	0	0	0	0	0	0	0	0	0	1	0	1	0	0	0	0	0	0	0	0	0	-2.77817	0	0	0	0	0	0	0	0	0	0	0	0	0
1256	1	1	0	0	1	1	0	1	0	0	0	1	0	0	0	0	0	0	0	0	0	0	0	1	0	0	0	0	0	1	-2.03473	-2.15851	0	0	-2.88551	-5.33704	0	-3.81031	0	0	0	-7.42629	0	0	0	0	0	0	0
1257	0	1	1	1	0	1	0	0	0	1	0	1	0	1	0	1	0	0	0	0	0	1	0	1	0	1	0	0	0	0	0	-7.25096	-3.47898	-4.89031	0	-5.20736	0	0	0	-2.10638	0	-7.38835	0	-3.3212	0	-4.50755	0	0	0
1258	0	1	0	1	0	1	0	1	0	1	0	1	1	1	1	1	0	0	0	0	0	1	0	1	0	1	0	0	0	0	0	-4.89233	0	-2.69383	0	-2.40059	0	-2.24341	0	-3.59912	0	-5.21714	-2.39306	-3.3212	-4.20163	-5.68225	0	0	0
1259	0	1	0	0	1	1	0	0	0	1	0	1	0	1	0	0	0	0	0	0	0	1	0	1	0	1	0	0	0	0	0	-6.93031	0	0	-7.41089	-4.71252	0	0	0	-3.63208	0	-5.50084	0	-2.76783	0	0	0	0	0
1260	0	1	0	1	0	1	0	0	0	0	0	1	0	0	0	0	0	0	0	0	0	0	0	1	0	0	0	0	0	0	0	-3.34092	0	-3.05792	0	-6.0482	0	0	0	0	0	-7.40742	0	0	0	0	0	0	0
1261	0	0	0	0	0	0	1	1	0	1	0	0	1	1	0	1	0	0	0	0	0	0	0	0	0	0	0	0	0	0	0	0	0	0	0	0	-7.40111	-5.53855	0	-2.41307	0	0	-3.09632	-2.92175	0	-3.06941	0	0	0
1262	1	1	1	1	0	1	0	0	0	1	0	1	1	0	1	0	0	0	0	0	0	1	0	1	0	1	0	0	0	0	-7.39716	-7.03312	-3.75474	-3.05386	0	-5.85562	0	0	0	-3.01596	0	-4.51214	-2.43331	0	-4.06018	0	0	0	0
1263	0	0	0	0	0	0	0	1	0	0	0	0	1	0	0	0	0	0	0	0	0	0	0	0	0	0	0	0	0	0	0	0	0	0	0	0	0	-3.63343	0	0	0	0	-7.39633	0	0	0	0	0	0
1264	0	0	0	0	0	0	0	0	0	0	0	0	0	1	0	0	0	0	0	0	0	0	0	0	0	0	0	0	1	0	0	0	0	0	0	0	0	0	0	0	0	0	0	-2.48004	0	0	0	0	0
1265	0	1	0	0	0	1	0	0	0	1	1	1	0	1	0	1	0	0	0	0	1	1	1	1	0	1	0	0	0	0	0	-6.03031	0	0	0	-3.24623	0	0	0	-2.10638	-5.11095	-7.38835	0	-2.36661	0	-2.44875	0	0	0
1266	1	1	1	1	0	1	0	1	0	0	0	1	0	0	1	1	0	0	0	0	0	1	0	1	0	0	0	0	0	0	-2.42533	-6.42389	-3.87862	-6.10795	0	-6.23074	0	-3.46159	0	0	0	-7.38723	0	0	-2.06519	-2.12646	0	0	0
1267	1	1	1	1	0	1	1	0	0	0	1	1	0	0	1	1	0	1	0	0	0	1	0	1	0	1	0	0	0	0	-5.19507	-7.234	-4.16005	-2.72725	0	-5.20017	-2.06879	0	0	0	-2.05391	-6.59648	0	0	-2.26286	-3.26181	0	-2.75932	0
1268	1	1	0	1	0	1	0	0	0	0	0	1	0	0	1	0	0	0	0	1	0	1	0	1	0	1	0	0	0	0	-2.54511	-4.32196	0	-3.80218	0	-7.35254	0	0	0	0	0	-4.21609	0	0	-7.0219	0	0	0	0
1269	0	1	0	0	0	1	0	0	0	0	0	1	0	0	1	0	0	0	0	1	0	1	0	1	0	1	0	0	0	0	0	-4.38521	0	0	0	-6.27683	0	0	0	0	0	-2.74853	0	0	-7.3469	0	0	0	0
1270	0	1	0	1	0	0	0	0	1	1	0	1	0	0	0	0	0	0	1	1	0	0	0	0	0	0	0	0	0	1	0	-2.05524	0	-2.38286	0	0	0	0	-5.27924	-6.57225	0	-7.34541	0	0	0	0	0	0	-2.57986
1271	0	1	1	1	0	0	1	1	0	1	0	1	1	1	1	0	0	0	0	1	0	0	0	1	0	1	0	0	0	0	0	-2.4553	-5.8119	-4.40774	0	0	-3.14513	-4.09115	0	-3.89628	0	-6.64311	-3.66821	-3.92829	-2.05875	0	0	0	0
1272	0	0	0	0	0	1	0	1	0	0	0	0	0	0	0	0	0	0	0	0	0	0	0	1	0	1	0	0	0	0	0	0	0	0	0	-5.11906	0	-2.59613	0	0	0	0	0	0	0	0	0	0	0
1273	0	0	0	0	0	0	0	0	0	0	1	0	0	0	0	1	0	1	0	0	0	0	0	0	0	0	0	0	1	0	0	0	0	0	0	0	0	0	0	0	-2.20925	0	0	0	0	-7.3369	0	-4.29499	0
1274	0	1	0	0	0	0	0	0	0	1	0	1	0	0	0	1	1	1	0	0	0	1	0	0	0	0	0	0	0	0	0	-2.78867	0	0	0	0	0	0	0	-3.62212	0	-3.80844	0	0	0	-2.70749	-2.33616	-2.38103	0
1275	0	1	0	0	0	0	0	1	1	1	1	1	0	0	0	0	0	0	0	0	0	0	1	0	0	0	0	0	0	0	0	-2.82509	0	0	0	0	0	-2.06385	-2.92981	-4.75088	-2.90582	-4.68396	0	0	0	0	0	0	0
1276	0	0	0	0	0	1	0	0	0	1	0	1	0	1	0	0	0	0	0	0	0	1	0	1	0	1	0	0	0	0	0	0	0	0	0	-3.10949	0	0	0	-2.03227	0	-2.90404	0	-2.34887	0	0	0	0	0
1277	0	0	0	0	0	1	0	0	0	0	0	0	0	0	0	0	0	0	0	0	0	0	0	1	0	1	0	0	0	0	0	0	0	0	0	-3.7032	0	0	0	0	0	0	0	0	0	0	0	0	0
1278	0	1	0	0	0	1	0	0	0	0	0	0	1	0	0	0	0	0	0	0	0	1	0	1	0	1	0	0	0	0	0	-4.63333	0	0	0	-4.01852	0	0	0	0	0	0	-2.16896	0	0	0	0	0	0
1279	0	1	0	1	0	0	0	0	0	0	1	0	0	1	0	1	0	1	0	1	0	0	0	0	0	0	0	0	1	0	0	-2.1774	0	-2.08424	0	0	0	0	0	0	-7.2985	0	0	-3.27575	0	-6.68465	0	-4.34751	0
1280	0	0	0	0	0	1	0	0	0	0	0	0	0	0	0	0	0	0	0	0	0	1	0	0	0	1	0	1	0	0	0	0	0	0	0	-3.25421	0	0	0	0	0	0	0	0	0	0	0	0	0
1281	0	0	0	0	0	1	0	0	0	0	0	0	0	0	0	0	0	0	0	0	0	1	0	0	0	1	0	1	0	0	0	0	0	0	0	-3.25421	0	0	0	0	0	0	0	0	0	0	0	0	0
1282	0	0	0	1	0	0	1	0	1	1	1	1	0	0	1	0	1	0	1	0	0	0	1	0	0	0	0	0	0	1	0	0	0	-3.41449	0	0	-3.83007	0	-3.82153	-7.29167	-2.6977	-5.45916	0	0	-2.76875	0	-3.53577	0	-2.7032
1283	0	0	1	0	0	1	0	0	0	0	0	1	1	0	1	1	1	1	0	0	0	1	0	1	0	1	0	0	1	0	0	0	-2.32244	0	0	-4.91685	0	0	0	0	0	-4.96882	-2.68334	0	-4.75526	-4.56398	-2.10534	-2.08639	0
1284	0	1	0	1	0	1	0	1	0	0	0	1	0	0	0	1	0	0	0	0	0	1	0	0	0	1	0	0	1	0	0	-3.71796	0	-7.28037	0	-3.12751	0	-2.15203	0	0	0	-3.22493	0	0	0	-4.3807	0	0	0
1285	0	1	0	1	0	1	1	1	0	0	0	0	0	0	0	1	0	0	0	0	0	1	0	0	0	1	0	0	0	0	0	-2.78867	0	-5.82425	0	-2.17866	-7.27143	-6.32179	0	0	0	0	0	0	0	-6.24704	0	0	0
1286	0	0	0	0	0	0	0	0	0	0	0	0	0	0	0	0	0	0	0	0	0	0	0	0	0	0	0	1	0	0	0	0	0	0	0	0	0	0	0	0	0	0	0	0	0	0	0	0	0
1287	0	1	0	0	0	0	0	0	1	1	0	1	0	0	0	0	0	0	0	0	0	0	0	0	0	0	0	0	0	0	0	-2.58392	0	0	0	0	0	0	-2.29754	-7.27078	0	-4.45625	0	0	0	0	0	0	0
1288	0	0	0	0	0	0	1	1	0	0	0	0	0	0	0	0	0	0	0	0	0	0	0	0	0	0	0	0	0	0	0	0	0	0	0	0	-7.26208	-5.78289	0	0	0	0	0	0	0	0	0	0	0
1289	0	1	1	1	0	1	1	0	1	0	0	1	0	1	1	1	0	1	0	0	0	1	0	1	0	1	0	0	0	1	0	-4.73046	-2.4296	-4.46034	0	-4.65203	-2.06728	0	-2.0608	0	0	-5.37453	0	-4.26487	-2.54596	-3.15795	0	-2.08137	0
1290	0	0	0	0	0	0	0	0	0	0	0	0	0	0	0	0	0	0	0	0	0	0	0	1	0	1	0	0	1	0	0	0	0	0	0	0	0	0	0	0	0	0	0	0	0	0	0	0	0
1291	0	0	0	0	0	1	1	1	0	0	0	0	1	1	0	1	0	0	0	0	0	0	0	1	0	1	0	0	0	0	0	0	0	0	0	-4.86251	-3.23111	-3.84802	0	0	0	0	-4.57479	-3.28946	0	-2.4135	0	0	0
1292	0	1	0	0	0	1	0	0	0	1	0	1	0	1	0	1	0	0	0	0	0	1	0	1	0	1	0	0	0	0	0	-2.04691	0	0	0	-2.51335	0	0	0	-3.40525	0	-7.25007	0	-2.57041	0	-4.17401	0	0	0
1293	0	1	1	1	0	1	0	0	0	1	1	1	1	1	0	1	0	1	0	0	0	1	0	1	0	1	0	0	0	0	0	-5.21939	-4.12985	-4.863	0	-7.24228	0	0	0	-2.43353	-3.69183	-4.97515	-2.11981	-4.42606	0	-4.53636	0	-3.04226	0
1294	0	0	0	0	0	0	1	1	0	0	0	0	0	0	0	0	0	0	0	0	0	0	0	0	0	0	0	0	0	0	0	0	0	0	0	0	-6.0871	-7.23972	0	0	0	0	0	0	0	0	0	0	0
1295	0	0	0	0	0	0	0	0	0	0	1	0	0	0	0	1	0	1	0	0	0	0	1	0	0	1	0	0	1	0	0	0	0	0	0	0	0	0	0	0	-2.36752	0	0	0	0	-5.76048	0	-7.23938	0
1296	1	1	0	1	0	1	0	0	0	0	0	1	0	0	0	0	0	1	0	0	0	1	0	1	0	1	0	1	0	0	-3.40959	-4.09435	0	-2.94217	0	-6.24854	0	0	0	0	0	-5.7079	0	0	0	0	0	-2.13675	0
1297	0	1	0	0	0	0	1	0	1	1	0	1	1	1	0	0	0	0	0	0	0	0	1	0	0	1	0	0	1	0	0	-3.46023	0	0	0	0	-3.22043	0	-3.21475	-3.86381	0	-3.93133	-2.98375	-4.3103	0	0	0	0	0
1298	0	1	0	0	0	0	0	0	1	1	1	1	1	1	0	0	0	1	0	0	0	0	0	0	0	0	0	0	0	0	0	-3.28912	0	0	0	0	0	0	-2.49204	-2.2273	-2.47962	-7.22061	-2.42404	-2.02482	0	0	0	-2.14748	0
1299	0	0	0	0	0	0	0	1	0	0	0	0	0	0	0	0	0	0	0	0	0	0	0	0	0	0	0	0	0	1	0	0	0	0	0	0	0	-7.21526	0	0	0	0	0	0	0	0	0	0	0
1300	0	0	0	0	0	1	0	0	0	0	0	0	0	0	0	0	0	0	0	0	0	0	0	1	0	1	0	0	0	0	0	0	0	0	0	-3.46631	0	0	0	0	0	0	0	0	0	0	0	0	0
1301	0	0	0	0	0	0	1	1	0	0	0	0	0	0	0	0	0	0	0	0	0	0	0	0	0	0	0	1	0	0	0	0	0	0	0	0	-2.1182	-4.68327	0	0	0	0	0	0	0	0	0	0	0
1302	0	0	0	0	0	0	1	1	0	0	0	0	0	0	0	0	0	0	0	0	0	0	0	0	0	0	0	0	0	0	0	0	0	0	0	0	-4.2604	-7.18775	0	0	0	0	0	0	0	0	0	0	0
1303	0	0	0	0	0	0	0	0	0	0	1	0	1	0	0	0	0	0	0	0	0	0	0	1	0	1	0	0	0	0	0	0	0	0	0	0	0	0	0	0	-3.20622	0	-2.52785	0	0	0	0	0	0
1304	1	1	0	1	0	1	0	0	0	0	0	1	0	0	0	0	0	0	0	0	0	1	0	1	0	1	0	0	0	0	-3.7943	-6.31343	0	-2.26875	0	-5.57272	0	0	0	0	0	-3.63259	0	0	0	0	0	0	0
1305	0	1	0	0	0	0	0	0	0	1	1	1	0	0	0	0	0	0	0	0	0	1	0	1	0	1	0	0	0	0	0	-2.7045	0	0	0	0	0	0	0	-2.27397	-4.86753	-7.18522	0	0	0	0	0	0	0
1306	0	0	0	0	0	0	1	0	0	1	1	1	0	0	0	0	0	0	0	0	1	0	0	1	0	0	0	0	0	1	0	0	0	0	0	0	-4.0714	0	0	-2.49453	-2.69845	-5.09769	0	0	0	0	0	0	0
1307	0	1	0	0	0	1	0	0	0	0	0	1	0	0	0	0	0	1	0	0	0	1	0	1	0	1	0	0	0	0	0	-2.52456	0	0	0	-3.6476	0	0	0	0	0	-3.63568	0	0	0	0	0	-2.19583	0
1308	0	0	0	0	0	0	1	1	0	0	0	0	0	0	0	0	0	0	0	0	0	0	0	0	0	0	0	0	0	0	0	0	0	0	0	0	-7.16985	-5.13745	0	0	0	0	0	0	0	0	0	0	0
1309	0	0	0	0	0	1	0	0	0	0	0	1	0	0	1	1	0	0	0	0	0	0	0	1	0	1	0	0	1	0	0	0	0	0	0	-2.62703	0	0	0	0	0	-7.169	0	0	-3.26239	-2.32452	0	0	0
1310	1	0	0	0	0	1	0	0	0	0	0	1	0	0	0	0	0	0	0	0	0	0	0	1	0	0	0	0	0	0	-2.55647	0	0	0	0	-3.34029	0	0	0	0	0	-7.169	0	0	0	0	0	0	0
1311	0	1	0	0	0	0	0	0	0	0	0	0	0	1	0	0	0	0	0	0	0	0	0	0	0	0	0	0	1	0	0	-2.21109	0	0	0	0	0	0	0	0	0	0	0	-2.90589	0	0	0	0	0
1312	0	0	0	0	0	0	0	0	0	0	0	0	0	0	0	0	0	0	0	0	0	0	0	0	0	0	0	1	0	0	0	0	0	0	0	0	0	0	0	0	0	0	0	0	0	0	0	0	0
1313	0	0	0	0	0	0	0	0	1	1	0	1	0	0	0	0	0	0	1	1	0	0	0	0	0	0	0	0	0	0	0	0	0	0	0	0	0	0	-3.11994	-3.84739	0	-7.16429	0	0	0	0	0	0	-4.06628
1314	0	0	0	0	0	0	0	0	1	1	0	0	0	0	0	0	0	0	0	1	0	0	0	0	0	0	0	0	0	0	0	0	0	0	0	0	0	0	-2.32759	-7.15951	0	0	0	0	0	0	0	0	0
1315	0	0	0	0	0	0	0	0	1	0	0	0	1	1	0	0	0	0	0	0	0	0	0	0	0	0	0	0	0	0	0	0	0	0	0	0	0	0	-2.1184	0	0	0	-4.52449	-7.15852	0	0	0	0	0
1316	0	1	0	1	0	1	0	1	0	0	0	1	0	0	0	0	0	1	0	0	0	0	0	1	0	0	0	0	0	0	0	-2.43936	0	-3.46158	0	-5.37665	0	-3.32435	0	0	0	-3.98265	0	0	0	0	0	-2.59966	0
1317	0	1	0	1	0	0	0	0	0	1	0	1	0	1	0	0	0	0	0	0	0	1	0	1	0	0	0	0	0	0	0	-2.55935	0	-2.8467	0	0	0	0	0	-2.16641	0	-7.14729	0	-2.3941	0	0	0	0	0
1318	0	1	0	0	0	0	0	0	1	1	0	1	0	0	0	0	0	0	0	0	0	0	0	0	0	0	0	0	0	1	0	-2.35889	0	0	0	0	0	0	-2.57277	-6.87209	0	-7.14252	0	0	0	0	0	0	0
1319	1	1	0	1	1	1	0	0	0	1	0	1	0	0	0	0	0	0	0	0	0	1	0	1	0	1	0	0	0	1	-5.87855	-4.98168	0	-3.78199	-5.55363	-3.32832	0	0	0	-2.30705	0	-2.9893	0	0	0	0	0	0	0
1320	1	1	0	1	1	1	0	0	0	1	0	1	0	0	0	0	0	0	0	0	0	1	0	1	0	1	0	0	0	1	-5.87855	-4.98168	0	-3.78199	-5.55363	-3.32832	0	0	0	-2.30705	0	-2.9893	0	0	0	0	0	0	0
1321	0	0	0	0	0	0	0	0	1	0	0	1	0	0	0	0	0	0	0	1	0	0	0	0	0	0	0	0	0	0	0	0	0	0	0	0	0	0	-3.83853	0	0	-4.06503	0	0	0	0	0	0	0
1322	0	0	0	0	0	1	0	0	0	0	0	0	0	0	0	0	0	0	0	0	0	0	0	1	0	1	0	0	0	0	0	0	0	0	0	-3.43319	0	0	0	0	0	0	0	0	0	0	0	0	0
1323	0	0	0	0	0	0	0	0	1	1	0	0	0	0	0	0	0	0	0	0	0	0	1	0	0	0	0	0	0	0	0	0	0	0	0	0	0	0	-7.13145	-7.07378	0	0	0	0	0	0	0	0	0
1324	0	0	1	0	0	1	0	0	0	0	1	1	0	0	0	0	0	1	0	0	0	0	0	1	0	0	0	0	1	0	0	0	-3.40138	0	0	-5.59604	0	0	0	0	-2.04707	-7.11895	0	0	0	0	0	-2.05747	0
1325	0	1	0	0	0	1	0	0	0	1	1	1	0	1	0	1	0	0	0	0	1	1	1	1	0	1	0	0	0	0	0	-5.8498	0	0	0	-3.12751	0	0	0	-2.00103	-4.98158	-7.11624	0	-2.29064	0	-2.37222	0	0	0
1326	0	0	0	0	0	1	0	1	0	0	0	0	0	0	0	0	0	0	0	0	0	0	0	0	0	0	0	1	0	0	0	0	0	0	0	-2.03079	0	-3.96816	0	0	0	0	0	0	0	0	0	0	0
1327	1	1	0	1	1	1	0	0	0	0	0	1	0	1	0	1	0	0	0	1	0	1	0	1	0	1	0	0	1	0	-2.42533	-5.47705	0	-2.40983	-2.9936	-6.23074	0	0	0	0	0	-5.65856	0	-2.75744	0	-3.69885	0	0	0
1328	0	0	0	0	0	0	0	0	1	1	0	1	0	0	0	0	0	0	0	0	0	0	0	0	0	0	0	0	0	0	0	0	0	0	0	0	0	0	-4.59428	-7.10963	0	-4.6591	0	0	0	0	0	0	0
1329	0	0	0	0	0	1	0	0	0	0	0	0	0	0	0	0	0	0	0	0	0	0	0	0	0	0	0	1	0	0	0	0	0	0	0	-2.97907	0	0	0	0	0	0	0	0	0	0	0	0	0
1330	0	0	0	0	0	0	0	1	0	0	0	0	0	0	0	0	0	0	0	0	0	0	0	0	0	1	0	1	0	0	0	0	0	0	0	0	0	-2.15394	0	0	0	0	0	0	0	0	0	0	0
1331	1	1	0	0	0	0	0	0	0	1	0	1	0	0	0	0	0	0	0	0	0	0	0	1	0	1	0	0	0	0	-2.59178	-7.08638	0	0	0	0	0	0	0	-2.57741	0	-6.42402	0	0	0	0	0	0	0
1332	0	1	0	0	0	0	0	0	0	0	0	0	0	0	0	1	0	0	0	1	0	0	0	0	1	1	0	0	1	0	0	-2.37421	0	0	0	0	0	0	0	0	0	0	0	0	0	-2.51555	0	0	0
1333	0	1	0	1	0	1	0	1	0	1	0	1	1	1	1	1	0	0	0	0	0	1	0	1	0	1	0	0	0	0	0	-4.74151	0	-2.61576	0	-3.12751	0	-2.15203	0	-3.4375	0	-5.01696	-2.94898	-3.22094	-4.11808	-5.52763	0	0	0
1334	0	0	0	0	0	0	0	0	1	1	0	0	0	0	0	0	0	0	0	0	0	0	1	0	0	0	0	0	0	0	0	0	0	0	0	0	0	0	-5.04054	-7.07756	0	0	0	0	0	0	0	0	0
1335	0	0	0	0	0	0	0	0	0	0	0	1	0	0	0	0	1	0	1	0	0	0	1	0	0	0	0	0	0	0	0	0	0	0	0	0	0	0	0	0	0	-7.06957	0	0	0	0	-4.14981	0	-4.08359
1336	0	0	0	0	0	0	0	0	1	1	0	1	0	0	0	0	0	0	0	0	0	0	0	1	0	0	0	0	0	0	0	0	0	0	0	0	0	0	-7.06734	-2.71807	0	-2.20768	0	0	0	0	0	0	0
1337	0	0	0	0	0	0	0	0	1	1	0	1	0	0	0	0	0	0	0	0	0	0	0	0	0	0	0	0	0	0	0	0	0	0	0	0	0	0	-2.75114	-4.37588	0	-7.06673	0	0	0	0	0	0	0
1338	0	0	0	0	0	0	0	0	1	1	1	1	0	0	0	0	0	0	0	0	0	0	1	0	0	0	0	0	0	0	0	0	0	0	0	0	0	0	-2.70706	-5.01554	-2.69716	-7.06075	0	0	0	0	0	0	0
1339	0	0	0	0	0	0	1	1	0	0	0	0	0	0	0	0	0	0	0	0	0	0	0	0	0	0	0	1	0	0	0	0	0	0	0	0	-3.18338	-7.05833	0	0	0	0	0	0	0	0	0	0	0
1340	0	1	1	1	0	1	0	0	0	1	0	1	1	1	1	1	0	0	0	0	0	1	0	1	0	1	0	0	0	0	0	-7.02402	-4.34627	-5.4508	0	-4.25406	0	0	0	-4.37077	0	-6.24748	-2.11285	-4.66006	-3.36944	-5.70932	0	0	0
1341	0	0	0	0	0	0	0	0	0	0	0	0	0	0	0	0	0	0	0	0	0	0	0	0	0	0	0	1	0	0	0	0	0	0	0	0	0	0	0	0	0	0	0	0	0	0	0	0	0
1342	0	0	0	0	0	0	0	0	0	0	0	0	0	0	0	0	0	0	0	0	0	0	0	0	0	0	0	1	0	0	0	0	0	0	0	0	0	0	0	0	0	0	0	0	0	0	0	0	0
1343	0	1	0	0	0	1	0	0	0	0	0	0	0	1	0	0	0	0	0	0	0	0	0	0	0	1	0	0	1	0	0	-3.47743	0	0	0	-6.3039	0	0	0	0	0	0	0	-2.82747	0	0	0	0	0
1344	0	1	0	0	0	1	0	0	0	0	1	1	0	0	0	0	0	0	0	0	0	0	0	1	0	1	0	0	0	0	0	-2.47309	0	0	0	-3.97896	0	0	0	0	-2.2055	-5.30905	0	0	0	0	0	0	0
1345	0	0	0	0	0	0	1	0	0	1	0	0	1	0	0	0	0	0	0	0	0	0	1	0	0	1	0	0	1	0	0	0	0	0	0	0	-2.31865	0	0	-2.55108	0	0	-2.10737	0	0	0	0	0	0
1346	1	1	1	1	0	1	0	0	0	1	0	1	0	0	1	0	0	0	0	0	0	1	0	1	0	1	0	0	0	0	-6.07939	-4.90093	-4.146	-2.7545	0	-6.67072	0	0	0	-2.35343	0	-7.02991	0	0	-2.28165	0	0	0	0
1347	1	1	1	1	0	1	0	1	0	0	0	1	0	0	1	1	0	0	0	0	0	1	0	1	0	1	0	0	0	0	-2.7485	-2.86386	-2.03505	-2.10174	0	-3.8338	0	-2.3901	0	0	0	-7.02991	0	0	-2.28165	-2.37792	0	0	0
1348	0	1	0	0	0	1	0	0	0	0	0	1	0	0	0	0	0	0	0	0	0	1	0	1	0	0	0	0	0	0	0	-3.60182	0	0	0	-7.02954	0	0	0	0	0	-3.09461	0	0	0	0	0	0	0
1349	0	0	0	0	0	0	0	0	0	0	1	1	0	0	0	1	0	0	0	1	0	0	0	1	0	1	0	0	0	0	0	0	0	0	0	0	0	0	0	0	-2.76853	-2.97088	0	0	0	-2.93194	0	0	0
1350	0	0	0	0	0	0	1	1	0	0	0	0	1	0	0	0	0	0	0	0	0	0	0	0	0	0	0	1	0	0	0	0	0	0	0	0	-3.21252	-7.01755	0	0	0	0	-3.57339	0	0	0	0	0	0
1351	0	1	1	1	0	1	0	0	1	0	0	1	0	0	1	1	0	0	0	0	1	0	0	1	0	0	0	0	0	1	0	-2.43573	-3.40806	-3.15491	0	-2.85667	0	0	-2.083	0	0	-7.01539	0	0	-2.20267	-3.13094	0	0	0
1352	0	0	0	0	0	0	0	0	0	0	0	0	0	0	0	0	0	0	0	1	0	0	0	0	0	0	0	0	0	0	0	0	0	0	0	0	0	0	0	0	0	0	0	0	0	0	0	0	0
1353	0	1	0	0	0	1	0	0	0	0	1	1	0	0	0	0	0	0	0	0	1	1	0	1	0	0	0	0	0	0	0	-3.41168	0	0	0	-4.95848	0	0	0	0	-2.80008	-7.00905	0	0	0	0	0	0	0
1354	0	1	0	0	0	1	0	0	0	0	0	1	0	0	0	0	0	0	0	0	0	1	0	1	0	1	0	0	0	0	0	-3.26795	0	0	0	-6.79566	0	0	0	0	0	-4.58914	0	0	0	0	0	0	0
1355	0	1	0	0	1	1	0	0	0	1	0	1	0	0	1	1	0	0	0	0	0	1	0	1	0	1	0	0	0	0	0	-3.10542	0	0	-4.9778	-5.08698	0	0	0	-2.03925	0	-5.80595	0	0	-2.50436	-2.82026	0	0	0
1356	0	0	0	0	0	0	0	0	1	0	0	1	0	0	0	0	0	0	0	1	0	0	0	0	0	0	0	0	0	0	0	0	0	0	0	0	0	0	-2.02738	0	0	-6.98438	0	0	0	0	0	0	0
1357	0	0	1	0	0	1	0	0	0	0	1	1	0	0	0	0	0	1	0	0	0	0	0	1	0	0	0	0	1	0	0	0	-3.37015	0	0	-5.49766	0	0	0	0	-2.01338	-6.98438	0	0	0	0	0	-2.0292	0
1358	0	0	0	0	0	0	0	0	1	1	0	1	0	0	1	0	0	0	0	0	0	0	0	0	0	0	0	0	0	0	0	0	0	0	0	0	0	0	-4.27583	-6.98348	0	-2.84957	0	0	-2.25338	0	0	0	0
1359	0	0	0	0	0	0	0	0	1	0	0	1	0	0	0	0	0	0	0	1	0	0	0	0	0	0	0	0	0	1	0	0	0	0	0	0	0	0	-3.50853	0	0	-4.71575	0	0	0	0	0	0	0
1360	0	0	0	0	0	0	0	1	0	1	0	1	0	0	0	0	1	0	0	0	0	0	0	1	0	0	0	0	0	1	0	0	0	0	0	0	0	-2.21965	0	-2.99937	0	-2.50875	0	0	0	0	-3.48844	0	0
1361	0	0	0	0	0	0	0	0	0	0	0	0	0	0	0	0	0	0	0	1	0	0	0	0	0	0	0	0	0	1	0	0	0	0	0	0	0	0	0	0	0	0	0	0	0	0	0	0	0
1362	0	0	0	0	0	0	0	1	0	1	0	1	1	1	0	1	0	0	0	0	0	0	0	1	0	0	0	0	0	0	0	0	0	0	0	0	0	-2.17399	0	-4.10172	0	-5.88499	-2.74609	-6.97305	0	-2.0813	0	0	0
1363	1	1	0	1	0	1	0	1	0	0	0	1	0	0	1	0	0	0	0	0	0	1	0	1	0	1	0	0	0	0	-5.77871	-6.69852	0	-3.89374	0	-4.00867	0	-2.07677	0	0	0	-6.97052	0	0	-2.97818	0	0	0	0
1364	0	1	0	0	0	0	0	0	0	0	0	1	0	0	0	0	1	0	0	1	0	0	1	1	0	0	0	0	1	0	0	-2.55467	0	0	0	0	0	0	0	0	0	-6.97052	0	0	0	0	-2.58781	0	0
1365	1	1	1	1	0	1	0	0	0	0	0	1	0	0	1	1	0	0	0	0	0	1	0	1	0	1	0	0	0	0	-3.07472	-3.51774	-4.56994	-4.09117	0	-5.49766	0	0	0	0	0	-4.10071	0	0	-2.59677	-3.62617	0	0	0
1366	1	1	1	1	0	1	0	0	0	0	0	1	0	0	1	1	0	0	0	0	0	1	0	1	0	1	0	0	0	0	-3.07472	-3.51774	-4.56994	-4.09117	0	-5.49766	0	0	0	0	0	-4.10071	0	0	-2.59677	-3.62617	0	0	0
1367	1	1	1	1	0	1	0	0	0	0	0	0	0	0	0	1	0	0	0	0	0	1	0	1	0	1	0	1	0	1	-6.9498	-5.8217	-3.84427	-4.36091	0	-6.3039	0	0	0	0	0	0	0	0	0	-2.91251	0	0	0
1368	1	1	1	1	0	1	0	0	0	0	0	0	0	0	0	1	0	0	0	0	0	1	0	1	0	1	0	1	0	1	-6.9498	-5.8217	-3.84427	-4.36091	0	-6.3039	0	0	0	0	0	0	0	0	0	-2.91251	0	0	0
1369	0	0	0	0	0	0	1	1	0	0	0	0	0	0	0	0	0	1	0	0	0	0	0	0	0	0	0	0	0	0	0	0	0	0	0	0	-2.46536	-6.94939	0	0	0	0	0	0	0	0	0	-2.64688	0
1370	0	0	0	0	0	0	0	0	0	0	0	0	0	0	0	0	0	0	0	1	0	0	0	0	0	0	0	0	0	0	0	0	0	0	0	0	0	0	0	0	0	0	0	0	0	0	0	0	0
1371	0	0	0	0	0	1	0	0	0	0	0	0	1	0	0	0	0	0	0	0	0	0	0	1	0	1	0	0	0	0	0	0	0	0	0	-4.91648	0	0	0	0	0	0	-2.01036	0	0	0	0	0	0
1372	0	1	0	1	0	0	0	0	0	1	1	0	1	1	0	1	0	0	0	0	0	1	0	1	0	1	0	0	0	0	0	-6.93031	0	-3.03026	0	0	0	0	0	-2.50558	-3.14292	0	-2.23902	-2.76783	0	-2.8341	0	0	0
1373	0	1	0	0	1	1	1	0	0	1	0	1	0	0	0	0	0	0	0	0	0	1	0	1	0	1	0	0	0	1	0	-4.72147	0	0	-2.52695	-4.40765	-2.58773	0	0	-2.87923	0	-4.3852	0	0	0	0	0	0	0
1374	1	1	1	1	0	1	0	0	0	1	1	1	0	1	0	0	0	0	0	0	0	1	1	1	0	1	0	0	0	1	-5.76914	-6.91907	-6.08334	-5.0643	0	-3.63891	0	0	0	-4.66978	-2.58005	-5.28333	0	-2.21593	0	0	0	0	0
1375	0	0	0	0	0	0	1	1	0	1	1	1	0	0	1	1	0	0	0	0	0	0	0	1	0	1	0	0	0	0	0	0	0	0	0	0	-3.64492	-3.01233	0	-2.40078	-2.72871	-4.46459	0	0	-3.21628	-4.85612	0	0	0
1376	0	1	1	1	0	1	1	0	0	1	0	1	0	1	1	1	0	0	0	0	0	0	0	1	0	1	0	0	0	0	0	-2.45025	-5.39197	-2.56052	0	-2.55575	-2.74767	0	0	-2.98848	0	-3.72505	0	-4.69042	-2.15949	-6.91507	0	0	0
1377	0	1	0	0	0	0	0	0	0	1	0	1	0	0	0	1	1	1	0	0	0	1	0	0	0	0	0	0	1	0	0	-2.9144	0	0	0	0	0	0	0	-3.83857	0	-4.01148	0	0	0	-2.08092	-2.3948	-2.45653	0
1378	0	1	0	0	0	0	0	0	0	1	0	1	0	0	0	1	1	1	0	0	0	1	0	0	0	0	0	0	1	0	0	-2.9144	0	0	0	0	0	0	0	-3.83857	0	-4.01148	0	0	0	-2.08092	-2.3948	-2.45653	0
1379	0	1	0	0	0	1	0	0	0	0	0	1	0	0	0	0	0	0	0	0	0	1	0	1	0	0	0	0	0	0	0	-3.7867	0	0	0	-6.89486	0	0	0	0	0	-3.63259	0	0	0	0	0	0	0
1380	0	1	0	0	0	1	0	0	0	0	1	1	0	0	0	0	0	0	0	0	1	1	1	1	0	1	0	0	0	0	0	-2.91038	0	0	0	-5.64395	0	0	0	0	-3.57433	-6.89365	0	0	0	0	0	0	0
1381	0	0	0	0	0	0	1	0	0	1	0	0	0	1	0	0	0	0	0	0	0	0	0	0	0	1	0	0	1	0	0	0	0	0	0	0	-2.49516	0	0	-2.88681	0	0	0	-2.02482	0	0	0	0	0
1382	0	1	0	0	1	1	0	0	0	0	0	1	0	1	0	1	0	0	0	1	0	1	0	1	0	0	0	0	0	0	0	-4.21721	0	0	-3.55159	-4.42425	0	0	0	0	0	-4.33188	0	-4.83892	0	-2.10411	0	0	0
1383	0	0	0	0	0	0	1	0	0	1	0	0	0	1	0	0	0	0	0	0	0	0	0	0	0	1	0	0	1	0	0	0	0	0	0	0	-2.49516	0	0	-2.88681	0	0	0	-2.02482	0	0	0	0	0
1384	1	1	0	1	0	1	1	1	0	1	0	1	1	0	0	0	0	0	0	0	0	1	0	1	0	1	0	1	0	0	-6.88312	-3.69265	0	-2.06347	0	-2.30857	-3.10567	-2.13091	0	-3.67176	0	-2.93889	-2.47518	0	0	0	0	0	0
1385	0	0	0	0	0	0	0	0	0	0	0	0	0	0	0	0	0	0	0	1	0	0	0	0	0	0	0	0	0	0	0	0	0	0	0	0	0	0	0	0	0	0	0	0	0	0	0	0	0
1386	0	0	0	0	0	0	0	0	1	0	0	1	0	0	0	0	0	0	0	1	0	0	0	0	0	0	0	0	0	0	0	0	0	0	0	0	0	0	-3.68854	0	0	-5.06203	0	0	0	0	0	0	0
1387	0	0	0	0	0	0	0	0	0	0	0	0	0	0	0	0	0	0	0	0	0	0	0	0	0	0	0	1	0	0	0	0	0	0	0	0	0	0	0	0	0	0	0	0	0	0	0	0	0
1388	0	0	0	0	0	1	0	0	0	0	0	1	0	0	0	0	0	0	0	0	0	0	0	1	0	0	0	0	0	0	0	0	0	0	0	-4.86631	0	0	0	0	0	-6.86259	0	0	0	0	0	0	0
1389	1	1	0	1	0	1	0	1	0	0	0	1	0	0	1	0	0	0	0	1	0	1	0	1	0	1	0	0	0	0	-5.62101	-6.37961	0	-3.71373	0	-3.76468	0	-2.37405	0	0	0	-6.55492	0	0	-2.87389	0	0	0	0
1390	0	1	1	1	0	1	0	0	0	1	0	1	0	1	1	0	0	1	0	0	0	1	0	1	0	1	0	0	0	1	0	-3.49869	-3.17612	-5.21734	0	-3.96114	0	0	0	-2.43338	0	-6.0013	0	-3.58648	-2.13316	0	0	-2.46353	0
1391	0	0	0	0	0	0	0	0	1	1	0	0	0	0	0	0	0	0	0	0	0	0	1	0	0	0	0	0	0	0	0	0	0	0	0	0	0	0	-5.49339	-6.85492	0	0	0	0	0	0	0	0	0
1392	0	0	0	0	0	1	0	0	0	0	0	0	0	0	0	0	0	0	0	0	0	0	0	1	0	1	0	0	0	0	0	0	0	0	0	-2.84536	0	0	0	0	0	0	0	0	0	0	0	0	0
1393	0	0	0	1	0	0	0	0	1	1	0	0	0	0	0	0	0	0	1	0	0	0	0	0	0	0	0	0	0	0	0	0	0	-2.24409	0	0	0	0	-5.35517	-6.83335	0	0	0	0	0	0	0	0	-2.74768
1394	0	1	0	0	0	1	1	0	0	1	0	1	0	1	0	1	0	0	0	0	0	0	0	1	0	1	0	0	0	0	0	-2.98202	0	0	0	-3.63891	-6.82475	0	0	-2.61198	0	-4.09058	0	-2.21593	0	-3.43518	0	0	0
1395	0	0	0	0	0	0	1	1	0	0	0	0	0	1	0	0	0	0	0	0	0	0	0	0	0	1	0	1	0	0	0	0	0	0	0	0	-5.27395	-5.91943	0	0	0	0	0	-2.21593	0	0	0	0	0
1396	0	0	0	0	0	0	0	0	0	0	0	0	0	0	0	0	0	0	0	0	0	0	0	0	0	0	0	1	0	0	0	0	0	0	0	0	0	0	0	0	0	0	0	0	0	0	0	0	0
1397	0	0	0	0	0	0	1	1	0	0	0	0	0	0	0	0	0	0	0	0	0	0	0	0	0	0	0	0	0	0	0	0	0	0	0	0	-3.10647	-6.81125	0	0	0	0	0	0	0	0	0	0	0
1398	0	0	0	0	0	0	0	0	1	0	0	1	0	0	0	0	0	0	0	1	0	0	0	0	0	0	0	0	0	0	0	0	0	0	0	0	0	0	-4.33968	0	0	-5.12302	0	0	0	0	0	0	0
1399	1	1	1	1	0	1	0	0	0	1	1	1	0	1	1	0	0	0	0	0	1	1	0	1	0	1	0	0	0	0	-2.55647	-4.0939	-4.06059	-3.48152	0	-6.79566	0	0	0	-3.09011	-2.78317	-6.25862	0	-4.78373	-3.26239	0	0	0	0
1400	0	0	0	0	0	0	1	0	0	1	0	1	0	0	0	0	0	0	0	1	0	0	0	0	0	0	0	0	0	1	0	0	0	0	0	0	-2.37212	0	0	-2.94805	0	-3.31543	0	0	0	0	0	0	0
1401	0	0	0	0	0	1	0	0	0	0	0	0	0	0	0	0	0	0	0	0	0	0	0	1	0	1	0	0	0	0	0	0	0	0	0	-4.95634	0	0	0	0	0	0	0	0	0	0	0	0	0
1402	0	1	1	0	1	1	1	0	0	1	0	1	0	0	0	0	0	1	0	0	0	1	0	1	0	1	0	0	0	0	0	-6.24881	-2.37046	0	-2.71163	-5.90723	-3.75086	0	0	-2.45092	0	-3.19542	0	0	0	0	0	-2.14631	0
1403	0	0	0	0	0	0	0	0	0	0	1	0	0	0	1	1	0	0	0	1	0	0	0	0	0	1	0	0	0	0	0	0	0	0	0	0	0	0	0	0	-3.76096	0	0	0	-2.75352	-6.78905	0	0	0
1404	0	1	0	1	0	1	0	0	0	0	0	1	0	0	0	0	0	0	0	0	0	0	0	1	0	0	0	0	0	0	0	-4.11178	0	-3.96424	0	-5.59655	0	0	0	0	0	-6.78813	0	0	0	0	0	0	0
1405	0	0	0	0	0	0	0	0	1	0	0	1	0	0	0	0	0	0	1	1	0	0	0	0	0	0	0	0	0	0	0	0	0	0	0	0	0	0	-3.11871	0	0	-5.5275	0	0	0	0	0	0	-2.47328
1406	0	0	0	0	0	1	0	0	0	0	0	0	0	0	0	0	0	0	0	0	0	0	0	1	0	0	0	0	0	0	0	0	0	0	0	-2.57444	0	0	0	0	0	0	0	0	0	0	0	0	0
1407	0	0	0	0	0	0	0	0	0	0	0	0	0	0	0	0	0	0	0	0	0	0	0	1	0	1	0	0	0	0	0	0	0	0	0	0	0	0	0	0	0	0	0	0	0	0	0	0	0
1408	0	1	0	0	0	1	0	0	1	1	0	1	0	0	0	0	0	0	0	0	0	1	0	1	0	1	0	0	0	0	0	-2.71232	0	0	0	-3.61785	0	0	-2.97373	-2.17812	0	-6.77655	0	0	0	0	0	0	0
1409	0	1	0	0	0	1	0	0	0	1	0	1	0	0	1	0	0	0	0	0	0	1	0	1	0	1	0	0	0	0	0	-2.71232	0	0	0	-2.85842	0	0	0	-2.17812	0	-6.77655	0	0	-3.40986	0	0	0	0
1410	0	0	0	0	0	0	0	0	1	1	0	1	0	0	0	0	1	0	0	0	0	0	1	0	0	0	0	0	0	0	0	0	0	0	0	0	0	0	-2.97373	-3.42298	0	-6.77655	0	0	0	0	-5.26141	0	0
1411	0	0	0	0	0	0	0	0	0	0	0	0	1	0	0	0	0	0	0	0	0	0	0	0	0	1	0	0	0	0	0	0	0	0	0	0	0	0	0	0	0	0	-6.77613	0	0	0	0	0	0
1412	0	1	0	0	0	1	0	0	0	1	0	1	0	0	0	0	0	0	0	0	0	1	0	1	0	0	0	0	0	0	0	-4.11178	0	0	0	-6.77429	0	0	0	-3.10595	0	-2.04399	0	0	0	0	0	0	0
1413	0	0	0	0	0	1	0	0	0	0	0	0	0	0	0	0	0	0	0	0	0	0	0	1	0	1	0	0	0	0	0	0	0	0	0	-6.77429	0	0	0	0	0	0	0	0	0	0	0	0	0
1414	0	1	0	1	0	0	1	1	0	0	0	0	0	0	0	1	0	0	0	0	0	0	0	0	0	0	0	1	0	0	0	-3.09642	0	-2.86433	0	0	-6.76925	-5.32113	0	0	0	0	0	0	0	-2.61618	0	0	0
1415	0	1	0	0	0	0	0	0	0	1	0	1	0	0	0	1	1	1	0	1	0	0	0	0	0	0	0	0	0	0	0	-3.943	0	0	0	0	0	0	0	-2.50499	0	-2.90143	0	0	0	-6.76919	-2.38801	-2.33423	0
1416	0	0	0	1	0	1	1	1	0	0	0	0	0	0	0	0	0	0	0	0	0	0	0	1	0	0	0	0	0	0	0	0	0	-2.11769	0	-3.0833	-3.03866	-4.96499	0	0	0	0	0	0	0	0	0	0	0
1417	0	1	0	0	0	1	1	1	0	0	0	1	0	0	0	0	0	0	0	0	0	0	0	1	0	0	0	0	0	1	0	-2.16892	0	0	0	-6.76297	-2.26467	-2.20323	0	0	0	-3.78374	0	0	0	0	0	0	0
1418	0	0	0	0	0	0	0	0	1	0	0	1	0	0	0	0	0	0	1	1	0	0	0	0	0	0	0	0	0	0	0	0	0	0	0	0	0	0	-3.10035	0	0	-5.48354	0	0	0	0	0	0	-2.4634
1419	0	0	0	0	0	1	0	0	0	0	0	0	0	0	0	0	0	0	0	0	0	0	0	1	0	1	0	0	0	0	0	0	0	0	0	-5.91183	0	0	0	0	0	0	0	0	0	0	0	0	0
1420	0	1	0	1	0	1	0	0	0	1	0	1	0	1	1	0	1	1	0	0	0	1	0	1	0	0	0	0	0	0	0	-2.25009	0	-5.85526	0	-3.53867	0	0	0	-3.71744	0	-6.17047	0	-2.89741	-2.77578	0	-2.42445	-5.38765	0
1421	0	1	1	1	0	1	0	0	0	0	0	1	0	0	0	1	0	0	0	0	1	1	0	1	0	0	0	0	0	0	0	-3.31232	-2.48981	-3.132	0	-2.97699	0	0	0	0	0	-6.55935	0	0	0	-2.56222	0	0	0
1422	0	0	0	0	0	0	0	0	1	0	0	1	0	0	0	0	0	0	1	1	0	0	0	1	0	0	0	0	0	0	0	0	0	0	0	0	0	0	-2.16755	0	0	-6.72062	0	0	0	0	0	0	-4.30709
1423	0	0	0	0	0	0	0	0	0	0	0	0	0	1	0	1	0	0	0	0	0	1	0	0	0	1	0	1	0	0	0	0	0	0	0	0	0	0	0	0	0	0	0	-3.76065	0	-5.45709	0	0	0
1424	0	1	0	0	0	0	0	0	0	1	0	1	0	0	0	1	1	1	0	0	0	0	0	0	0	1	0	0	0	0	0	-3.80687	0	0	0	0	0	0	0	-2.14198	0	-2.19216	0	0	0	-6.71185	-2.34666	-3.0379	0
1425	0	0	0	0	0	0	0	0	0	0	1	0	1	0	1	1	0	1	0	0	0	0	0	0	0	0	0	0	1	0	0	0	0	0	0	0	0	0	0	0	-2.72532	0	-2.03536	0	-2.44591	-2.72422	0	-2.1062	0
1426	0	1	1	0	0	1	0	0	0	0	0	1	0	0	1	0	0	0	0	0	0	0	0	1	0	0	0	0	1	0	0	-3.6087	-2.07168	0	0	-4.6358	0	0	0	0	0	-4.49329	0	0	-2.32929	0	0	0	0
1427	0	0	0	0	0	0	0	0	0	0	0	0	0	1	0	1	0	1	0	0	0	0	0	0	0	1	0	0	1	0	0	0	0	0	0	0	0	0	0	0	0	0	0	-2.32791	0	-5.42155	0	-2.52705	0
1428	0	0	0	0	0	0	0	0	1	1	1	0	0	0	0	0	0	0	0	0	0	0	0	1	0	0	0	0	1	0	0	0	0	0	0	0	0	0	-2.2053	-2.67092	-2.18518	0	0	0	0	0	0	0	0
1429	0	0	0	0	0	1	0	0	0	0	0	0	0	0	0	0	0	0	0	0	0	0	0	1	0	1	0	0	0	0	0	0	0	0	0	-4.37961	0	0	0	0	0	0	0	0	0	0	0	0	0
1430	0	0	0	0	0	0	0	0	0	0	0	0	0	1	0	1	0	0	0	0	0	1	0	0	0	1	0	1	0	0	0	0	0	0	0	0	0	0	0	0	0	0	0	-4.2319	0	-4.42496	0	0	0
1431	0	0	0	0	0	0	0	0	0	0	0	0	0	1	0	0	0	0	0	0	0	0	0	0	0	0	0	0	1	0	0	0	0	0	0	0	0	0	0	0	0	0	0	-2.44718	0	0	0	0	0
1432	0	0	0	0	0	0	0	0	0	0	0	0	0	1	0	0	0	0	0	0	0	0	0	0	0	0	0	0	1	0	0	0	0	0	0	0	0	0	0	0	0	0	0	-2.44718	0	0	0	0	0
1433	0	1	0	1	0	1	0	0	0	0	0	1	0	0	0	0	0	0	0	0	0	0	0	1	0	0	0	0	0	0	0	-2.27557	0	-6.66732	0	-2.71934	0	0	0	0	0	-5.91353	0	0	0	0	0	0	0
1434	0	0	0	0	0	1	0	0	0	0	0	0	0	0	0	0	0	0	0	0	0	0	0	1	0	1	0	0	0	0	0	0	0	0	0	-3.87284	0	0	0	0	0	0	0	0	0	0	0	0	0
1435	1	1	1	0	1	1	0	0	0	0	0	1	0	0	1	0	0	0	0	0	0	1	0	1	0	1	0	0	0	0	-2.45671	-3.8327	-2.67917	0	-3.02591	-3.82669	0	0	0	0	0	-6.65782	0	0	-3.12814	0	0	0	0
1436	1	1	0	1	0	1	0	0	0	0	0	1	0	0	1	0	0	0	0	0	0	1	0	1	0	1	0	0	0	0	-5.98364	-6.65071	0	-2.47174	0	-4.71064	0	0	0	0	0	-3.77537	0	0	-2.70002	0	0	0	0
1437	0	1	0	0	0	1	0	0	0	1	0	1	0	0	0	0	0	0	0	0	0	1	1	1	0	0	0	0	0	0	0	-4.06143	0	0	0	-5.1192	0	0	0	-2.77531	0	-4.47462	0	0	0	0	0	0	0
1438	0	1	0	0	0	1	0	0	0	1	0	1	0	1	0	0	0	0	0	0	0	1	0	1	0	0	0	0	0	0	0	-4.42228	0	0	0	-6.0482	0	0	0	-2.6158	0	-6.18618	0	-2.72221	0	0	0	0	0
1439	0	0	0	0	0	0	1	0	1	0	1	1	0	0	0	1	1	0	1	0	1	0	1	0	0	0	0	0	0	0	0	0	0	0	0	0	-2.14088	0	-3.21596	0	-2.12896	-3.09811	0	0	0	-2.80668	-3.53039	0	-5.05881
1440	0	1	0	1	0	0	0	0	0	1	0	1	0	1	1	1	0	0	0	0	0	1	0	1	0	1	0	0	0	0	0	-4.42228	0	-3.05792	0	0	0	0	0	-3.45115	0	-4.03094	0	-2.72221	-4.58771	-3.89905	0	0	0
1441	0	1	0	1	0	0	0	0	0	1	0	1	0	1	1	1	0	0	0	0	0	1	0	1	0	1	0	0	0	0	0	-4.42228	0	-3.05792	0	0	0	0	0	-3.45115	0	-4.03094	0	-2.72221	-4.58771	-3.89905	0	0	0
1442	0	0	0	0	0	1	0	1	0	0	0	1	1	0	0	0	0	0	0	0	0	0	0	1	0	1	0	1	0	0	0	0	0	0	0	-6.63448	0	-3.93263	0	0	0	-3.11834	-2.7656	0	0	0	0	0	0
1443	0	0	0	0	0	0	0	0	0	0	0	0	0	0	0	1	0	0	0	0	0	0	0	0	0	1	0	1	0	0	0	0	0	0	0	0	0	0	0	0	0	0	0	0	0	-5.10048	0	0	0
1444	0	0	0	0	0	0	0	0	0	0	1	0	0	0	0	0	0	0	0	0	0	0	0	0	0	1	0	0	0	0	0	0	0	0	0	0	0	0	0	0	-2.04566	0	0	0	0	0	0	0	0
1445	0	1	1	0	0	1	0	0	0	0	0	1	0	0	1	0	0	0	0	0	0	0	0	1	0	0	0	0	0	0	0	-3.16023	-2.3925	0	0	-4.83969	0	0	0	0	0	-3.71423	0	0	-3.19318	0	0	0	0
1446	0	0	0	0	0	1	0	0	0	0	0	0	0	0	0	0	0	0	0	0	0	0	0	1	0	1	0	0	0	0	0	0	0	0	0	-4.06398	0	0	0	0	0	0	0	0	0	0	0	0	0
1447	0	1	0	1	0	1	0	0	0	1	1	1	1	0	0	1	0	1	0	0	0	1	0	1	0	1	0	0	0	0	0	-3.19507	0	-2.28096	0	-4.29202	0	0	0	-2.13061	-4.42772	-5.05645	-2.94292	0	0	-2.89464	0	-5.55701	0
1448	0	0	0	0	0	1	0	0	0	0	0	0	0	0	0	0	0	0	0	0	0	0	0	1	0	1	0	0	0	0	0	0	0	0	0	-4.60168	0	0	0	0	0	0	0	0	0	0	0	0	0
1449	0	1	0	0	0	1	0	0	0	0	1	1	0	0	0	1	0	0	0	0	1	1	0	1	0	1	0	0	0	0	0	-5.12468	0	0	0	-4.82209	0	0	0	0	-3.74015	-4.28135	0	0	0	-2.2755	0	0	0
1450	1	1	1	1	0	1	0	0	0	1	0	0	0	0	0	1	0	0	0	0	0	1	0	1	0	1	0	1	0	1	-6.60802	-5.25097	-4.82763	-4.507	0	-6.27704	0	0	0	-2.50558	0	0	0	0	0	-4.24171	0	0	0
1451	1	1	1	1	0	1	0	0	0	1	0	0	0	0	0	1	0	0	0	0	0	1	0	1	0	1	0	1	0	1	-6.60802	-5.25097	-4.82763	-4.507	0	-6.27704	0	0	0	-2.50558	0	0	0	0	0	-4.24171	0	0	0
1452	0	0	0	0	0	0	0	0	0	1	0	0	0	0	0	0	0	0	0	1	0	0	0	0	0	0	0	0	0	0	0	0	0	0	0	0	0	0	0	-2.23547	0	0	0	0	0	0	0	0	0
1453	0	1	0	0	0	1	0	0	0	0	0	1	0	0	0	0	0	0	0	0	0	1	0	1	0	1	0	0	0	0	0	-3.11917	0	0	0	-6.50298	0	0	0	0	0	-4.34484	0	0	0	0	0	0	0
1454	0	1	0	0	0	1	0	0	0	0	0	1	1	0	0	0	0	0	0	0	0	1	0	1	0	1	0	0	0	0	0	-2.55935	0	0	0	-3.18234	0	0	0	0	0	-4.79423	-2.11983	0	0	0	0	0	0
1455	0	0	0	0	0	0	1	1	0	0	0	0	0	0	0	0	0	0	0	0	0	0	0	0	0	0	0	1	0	0	0	0	0	0	0	0	-3.41357	-2.51032	0	0	0	0	0	0	0	0	0	0	0
1456	0	0	1	0	0	0	1	1	0	0	0	1	0	0	0	0	0	0	0	0	0	0	0	0	0	0	0	0	0	0	0	0	-3.0911	0	0	0	-2.8519	-6.57282	0	0	0	-2.28328	0	0	0	0	0	0	0
1457	0	1	0	1	0	0	0	0	1	0	1	0	0	0	0	0	0	0	1	0	0	0	0	0	0	0	0	0	0	0	0	-3.53967	0	-2.63951	0	0	0	0	-4.34278	0	-2.41196	0	0	0	0	0	0	0	-2.61267
1458	0	1	0	0	0	0	0	0	0	0	1	0	0	0	0	1	0	0	0	1	0	0	0	0	0	1	0	0	1	0	0	-2.21452	0	0	0	0	0	0	0	0	-2.40116	0	0	0	0	-2.6789	0	0	0
1459	0	1	0	1	0	1	0	0	0	0	0	1	0	0	0	0	0	0	0	0	0	0	0	1	0	0	0	0	0	0	0	-2.32709	0	-4.26091	0	-3.11359	0	0	0	0	0	-6.54273	0	0	0	0	0	0	0
1460	0	0	0	0	0	0	1	1	0	1	0	0	0	0	0	0	0	0	0	0	0	0	0	1	0	0	0	0	0	1	0	0	0	0	0	0	-4.02969	-5.42014	0	-3.58682	0	0	0	0	0	0	0	0	0
1461	0	1	0	0	0	1	0	0	0	0	0	1	0	1	0	0	0	0	0	0	0	1	0	1	0	1	0	0	0	0	0	-3.69265	0	0	0	-4.68371	0	0	0	0	0	-4.4497	0	-4.29872	0	0	0	0	0
1462	0	0	0	0	0	0	0	0	0	0	1	1	0	0	0	0	0	0	0	0	0	0	0	1	0	0	0	0	0	0	0	0	0	0	0	0	0	0	0	0	-2.42201	-2.46484	0	0	0	0	0	0	0
1463	0	0	0	0	0	0	0	0	0	0	1	1	0	0	0	0	0	0	0	0	0	0	0	1	0	0	0	0	0	0	0	0	0	0	0	0	0	0	0	0	-2.42201	-2.46484	0	0	0	0	0	0	0
1464	0	0	0	0	0	1	0	0	0	0	0	0	1	0	0	0	0	0	0	0	0	0	0	1	0	1	0	0	0	0	0	0	0	0	0	-6.52908	0	0	0	0	0	0	-3.43937	0	0	0	0	0	0
1465	0	0	0	0	0	0	0	0	1	1	0	0	0	0	0	0	0	0	1	0	0	0	0	0	0	0	0	0	0	0	0	0	0	0	0	0	0	0	-6.52681	-4.08561	0	0	0	0	0	0	0	0	-3.27745
1466	0	1	0	1	0	0	0	0	1	0	0	0	0	1	0	1	0	1	0	0	0	0	1	0	0	0	0	0	0	0	0	-2.48115	0	-6.52452	0	0	0	0	-2.00942	0	0	0	0	-2.84395	0	-2.47291	0	-3.13203	0
1467	0	0	0	0	0	0	0	0	1	0	0	0	1	1	0	0	0	0	0	0	0	0	0	0	0	0	0	0	0	0	0	0	0	0	0	0	0	0	-3.1141	0	0	0	-6.5231	-5.74872	0	0	0	0	0
1468	0	0	0	0	0	1	0	0	0	0	0	1	0	0	0	1	0	1	1	0	0	0	0	0	0	0	0	0	0	1	0	0	0	0	0	-3.65633	0	0	0	0	0	-2.74768	0	0	0	-2.97635	0	-2.35702	-2.06542
1469	1	1	1	1	0	1	0	0	0	1	0	1	0	0	1	1	0	0	0	0	1	0	0	1	0	0	0	0	0	0	-2.04773	-2.8648	-3.78162	-3.4082	0	-2.37952	0	0	0	-2.57086	0	-6.049	0	0	-2.20326	-3.61332	0	0	0
1470	0	1	0	1	0	1	0	0	0	0	0	1	0	0	0	0	0	0	0	0	0	1	0	1	0	0	0	0	0	0	0	-5.0529	0	-5.02665	0	-3.37275	0	0	0	0	0	-6.51578	0	0	0	0	0	0	0
1471	0	0	0	0	0	1	0	0	0	0	0	0	0	0	0	0	0	0	0	0	0	0	0	1	0	1	0	0	0	0	0	0	0	0	0	-2.38261	0	0	0	0	0	0	0	0	0	0	0	0	0
1472	0	1	0	0	0	1	0	0	0	0	0	1	0	1	0	0	0	0	0	0	0	1	0	1	0	1	0	0	0	0	0	-3.8327	0	0	0	-4.6187	0	0	0	0	0	-5.80013	0	-3.62986	0	0	0	0	0
1473	0	0	0	0	0	0	0	0	0	0	0	1	1	0	0	0	0	0	0	1	0	0	0	1	0	0	0	0	0	1	0	0	0	0	0	0	0	0	0	0	0	-2.19542	-2.0242	0	0	0	0	0	0
1474	0	0	0	0	0	0	0	0	0	0	0	1	0	1	0	0	0	0	0	1	0	0	0	1	0	0	0	0	0	0	0	0	0	0	0	0	0	0	0	0	0	-2.45127	0	-3.22094	0	0	0	0	0
1475	0	1	0	0	0	0	1	1	0	0	0	1	0	1	0	1	0	1	0	0	0	0	0	0	0	0	0	0	0	0	0	-4.03994	0	0	0	0	-3.90729	-2.24601	0	0	0	-3.86366	0	-4.25884	0	-2.48531	0	-2.11407	0
1476	0	0	0	0	0	1	0	1	0	0	0	1	1	0	1	1	0	0	0	0	0	1	0	1	0	1	0	0	0	0	0	0	0	0	0	-3.97896	0	-2.80819	0	0	0	-6.48513	-2.3994	0	-4.70061	-5.28114	0	0	0
1477	0	0	0	0	0	0	0	0	1	1	1	0	0	0	0	0	0	0	0	0	0	0	0	0	0	0	0	0	0	1	0	0	0	0	0	0	0	0	-5.26488	-6.47969	-2.16867	0	0	0	0	0	0	0	0
1478	0	0	0	0	0	0	0	0	0	0	0	0	0	0	0	0	0	0	0	0	0	0	0	0	0	0	0	1	0	0	0	0	0	0	0	0	0	0	0	0	0	0	0	0	0	0	0	0	0
1479	0	0	0	0	0	0	0	0	0	0	0	0	0	0	0	0	0	0	0	0	0	0	0	0	0	0	0	1	0	0	0	0	0	0	0	0	0	0	0	0	0	0	0	0	0	0	0	0	0
1480	0	0	0	0	0	0	0	0	0	0	0	0	0	0	0	0	0	0	0	0	0	0	0	0	0	0	0	1	0	0	0	0	0	0	0	0	0	0	0	0	0	0	0	0	0	0	0	0	0
1481	0	0	0	0	0	0	0	0	1	1	0	1	0	0	0	0	1	0	1	0	0	0	1	0	0	0	0	0	0	0	0	0	0	0	0	0	0	0	-3.01026	-6.47412	0	-2.83508	0	0	0	0	-3.83367	0	-4.49853
1482	0	1	0	0	0	1	0	0	1	1	0	1	1	0	0	0	0	0	0	0	0	1	0	1	0	1	0	0	0	0	0	-4.46514	0	0	0	-2.13737	0	0	-2.62388	-5.69939	0	-3.77537	-2.66938	0	0	0	0	0	0
1483	0	1	1	1	0	1	0	0	0	0	0	1	0	0	0	0	0	1	0	0	1	1	0	1	0	1	0	0	0	0	0	-5.51961	-3.30284	-5.69083	0	-5.72708	0	0	0	0	0	-3.77537	0	0	0	0	0	-4.56416	0
1484	1	1	0	0	1	1	0	1	0	0	0	0	0	0	0	0	0	1	0	0	0	1	0	1	0	1	0	0	0	1	-3.20379	-5.20098	0	0	-4.44068	-5.8938	0	-5.20544	0	0	0	0	0	0	0	0	0	-2.66147	0
1485	0	0	0	1	0	0	1	0	1	1	1	1	0	1	1	0	1	0	1	0	0	0	0	0	0	0	0	0	0	0	0	0	0	-3.13775	0	0	-2.8519	0	-3.46543	-5.53962	-2.82215	-6.12229	0	-2.99863	-2.18682	0	-2.74164	0	-2.69562
1486	0	1	0	0	1	1	0	0	0	1	0	1	0	1	0	0	0	0	0	0	0	0	0	1	0	0	0	0	0	0	0	-6.4685	0	0	-5.01574	-4.37961	0	0	0	-3.31262	0	-3.74909	0	-2.60235	0	0	0	0	0
1487	0	0	0	0	0	0	1	1	0	0	0	0	0	1	1	1	0	0	0	0	0	0	0	0	0	1	0	0	0	0	0	0	0	0	0	0	-6.46766	-5.8404	0	0	0	0	0	-5.36193	-2.06519	-5.54928	0	0	0
1488	1	1	1	1	0	1	0	0	0	0	0	1	0	0	0	1	0	0	0	0	0	1	0	1	0	1	0	0	0	0	-5.10044	-4.42228	-3.76202	-3.05792	0	-3.80959	0	0	0	0	0	-3.09811	0	0	0	-3.89905	0	0	0
1489	0	0	1	1	0	0	1	1	1	1	1	0	0	1	0	1	0	0	0	0	0	0	0	0	0	0	0	0	0	1	0	0	-2.03888	-2.70678	0	0	-6.35436	-6.04228	-6.33607	-6.45679	-4.8546	0	0	-2.18817	0	-3.45386	0	0	0
1490	0	0	0	1	0	0	0	0	0	0	0	0	1	1	0	1	0	1	0	0	0	0	0	0	0	0	0	0	0	0	0	0	0	-2.36272	0	0	0	0	0	0	0	0	-2.10201	-3.4895	0	-6.45588	0	-5.57593	0
1491	1	1	1	1	0	0	1	1	0	1	1	1	1	1	1	0	1	0	0	1	0	0	0	1	0	1	0	0	0	0	-2.25637	-2.21768	-6.35177	-5.17813	0	0	-2.60211	-3.6873	0	-3.49548	-2.07237	-5.52083	-3.80926	-3.57618	-2.36516	0	-2.25637	0	0
1492	0	0	0	0	0	1	0	0	0	0	0	0	1	1	0	0	0	0	0	0	0	0	0	0	0	0	0	0	0	0	0	0	0	0	0	-2.80847	0	0	0	0	0	0	-4.50413	-6.44396	0	0	0	0	0
1493	0	0	0	0	0	0	0	0	1	1	0	0	0	0	0	0	0	0	1	0	0	0	0	0	0	0	0	0	0	0	0	0	0	0	0	0	0	0	-6.44005	-4.23052	0	0	0	0	0	0	0	0	-3.24285
1494	0	1	1	1	0	1	0	1	0	1	0	1	1	0	0	0	0	0	0	0	0	0	0	1	0	0	0	0	1	0	0	-5.33839	-2.3164	-3.83193	0	-4.65835	0	-2.48509	0	-4.28198	0	-3.49795	-2.12874	0	0	0	0	0	0
1495	0	0	0	0	0	0	1	1	0	0	0	0	1	0	0	0	0	0	0	0	0	0	0	0	0	0	0	0	0	0	0	0	0	0	0	0	-2.32029	-5.50776	0	0	0	0	-6.43389	0	0	0	0	0	0
1496	0	0	0	0	0	0	0	0	0	0	0	0	1	0	0	0	0	0	0	0	0	0	0	0	0	0	0	1	0	0	0	0	0	0	0	0	0	0	0	0	0	0	-2.11981	0	0	0	0	0	0
1497	0	0	0	0	0	0	0	0	0	0	0	0	0	0	0	0	0	0	0	0	0	0	0	0	0	0	0	1	0	0	0	0	0	0	0	0	0	0	0	0	0	0	0	0	0	0	0	0	0
1498	0	0	0	0	0	0	0	0	0	0	0	0	0	1	0	0	0	0	0	0	0	0	0	0	0	1	0	1	0	0	0	0	0	0	0	0	0	0	0	0	0	0	0	-2.37007	0	0	0	0	0
1499	0	1	0	1	0	1	0	0	0	0	0	0	0	1	0	1	0	0	0	0	0	0	0	1	0	1	0	0	0	0	0	-2.18545	0	-2.71645	0	-2.91014	0	0	0	0	0	0	0	-2.45804	0	-2.52321	0	0	0
1500	0	0	0	0	0	0	1	1	0	0	0	0	0	0	0	0	0	0	0	1	0	0	0	0	0	0	1	0	0	0	0	0	0	0	0	0	-2.57764	-6.41782	0	0	0	0	0	0	0	0	0	0	0
1501	0	0	0	1	0	1	1	1	0	0	0	0	0	1	0	0	0	0	0	0	0	0	0	0	0	1	0	1	0	0	0	0	0	-2.48795	0	-4.1021	-6.41561	-5.34182	0	0	0	0	0	-2.60246	0	0	0	0	0
1502	0	0	0	0	0	0	0	0	0	0	1	1	0	0	1	0	0	0	0	0	0	0	0	0	0	0	0	0	0	0	0	0	0	0	0	0	0	0	0	0	-3.01624	-6.41367	0	0	-3.2083	0	0	0	0
1503	0	0	0	0	0	0	1	1	0	0	0	0	0	0	0	0	0	0	0	0	0	0	0	0	0	0	0	1	0	0	0	0	0	0	0	0	-4.53985	-4.18987	0	0	0	0	0	0	0	0	0	0	0
1504	0	0	0	1	0	0	1	1	1	1	1	0	0	1	0	1	0	0	0	0	0	0	0	0	0	0	0	0	0	1	0	0	0	-2.44728	0	0	-6.40343	-5.76177	-5.90179	-6.26192	-5.36733	0	0	-2.20569	0	-3.81601	0	0	0
1505	0	0	0	0	0	1	0	0	0	1	0	1	0	0	1	0	0	0	0	1	0	1	0	1	0	1	0	0	0	1	0	0	0	0	0	-3.9119	0	0	0	-2.9879	0	-4.83233	0	0	-2.44015	0	0	0	0
1506	0	0	0	0	0	0	1	1	0	0	0	0	1	0	0	0	0	0	0	0	0	0	0	1	0	0	0	0	0	0	0	0	0	0	0	0	-4.17608	-6.39217	0	0	0	0	-6.32271	0	0	0	0	0	0
1507	1	1	1	1	0	1	0	0	0	0	0	1	0	0	1	1	0	0	0	0	0	1	0	1	0	1	0	0	0	0	-2.52424	-3.61026	-4.98286	-3.75758	0	-5.78328	0	0	0	0	0	-5.33882	0	0	-2.89936	-3.26155	0	0	0
1508	1	1	1	1	0	1	0	0	0	0	0	1	0	0	1	1	0	0	0	0	0	1	0	1	0	1	0	0	0	0	-2.52424	-3.61026	-4.98286	-3.75758	0	-5.78328	0	0	0	0	0	-5.33882	0	0	-2.89936	-3.26155	0	0	0
1509	0	1	0	1	1	1	0	0	0	0	0	1	0	0	0	0	1	0	0	0	0	1	0	1	0	0	0	0	0	0	0	-3.98646	0	-3.54547	-2.12076	-3.53867	0	0	0	0	0	-5.53337	0	0	0	0	-2.42445	0	0
1510	0	0	0	0	0	0	0	0	0	0	0	0	0	0	0	1	0	0	0	0	0	0	0	0	0	1	0	1	0	0	0	0	0	0	0	0	0	0	0	0	0	0	0	0	0	-5.94016	0	0	0
1511	0	0	0	0	0	0	0	0	0	0	0	0	0	0	0	1	0	0	0	0	0	0	0	0	0	1	0	0	0	0	0	0	0	0	0	0	0	0	0	0	0	0	0	0	0	-4.44475	0	0	0
1512	0	0	0	0	0	0	0	0	1	1	0	1	0	0	0	0	1	0	1	0	0	0	1	0	0	0	0	0	0	0	0	0	0	0	0	0	0	0	-5.26799	-5.66078	0	-3.51267	0	0	0	0	-4.79968	0	-6.35839
1513	0	0	0	0	0	0	0	1	1	1	0	0	0	1	1	1	1	1	1	0	0	0	0	0	0	0	0	0	0	0	0	0	0	0	0	0	0	-2.35347	-2.03791	-4.98418	0	0	0	-4.02623	-3.01254	-3.18317	-2.21905	-6.35557	-3.72976
1514	0	0	0	0	0	0	0	0	0	0	0	0	0	0	0	0	0	0	0	0	0	0	0	1	0	1	0	0	0	0	0	0	0	0	0	0	0	0	0	0	0	0	0	0	0	0	0	0	0
1515	1	1	0	1	1	1	0	0	0	1	0	1	0	0	0	0	0	1	0	0	0	1	0	1	0	1	0	1	0	1	-4.39613	-5.36788	0	-2.40507	-3.60328	-3.6476	0	0	0	-2.32982	0	-2.15539	0	0	0	0	0	-2.19583	0
1516	1	1	0	1	0	0	0	0	0	0	0	1	0	0	0	0	0	0	0	0	0	1	0	1	0	1	0	0	0	0	-6.32785	-4.17119	0	-4.73529	0	0	0	0	0	0	0	-3.4456	0	0	0	0	0	0	0
1517	1	0	0	0	0	1	0	0	0	0	0	1	0	0	0	0	0	0	0	0	0	0	0	1	0	1	0	0	0	0	-2.22748	0	0	0	0	-3.87387	0	0	0	0	0	-6.32176	0	0	0	0	0	0	0
1518	0	0	0	0	0	1	0	0	0	0	0	0	1	1	0	0	0	0	0	0	0	0	0	0	0	1	0	1	0	0	0	0	0	0	0	-2.43093	0	0	0	0	0	0	-2.11984	-2.44873	0	0	0	0	0
1519	0	0	0	0	0	0	0	0	1	1	1	1	0	0	0	0	0	0	1	0	0	0	1	0	0	0	0	0	0	0	0	0	0	0	0	0	0	0	-3.53798	-6.31857	-2.66489	-5.40982	0	0	0	0	0	0	-3.57214
1520	0	1	0	0	0	1	1	1	0	0	0	1	0	1	0	1	0	0	0	0	0	0	0	1	0	1	0	0	0	1	0	-2.27729	0	0	0	-3.01606	-4.39022	-2.15773	0	0	0	-4.86416	0	-2.03242	0	-3.69885	0	0	0
1521	0	0	0	1	0	1	1	1	0	0	0	0	0	0	0	0	0	0	0	0	0	0	0	0	0	0	0	0	0	0	0	0	0	-3.08317	0	-3.30266	-4.0522	-6.31319	0	0	0	0	0	0	0	0	0	0	0
1522	0	1	0	1	0	1	0	0	0	0	0	1	0	0	0	0	0	0	0	0	0	0	0	1	0	0	0	0	0	0	0	-3.8411	0	-3.74021	0	-6.31311	0	0	0	0	0	-6.26361	0	0	0	0	0	0	0
1523	1	1	1	1	0	0	0	0	0	0	1	0	1	1	0	1	0	1	0	0	1	1	0	0	0	1	0	0	1	0	-4.89298	-5.58593	-3.92218	-3.28661	0	0	0	0	0	0	-4.43725	0	-4.01881	-2.81607	0	-2.93371	0	-3.51397	0
1524	0	1	1	1	0	1	0	0	0	1	0	1	0	1	1	1	0	0	0	0	0	1	0	1	0	1	0	0	0	0	0	-6.30443	-5.16574	-6.01054	0	-3.6494	0	0	0	-5.24665	0	-5.52204	0	-5.26694	-2.03553	-4.50989	0	0	0
1525	1	1	0	1	1	1	0	0	0	0	1	1	0	0	0	0	0	1	0	0	0	1	0	1	0	0	0	0	0	0	-2.65444	-4.63112	0	-4.03731	-2.29654	-6.29449	0	0	0	0	-2.82511	-4.01302	0	0	0	0	0	-3.15023	0
1526	0	0	0	0	0	1	0	1	0	0	0	0	0	0	0	0	0	0	0	0	0	0	0	0	0	0	0	0	0	0	0	0	0	0	0	-2.09158	0	-2.86468	0	0	0	0	0	0	0	0	0	0	0
1527	0	0	0	0	0	1	0	0	0	0	0	0	0	0	0	0	0	0	0	0	0	0	0	1	0	1	0	0	0	0	0	0	0	0	0	-4.29202	0	0	0	0	0	0	0	0	0	0	0	0	0
1528	0	0	0	0	0	1	0	1	0	0	0	0	1	0	0	0	0	0	0	0	0	0	0	1	0	1	0	0	0	0	0	0	0	0	0	-6.27704	0	-2.07589	0	0	0	0	-2.23902	0	0	0	0	0	0
1529	0	0	0	0	0	1	0	1	0	0	0	0	1	0	0	0	0	0	0	0	0	0	0	1	0	1	0	0	0	0	0	0	0	0	0	-6.27704	0	-2.07589	0	0	0	0	-2.23902	0	0	0	0	0	0
1530	1	1	0	1	0	1	1	0	0	0	0	1	0	0	0	0	0	0	0	0	0	1	0	1	0	1	0	0	0	0	-5.26141	-5.32446	0	-2.78691	0	-6.27683	-2.11501	0	0	0	0	-4.18708	0	0	0	0	0	0	0
1531	0	1	1	0	0	0	0	0	0	0	0	0	0	0	0	1	0	0	0	0	1	1	0	1	0	1	0	0	0	0	0	-4.02106	-3.63596	0	0	0	0	0	0	0	0	0	0	0	0	-3.63618	0	0	0
1532	0	0	0	0	0	0	0	0	0	0	0	1	0	0	0	1	0	0	0	1	0	0	0	1	0	1	0	0	1	0	0	0	0	0	0	0	0	0	0	0	0	-2.59393	0	0	0	-2.81053	0	0	0
1533	0	1	0	0	1	1	0	0	1	1	0	1	0	0	0	0	0	0	0	0	0	1	0	1	0	0	0	0	0	1	0	-4.21843	0	0	-2.14375	-2.97818	0	0	-5.15022	-3.76202	0	-6.2734	0	0	0	0	0	0	0
1534	0	0	0	0	0	1	0	0	0	0	0	1	0	0	0	0	0	0	0	0	1	0	0	1	0	1	0	0	0	0	0	0	0	0	0	-4.68618	0	0	0	0	0	-2.94878	0	0	0	0	0	0	0
1535	0	1	0	0	0	0	0	0	0	1	0	1	0	0	0	0	0	0	0	0	0	0	0	1	0	0	0	0	0	0	0	-2.88277	0	0	0	0	0	0	0	-3.59912	0	-6.26361	0	0	0	0	0	0	0
1536	0	0	0	0	0	0	1	1	0	0	0	0	0	0	0	0	0	0	0	0	0	0	0	0	0	0	0	1	0	0	0	0	0	0	0	0	-2.43371	-5.90779	0	0	0	0	0	0	0	0	0	0	0
1537	0	0	0	0	0	0	0	0	0	0	0	0	1	1	0	0	0	0	0	0	0	0	0	0	0	0	0	0	0	0	0	0	0	0	0	0	0	0	0	0	0	0	-4.32946	-6.25994	0	0	0	0	0
1538	0	1	0	1	0	0	0	0	1	1	1	1	0	0	0	0	0	0	0	0	0	0	1	0	0	0	0	0	0	0	0	-2.64991	0	-3.96305	0	0	0	0	-6.2547	-2.88826	-3.39312	-4.23673	0	0	0	0	0	0	0
1539	0	1	0	0	0	0	0	0	1	1	0	0	0	0	0	0	0	0	1	0	0	0	1	0	0	0	0	0	1	0	0	-3.2239	0	0	0	0	0	0	-2.09062	-6.2516	0	0	0	0	0	0	0	0	-2.59834
1540	0	1	0	0	0	1	1	0	0	0	0	1	0	0	0	0	0	0	0	0	0	1	0	0	0	1	0	0	1	0	0	-4.785	0	0	0	-3.11749	-3.44416	0	0	0	0	-2.52856	0	0	0	0	0	0	0
1541	0	1	0	0	0	1	1	0	0	0	0	1	0	0	0	0	0	0	0	0	0	1	0	0	0	1	0	0	1	0	0	-4.785	0	0	0	-3.11749	-3.44416	0	0	0	0	-2.52856	0	0	0	0	0	0	0
1542	0	0	0	0	0	0	0	0	0	0	0	0	0	0	0	1	0	0	0	0	0	0	0	0	0	0	0	0	0	0	0	0	0	0	0	0	0	0	0	0	0	0	0	0	0	-6.24591	0	0	0
1543	0	1	1	1	0	0	0	1	0	1	0	1	1	0	0	0	0	0	0	0	0	0	0	1	0	1	0	0	0	0	0	-2.63483	-3.25128	-3.08916	0	0	0	-4.05173	0	-2.87923	0	-3.76186	-2.24226	0	0	0	0	0	0
1544	0	0	0	0	0	0	0	0	0	0	0	0	0	0	0	0	0	0	0	0	0	0	0	0	0	0	0	1	0	0	0	0	0	0	0	0	0	0	0	0	0	0	0	0	0	0	0	0	0
1545	0	0	0	0	0	0	0	0	0	0	0	0	0	0	0	0	0	0	0	0	0	0	0	0	0	0	0	1	0	0	0	0	0	0	0	0	0	0	0	0	0	0	0	0	0	0	0	0	0
1546	0	0	0	0	0	0	0	0	0	0	0	0	0	0	0	0	0	0	0	0	0	0	0	0	0	0	0	1	0	0	0	0	0	0	0	0	0	0	0	0	0	0	0	0	0	0	0	0	0
1547	1	0	0	1	0	0	0	0	0	1	0	1	0	0	0	0	0	0	0	0	0	0	0	1	0	0	0	0	0	0	-2.90441	0	0	-2.81384	0	0	0	0	0	-4.68772	0	-6.23512	0	0	0	0	0	0	0
1548	0	0	0	0	0	0	0	1	0	0	0	0	0	0	0	0	0	0	0	0	0	0	0	0	0	0	0	1	0	0	0	0	0	0	0	0	0	-2.77241	0	0	0	0	0	0	0	0	0	0	0
1549	0	0	0	0	0	0	0	0	0	0	0	0	0	0	0	0	0	0	0	0	0	0	0	0	0	0	0	1	0	0	0	0	0	0	0	0	0	0	0	0	0	0	0	0	0	0	0	0	0
1550	0	0	0	0	0	0	0	0	0	0	0	0	0	0	0	0	0	0	0	0	0	0	0	0	0	0	0	1	0	0	0	0	0	0	0	0	0	0	0	0	0	0	0	0	0	0	0	0	0
1551	0	1	1	1	0	1	0	0	0	0	0	1	0	1	0	1	0	1	0	0	0	1	0	1	0	1	0	0	0	0	0	-2.98202	-4.24172	-3.6942	0	-6.16911	0	0	0	0	0	-3.0293	0	-4.6251	0	-3.43518	0	-6.22826	0
1552	0	0	0	0	0	0	0	0	0	0	0	0	0	0	0	0	0	0	0	0	0	0	0	1	0	0	0	0	0	0	0	0	0	0	0	0	0	0	0	0	0	0	0	0	0	0	0	0	0
1553	0	0	0	0	0	0	1	1	0	0	0	0	0	0	0	0	0	0	0	0	0	0	0	0	0	0	0	0	0	0	0	0	0	0	0	0	-3.732	-6.22159	0	0	0	0	0	0	0	0	0	0	0
1554	1	1	0	1	1	1	0	0	0	0	0	1	0	0	0	0	0	0	0	0	0	1	0	1	0	1	0	0	0	1	-4.63109	-4.23477	0	-2.99986	-4.18264	-2.73407	0	0	0	0	0	-2.4798	0	0	0	0	0	0	0
1555	0	0	0	0	0	0	0	0	0	0	0	0	1	0	0	0	0	0	0	0	0	0	0	1	0	1	0	0	0	0	0	0	0	0	0	0	0	0	0	0	0	0	-3.6212	0	0	0	0	0	0
1556	0	0	0	0	0	0	0	0	0	0	1	0	1	1	0	1	0	0	0	0	0	0	0	0	0	1	0	0	0	0	0	0	0	0	0	0	0	0	0	0	-2.55411	0	-4.145	-2.57443	0	-5.86335	0	0	0
1557	0	1	0	0	0	0	0	0	1	1	1	1	0	1	0	0	0	0	0	0	0	1	0	1	0	0	0	0	0	0	0	-2.57632	0	0	0	0	0	0	-3.77864	-6.20888	-2.00941	-5.54529	0	-3.0714	0	0	0	0	0
1558	0	0	0	0	0	1	0	1	0	0	0	0	0	0	0	0	0	0	0	0	0	0	0	1	0	0	0	0	0	0	0	0	0	0	0	-2.49594	0	-6.20043	0	0	0	0	0	0	0	0	0	0	0
1559	0	0	0	0	0	0	0	0	0	0	1	0	0	0	0	0	0	1	0	0	0	0	0	0	0	0	0	0	0	0	0	0	0	0	0	0	0	0	0	0	-4.48916	0	0	0	0	0	0	-2.69751	0
1560	0	1	1	0	0	1	1	0	0	1	0	1	0	1	0	1	0	0	0	0	0	0	0	1	0	1	0	0	0	0	0	-2.643	-4.16005	0	0	-2.77817	-2.91705	0	0	-2.67177	0	-3.33179	0	-4.98058	0	-6.1944	0	0	0
1561	0	1	1	0	0	1	1	0	0	1	0	1	0	1	0	1	0	0	0	0	0	0	0	1	0	1	0	0	0	0	0	-2.643	-4.16005	0	0	-2.77817	-2.91705	0	0	-2.67177	0	-3.33179	0	-4.98058	0	-6.1944	0	0	0
1562	0	1	0	1	0	1	0	0	0	0	0	1	0	0	0	0	0	0	0	0	0	1	0	1	0	1	0	0	0	0	0	-5.22393	0	-3.27808	0	-3.53139	0	0	0	0	0	-6.19224	0	0	0	0	0	0	0
1563	0	0	0	0	0	1	0	0	0	0	0	1	0	0	0	0	0	0	0	0	0	0	0	0	0	0	0	0	0	0	0	0	0	0	0	-4.42425	0	0	0	0	0	-6.19224	0	0	0	0	0	0	0
1564	0	1	0	0	1	1	0	0	0	1	0	1	0	1	0	0	0	0	0	0	0	0	0	1	0	0	0	0	0	0	0	-6.19121	0	0	-5.63429	-3.98246	0	0	0	-3.11188	0	-4.9923	0	-3.19371	0	0	0	0	0
1565	0	1	0	0	0	0	0	0	0	0	0	1	0	0	0	1	0	0	0	0	0	1	0	1	0	1	0	0	0	0	0	-6.19121	0	0	0	0	0	0	0	0	0	-2.21553	0	0	0	-3.26109	0	0	0
1566	0	1	0	0	0	0	0	0	1	1	1	1	0	0	0	0	0	0	0	0	0	0	0	0	0	0	0	0	0	0	0	-2.24278	0	0	0	0	0	0	-2.61796	-6.18713	-2.09131	-5.08775	0	0	0	0	0	0	0
1567	1	1	1	1	0	1	0	0	0	1	0	1	0	0	0	0	0	0	0	1	0	1	0	1	0	1	0	0	1	0	-2.28047	-2.67056	-3.6773	-3.78199	0	-4.80922	0	0	0	-2.30705	0	-5.78967	0	0	0	0	0	0	0
1568	0	1	0	0	0	1	0	0	0	0	0	0	0	0	0	1	0	1	0	0	0	0	0	0	0	0	0	0	0	0	0	-2.02496	0	0	0	-3.32832	0	0	0	0	0	0	0	0	0	-3.37051	0	-5.29368	0
1569	0	0	0	0	0	1	0	0	0	0	0	0	0	0	0	0	0	0	0	0	0	0	0	1	0	1	0	0	0	0	0	0	0	0	0	-6.16911	0	0	0	0	0	0	0	0	0	0	0	0	0
1570	0	1	1	1	0	1	0	0	0	0	0	1	0	0	1	1	0	0	0	0	1	0	0	1	0	1	0	0	0	0	0	-2.82012	-3.44616	-2.55687	0	-3.42229	0	0	0	0	0	-6.15531	0	0	-2.2507	-2.81887	0	0	0
1571	0	1	0	0	0	0	0	0	1	0	0	1	0	0	0	0	1	0	1	1	0	0	0	0	0	0	0	0	0	0	0	-2.06627	0	0	0	0	0	0	-3.05047	0	0	-6.15201	0	0	0	0	-2.21325	0	-2.58816
1572	0	0	0	0	0	0	0	0	0	0	0	0	0	0	0	1	0	0	0	0	0	0	0	0	0	1	0	1	0	0	0	0	0	0	0	0	0	0	0	0	0	0	0	0	0	-4.69214	0	0	0
1573	1	1	1	1	0	1	1	1	0	1	0	1	0	0	0	0	0	0	0	0	0	1	0	1	0	1	0	0	0	0	-6.12524	-5.74606	-3.0636	-2.13357	0	-4.56006	-2.33873	-2.43915	0	-3.38047	0	-5.71184	0	0	0	0	0	0	0
1574	0	1	0	0	0	1	1	0	0	0	0	1	0	0	0	1	0	0	0	0	0	0	0	1	0	0	0	0	0	1	0	-2.23356	0	0	0	-3.21607	-3.24415	0	0	0	0	-3.91052	0	0	0	-3.65683	0	0	0
1575	0	0	0	0	0	0	1	0	0	0	0	1	0	0	0	0	0	0	0	0	0	0	1	1	0	0	0	0	0	1	0	0	0	0	0	0	-2.2211	0	0	0	0	-2.09223	0	0	0	0	0	0	0
1576	0	1	0	1	0	0	1	1	0	1	0	0	0	0	0	0	0	0	0	0	0	0	0	0	0	0	0	1	0	0	0	-2.58392	0	-2.18036	0	0	-6.11765	-5.07575	0	-2.13011	0	0	0	0	0	0	0	0	0
1577	0	0	0	0	0	1	0	0	0	0	0	0	0	0	0	0	0	0	0	0	0	0	0	1	0	1	0	0	0	0	0	0	0	0	0	-3.5942	0	0	0	0	0	0	0	0	0	0	0	0	0
1578	0	1	0	0	0	0	0	0	0	0	1	1	0	1	0	1	0	0	0	1	0	1	0	0	0	1	0	0	1	0	0	-3.7553	0	0	0	0	0	0	0	0	-3.24029	-3.49093	0	-3.20039	0	-3.97587	0	0	0
1579	0	0	0	0	0	1	0	0	0	1	0	1	0	0	0	0	0	0	0	1	0	1	0	1	0	1	0	0	0	1	0	0	0	0	0	-3.99707	0	0	0	-2.38517	0	-4.46992	0	0	0	0	0	0	0
1580	0	0	0	0	0	0	0	0	1	1	0	1	0	0	0	0	1	1	1	0	0	0	1	0	0	0	0	0	0	0	0	0	0	0	0	0	0	0	-4.21227	-4.1517	0	-2.42363	0	0	0	0	-4.26621	-3.40463	-6.09411
1581	0	0	0	0	0	0	0	0	0	0	0	1	0	0	0	0	0	0	0	0	0	0	0	0	0	0	0	0	0	0	0	0	0	0	0	0	0	0	0	0	0	-6.09375	0	0	0	0	0	0	0
1582	0	1	0	1	0	0	0	1	1	1	0	1	0	0	0	0	1	1	1	1	0	0	0	1	0	0	0	0	0	1	0	-3.42534	0	-4.88774	0	0	0	-2.38235	-3.40433	-2.17894	0	-5.6279	0	0	0	0	-2.38801	-2.33423	-2.34353
1583	0	0	0	0	0	0	0	0	0	0	0	0	0	1	0	1	0	0	0	0	0	0	0	0	0	1	0	1	0	0	0	0	0	0	0	0	0	0	0	0	0	0	0	-2.0199	0	-3.77723	0	0	0
1584	0	0	0	0	0	0	0	0	1	1	0	0	0	0	0	0	0	0	1	0	0	0	0	0	0	0	0	0	0	0	0	0	0	0	0	0	0	0	-6.08038	-3.91281	0	0	0	0	0	0	0	0	-3.30371
1585	0	1	0	1	0	1	0	0	0	0	0	1	0	0	0	0	0	0	0	0	0	0	0	1	0	0	0	0	0	0	0	-2.7045	0	-6.07865	0	-2.30516	0	0	0	0	0	-5.88499	0	0	0	0	0	0	0
1586	0	1	1	1	0	1	0	0	0	1	0	1	0	0	0	1	0	0	0	0	0	1	0	1	0	1	0	0	0	0	0	-3.58257	-5.96543	-4.14189	0	-3.25586	0	0	0	-2.59584	0	-4.59467	0	0	0	-6.04364	0	0	0
1587	0	1	1	1	0	1	0	0	0	1	0	1	0	0	0	1	0	0	0	0	0	1	0	1	0	1	0	0	0	0	0	-3.58257	-5.96543	-4.14189	0	-3.25586	0	0	0	-2.59584	0	-4.59467	0	0	0	-6.04364	0	0	0
1588	0	1	0	1	0	1	0	0	0	0	0	1	0	0	0	0	0	0	0	0	0	1	0	1	0	1	0	0	0	0	0	-3.58257	0	-4.14189	0	-3.25586	0	0	0	0	0	-4.59467	0	0	0	0	0	0	0
1589	0	1	0	0	0	0	0	0	0	0	0	1	0	1	0	1	0	0	0	0	0	1	0	1	0	1	0	0	0	0	0	-5.56258	0	0	0	0	0	0	0	0	0	-2.86728	0	-3.87133	0	-3.93983	0	0	0
1590	0	1	0	0	0	1	0	0	0	0	0	1	0	1	0	1	0	0	0	0	0	1	0	1	0	1	0	0	0	0	0	-2.68069	0	0	0	-3.63299	0	0	0	0	0	-6.07574	0	-2.96132	0	-3.02814	0	0	0
1591	0	1	0	0	0	0	0	0	0	0	0	1	1	0	0	0	0	0	0	0	0	0	0	0	0	0	0	0	0	0	0	-2.68069	0	0	0	0	0	0	0	0	0	-6.07574	-2.50287	0	0	0	0	0	0
1592	1	1	1	1	0	1	0	0	0	0	1	1	0	1	1	0	0	0	0	0	0	1	0	1	0	1	0	0	0	0	-2.87496	-3.10542	-4.50194	-4.11716	0	-6.07458	0	0	0	0	-2.35957	-4.8931	0	-5.672	-2.50436	0	0	0	0
1593	0	0	0	0	0	0	0	0	1	1	0	0	0	0	0	0	0	0	1	0	0	0	0	0	0	0	0	0	0	0	0	0	0	0	0	0	0	0	-2.84591	-6.07007	0	0	0	0	0	0	0	0	-3.56226
1594	0	0	0	0	0	0	0	0	0	0	0	0	0	0	0	0	0	0	0	0	0	0	0	0	0	0	0	1	0	0	0	0	0	0	0	0	0	0	0	0	0	0	0	0	0	0	0	0	0
1595	0	1	1	0	0	1	0	1	1	1	1	1	0	0	0	0	0	0	1	1	0	0	0	1	0	0	0	0	0	1	0	-2.23982	-2.13501	0	0	-2.90595	0	-3.02156	-2.08283	-3.15512	-2.36752	-6.06514	0	0	0	0	0	0	-2.59825
1596	0	0	0	0	0	0	1	1	0	0	0	0	1	0	0	0	0	0	0	0	0	0	0	0	0	0	0	1	0	0	0	0	0	0	0	0	-4.57225	-6.05377	0	0	0	0	-2.98079	0	0	0	0	0	0
1597	0	1	1	1	0	1	0	0	1	1	1	1	0	0	0	0	0	0	0	0	0	1	1	1	0	0	0	0	0	0	0	-3.32602	-4.5008	-2.71645	0	-4.09782	0	0	-2.83759	-4.1517	-2.82763	-6.04756	0	0	0	0	0	0	0
1598	1	1	0	0	0	1	0	0	1	0	1	1	0	0	0	0	0	0	0	0	0	1	0	1	0	1	0	0	0	0	-4.26621	-4.62749	0	0	0	-5.44167	0	0	-2.83759	0	-2.82763	-6.04756	0	0	0	0	0	0	0
1599	0	1	0	1	0	1	0	0	0	0	0	1	1	0	0	0	0	0	0	0	0	0	0	1	0	0	0	0	0	0	0	-4.62749	0	-4.04825	0	-4.09782	0	0	0	0	0	-6.04756	-2.71231	0	0	0	0	0	0
1600	0	0	0	0	0	0	1	1	0	0	0	0	0	0	0	0	0	0	0	0	0	0	0	0	0	0	0	0	0	0	0	0	0	0	0	0	-6.04637	-2.97421	0	0	0	0	0	0	0	0	0	0	0
1601	0	0	0	0	0	0	1	1	0	0	0	0	0	0	0	0	0	0	0	0	0	0	0	0	0	0	0	0	0	0	0	0	0	0	0	0	-6.04637	-2.97421	0	0	0	0	0	0	0	0	0	0	0
1602	0	0	0	0	0	0	1	1	0	0	0	0	0	0	0	1	0	0	0	0	0	0	0	0	0	0	0	1	0	0	0	0	0	0	0	0	-6.04637	-5.60337	0	0	0	0	0	0	0	-2.66807	0	0	0
1603	0	0	0	0	0	0	0	1	1	0	0	0	0	0	0	0	0	0	0	1	0	0	0	0	0	0	0	0	0	1	0	0	0	0	0	0	0	-2.25024	-2.48094	0	0	0	0	0	0	0	0	0	0
1604	0	0	0	0	0	0	0	0	1	1	0	1	0	0	0	0	1	0	0	0	0	0	0	0	0	0	0	0	0	0	0	0	0	0	0	0	0	0	-3.23999	-6.04382	0	-3.51872	0	0	0	0	-2.01842	0	0
1605	0	1	0	1	0	0	1	1	0	1	0	1	0	0	0	1	0	0	0	0	0	0	0	1	0	0	0	0	0	1	0	-2.94963	0	-5.35223	0	0	-3.07438	-4.42077	0	-2.37476	0	-4.85633	0	0	0	-2.64402	0	0	0
1606	0	1	0	0	0	1	0	0	0	0	0	1	0	0	0	1	0	0	0	0	0	0	0	1	0	1	0	0	0	0	0	-2.47862	0	0	0	-4.24446	0	0	0	0	0	-2.40432	0	0	0	-2.20302	0	0	0
1607	0	0	0	0	0	1	0	1	0	0	0	1	0	0	1	0	0	0	0	1	0	1	0	1	0	0	0	0	0	1	0	0	0	0	0	-3.08156	0	-3.5946	0	0	0	-6.03513	0	0	-2.39887	0	0	0	0
1608	0	0	0	0	0	1	0	1	0	0	0	0	0	0	0	0	0	0	0	0	0	0	0	1	0	1	0	1	0	0	0	0	0	0	0	-3.24877	0	-2.41238	0	0	0	0	0	0	0	0	0	0	0
1609	0	1	0	0	0	0	1	0	0	1	0	1	0	0	0	1	0	0	0	0	0	0	0	0	0	1	0	0	0	0	0	-4.62749	0	0	0	0	-5.75399	0	0	-2.09074	0	-3.4743	0	0	0	-2.52321	0	0	0
1610	0	0	0	0	0	0	0	0	1	0	0	1	0	0	0	0	0	0	0	1	0	0	0	1	0	0	0	0	0	1	0	0	0	0	0	0	0	0	-3.14019	0	0	-6.02954	0	0	0	0	0	0	0
1611	0	1	0	0	0	1	0	1	1	1	1	1	0	0	0	0	0	0	1	1	0	0	0	1	0	0	0	0	0	1	0	-2.18524	0	0	0	-2.37611	0	-2.88627	-3.056	-4.14764	-2.34795	-6.02675	0	0	0	0	0	0	-2.67509
1612	0	1	1	1	0	1	0	0	0	1	0	1	0	1	1	1	0	0	0	0	0	0	0	1	0	0	0	0	0	0	0	-4.49009	-2.93013	-2.84884	0	-2.23776	0	0	0	-2.26455	0	-6.02603	0	-2.45409	-3.46239	-4.3492	0	0	0
1613	0	1	1	1	0	1	0	0	0	1	0	1	0	1	1	1	0	0	0	0	0	0	0	1	0	0	0	0	0	0	0	-4.49009	-2.93013	-2.84884	0	-2.23776	0	0	0	-2.26455	0	-6.02603	0	-2.45409	-3.46239	-4.3492	0	0	0
1614	0	0	0	0	0	0	0	0	0	0	1	1	0	0	0	0	0	0	0	0	0	0	1	0	0	0	0	0	0	0	0	0	0	0	0	0	0	0	0	0	-3.14022	-6.02555	0	0	0	0	0	0	0
1615	0	0	0	0	0	0	1	1	0	0	0	0	0	1	0	1	0	0	0	0	0	0	0	0	0	1	0	1	0	0	0	0	0	0	0	0	-2.66605	-4.9101	0	0	0	0	0	-4.93496	0	-6.02265	0	0	0
1616	0	1	0	1	0	0	0	0	1	1	0	1	0	0	0	0	0	1	1	1	0	0	1	0	0	0	0	0	0	0	0	-3.78887	0	-4.29358	0	0	0	0	-3.2519	-6.01778	0	-4.99892	0	0	0	0	0	-2.51603	-2.35102
1617	0	0	0	1	0	0	0	0	0	0	0	0	0	0	0	1	0	0	0	0	0	0	0	0	0	1	0	0	1	0	0	0	0	-2.22304	0	0	0	0	0	0	0	0	0	0	0	-3.74609	0	0	0
1618	0	0	1	1	0	0	0	1	0	1	1	1	0	0	0	0	0	1	0	0	0	0	0	0	0	0	0	0	0	1	0	0	-3.03478	-2.17759	0	0	0	-2.63902	0	-4.26333	-2.58922	-5.32133	0	0	0	0	0	-3.53651	0
1619	0	1	0	0	0	0	0	0	0	1	0	1	0	0	1	0	0	0	0	0	0	0	0	1	0	1	0	0	0	0	0	-2.37066	0	0	0	0	0	0	0	-3.45115	0	-5.06085	0	0	-3.15008	0	0	0	0
1620	0	0	0	0	0	1	0	0	0	0	0	1	0	0	0	0	0	0	0	0	0	0	0	1	0	0	0	0	0	0	0	0	0	0	0	-2.59155	0	0	0	0	0	-2.21553	0	0	0	0	0	0	0
1621	0	0	0	0	0	0	0	0	0	0	0	1	0	0	0	0	0	0	0	0	0	1	1	1	0	1	0	0	0	0	0	0	0	0	0	0	0	0	0	0	0	-2.21553	0	0	0	0	0	0	0
1622	0	0	0	0	0	1	0	0	0	0	0	0	0	0	0	0	0	0	0	0	0	0	0	1	0	1	0	0	0	0	0	0	0	0	0	-5.64395	0	0	0	0	0	0	0	0	0	0	0	0	0
1623	0	0	0	0	0	0	0	0	1	1	0	0	0	0	0	0	0	0	0	0	0	0	0	0	0	0	0	0	0	0	0	0	0	0	0	0	0	0	-2.00727	-5.99229	0	0	0	0	0	0	0	0	0
1624	1	1	1	1	0	1	1	1	0	0	0	1	0	0	1	0	0	1	0	0	0	1	0	0	0	0	0	0	0	0	-2.12868	-3.00488	-2.34619	-2.66069	0	-4.26347	-4.57912	-5.39287	0	0	0	-3.11834	0	0	-5.98393	0	0	-2.9683	0
1625	0	0	0	0	0	0	0	0	1	1	0	1	0	0	0	0	0	0	0	0	0	0	0	0	0	0	0	0	0	0	0	0	0	0	0	0	0	0	-3.30335	-5.97817	0	-2.01089	0	0	0	0	0	0	0
1626	0	0	0	0	0	0	0	0	0	0	0	0	0	0	0	0	0	0	0	0	0	0	0	0	0	1	0	0	0	1	0	0	0	0	0	0	0	0	0	0	0	0	0	0	0	0	0	0	0
1627	0	1	0	0	0	1	0	0	1	1	0	1	0	0	0	0	0	0	0	0	0	0	0	0	0	0	0	0	0	0	0	-3.62255	0	0	0	-2.69484	0	0	-5.54021	-3.70639	0	-5.97572	0	0	0	0	0	0	0
1628	0	0	0	0	0	0	0	0	1	1	0	1	0	0	0	0	0	0	0	0	0	0	0	0	0	0	1	0	0	0	0	0	0	0	0	0	0	0	-4.07261	-5.97465	0	-2.91415	0	0	0	0	0	0	0
1629	0	0	0	0	0	0	0	0	1	1	0	0	0	0	0	0	0	0	0	1	0	0	0	1	0	0	0	0	0	0	0	0	0	0	0	0	0	0	-5.97172	-3.14498	0	0	0	0	0	0	0	0	0
1630	0	1	0	1	0	0	0	0	0	1	0	1	0	0	0	0	0	1	0	0	0	0	0	0	0	0	0	0	0	0	0	-2.06044	0	-3.05585	0	0	0	0	0	-2.85251	0	-2.1738	0	0	0	0	0	-5.96927	0
1631	0	0	0	0	0	0	0	0	0	0	1	0	0	1	0	1	0	1	0	1	0	0	1	0	0	0	0	0	1	0	0	0	0	0	0	0	0	0	0	0	-4.37587	0	0	-2.88086	0	-2.6428	0	-4.5983	0
1632	1	1	1	1	0	0	0	0	0	0	0	1	0	0	0	1	0	0	0	0	0	1	0	0	0	1	0	0	0	0	-5.6121	-3.96379	-4.12985	-3.54365	0	0	0	0	0	0	0	-2.84453	0	0	0	-4.53636	0	0	0
1633	0	1	1	1	0	1	0	0	0	0	0	1	1	0	1	1	0	0	0	0	1	1	0	1	0	1	0	0	0	0	0	-4.58935	-5.96135	-2.22241	0	-2.9423	0	0	0	0	0	-4.27432	-3.21309	0	-2.75215	-3.66926	0	0	0
1634	1	0	1	1	0	1	0	1	0	1	0	1	0	0	0	0	0	0	0	0	0	0	0	1	0	1	0	0	0	0	-2.74164	0	-2.21682	-2.03064	0	-5.92179	0	-2.78986	0	-3.21173	0	-4.49698	0	0	0	0	0	0	0
1635	0	0	0	1	0	0	0	1	0	0	0	1	0	0	0	0	0	0	0	1	0	1	0	1	0	0	0	0	0	0	0	0	0	-2.89635	0	0	0	-5.94709	0	0	0	-4.19434	0	0	0	0	0	0	0
1636	0	0	0	0	0	0	0	0	0	0	0	0	1	1	0	1	1	1	0	0	0	0	0	0	0	0	0	0	0	0	0	0	0	0	0	0	0	0	0	0	0	0	-2.44674	-2.89741	0	-5.94549	-2.42445	-4.47219	0
1637	1	1	1	1	0	0	1	0	0	0	0	1	0	0	0	0	1	1	0	0	0	1	0	1	0	0	0	0	0	0	-3.38156	-3.09642	-3.61236	-5.17176	0	0	-2.00244	0	0	0	0	-4.62415	0	0	0	0	-3.38156	-5.09978	0
1638	0	1	0	0	0	0	1	0	1	0	0	1	0	0	0	1	0	0	0	0	0	0	0	1	0	0	0	0	0	0	0	-2.18695	0	0	0	0	-3.02392	0	-2.00007	0	0	-3.67236	0	0	0	-3.64738	0	0	0
1639	0	0	0	0	0	0	0	0	1	1	0	1	0	0	0	0	0	0	0	0	0	0	1	0	0	0	0	0	0	0	0	0	0	0	0	0	0	0	-4.44154	-5.93826	0	-3.93197	0	0	0	0	0	0	0
1640	0	0	0	1	0	1	0	0	0	0	0	1	0	0	0	0	0	0	0	0	0	0	0	1	0	0	1	0	1	0	0	0	0	-2.00679	0	-3.08649	0	0	0	0	0	-2.35954	0	0	0	0	0	0	0
1641	0	0	0	0	0	0	0	0	0	0	0	0	0	0	0	0	0	0	0	0	0	0	0	1	0	1	0	0	0	0	0	0	0	0	0	0	0	0	0	0	0	0	0	0	0	0	0	0	0
1642	0	0	0	0	0	0	0	0	0	0	0	0	0	0	0	0	0	0	0	0	0	0	0	1	0	1	0	0	0	0	0	0	0	0	0	0	0	0	0	0	0	0	0	0	0	0	0	0	0
1643	0	0	0	0	0	0	0	0	0	0	0	0	0	0	0	0	0	0	0	0	0	0	0	1	0	1	0	0	0	0	0	0	0	0	0	0	0	0	0	0	0	0	0	0	0	0	0	0	0
1644	0	1	1	1	0	0	1	1	0	1	0	1	1	1	1	0	1	0	0	1	0	0	0	1	0	0	0	0	0	0	0	-2.01992	-5.10031	-4.49377	0	0	-2.41252	-3.19376	0	-2.72487	0	-4.71191	-2.42085	-3.88225	-2.2164	0	-2.26311	0	0
1645	1	1	1	1	0	0	0	0	0	1	0	1	0	0	0	0	0	0	0	0	0	0	0	1	0	1	0	0	0	0	-3.80736	-2.91184	-2.05321	-3.51569	0	0	0	0	0	-5.09037	0	-5.0431	0	0	0	0	0	0	0
1646	0	1	0	0	0	1	0	0	0	0	1	0	1	0	0	0	0	0	0	0	0	1	0	1	0	1	0	0	0	0	0	-2.05504	0	0	0	-3.46526	0	0	0	0	-2.1022	0	-2.19122	0	0	0	0	0	0
1647	0	0	0	0	0	0	0	0	0	1	0	1	0	0	0	0	0	1	0	0	0	0	0	0	0	0	0	0	0	1	0	0	0	0	0	0	0	0	0	-5.56165	0	-3.43545	0	0	0	0	0	-3.8723	0
1648	0	0	0	0	0	0	0	0	1	1	0	1	0	0	0	0	0	0	0	0	0	0	0	0	0	0	0	0	0	0	0	0	0	0	0	0	0	0	-2.30661	-5.91981	0	-3.41825	0	0	0	0	0	0	0
1649	0	0	0	0	0	0	0	0	0	0	0	0	1	1	0	1	0	0	0	0	0	0	0	0	1	1	0	0	1	0	0	0	0	0	0	0	0	0	0	0	0	0	-2.52611	-3.96396	0	-5.91912	0	0	0
1650	0	0	0	0	0	1	0	0	0	0	0	0	0	0	0	0	0	0	0	0	0	0	0	1	0	1	0	0	0	0	0	0	0	0	0	-3.85392	0	0	0	0	0	0	0	0	0	0	0	0	0
1651	0	0	0	0	0	1	0	0	0	0	0	0	1	0	0	0	0	0	0	0	0	0	0	1	0	1	0	1	0	0	0	0	0	0	0	-3.4318	0	0	0	0	0	0	-3.59105	0	0	0	0	0	0
1652	0	1	0	1	0	0	0	0	0	1	0	1	0	0	0	0	0	1	0	0	0	0	1	0	0	0	0	0	0	0	0	-2.03599	0	-2.81806	0	0	0	0	0	-4.94365	0	-5.91239	0	0	0	0	0	-2.63766	0
1653	0	0	0	1	0	0	0	0	0	0	0	0	0	0	0	1	1	0	0	1	0	0	0	0	0	1	0	0	1	0	0	0	0	-3.34946	0	0	0	0	0	0	0	0	0	0	0	-2.99492	-2.48899	0	0
1654	0	0	0	0	0	1	0	0	0	0	0	1	0	0	0	0	0	0	0	0	0	0	0	1	0	1	0	0	0	0	0	0	0	0	0	-5.91183	0	0	0	0	0	-5.62763	0	0	0	0	0	0	0
1655	1	1	0	0	0	1	0	0	0	0	0	1	0	0	1	0	0	0	0	0	0	1	0	1	0	1	0	1	0	0	-2.87496	-3.99286	0	0	0	-5.08698	0	0	0	0	0	-2.54662	0	0	-3.69263	0	0	0	0
1656	0	0	0	0	0	0	0	0	0	0	0	1	0	0	0	0	0	0	0	1	0	0	0	0	0	0	0	0	0	0	0	0	0	0	0	0	0	0	0	0	0	-5.901	0	0	0	0	0	0	0
1657	0	1	0	0	0	1	0	0	0	0	0	1	0	0	0	0	0	0	0	0	0	1	0	1	0	0	0	0	0	0	0	-2.06037	0	0	0	-3.8538	0	0	0	0	0	-3.23724	0	0	0	0	0	0	0
1658	0	1	0	0	0	0	0	0	0	0	1	1	0	1	0	1	0	0	0	0	0	0	0	1	0	1	0	0	0	0	0	-2.06037	0	0	0	0	0	0	0	0	-2.69716	-4.3646	0	-3.51256	0	-2.39493	0	0	0
1659	0	0	0	0	0	0	0	0	1	1	0	1	0	0	0	0	1	0	1	0	0	0	1	0	0	0	0	0	0	0	0	0	0	0	0	0	0	0	-4.17127	-4.57479	0	-4.59037	0	0	0	0	-4.07362	0	-5.42316
1660	0	0	0	0	0	0	0	0	0	0	0	0	0	1	0	0	0	0	0	0	0	0	0	0	0	0	0	1	0	0	0	0	0	0	0	0	0	0	0	0	0	0	0	-2.55751	0	0	0	0	0
1661	0	0	0	0	0	1	0	0	1	1	0	1	1	0	0	1	0	0	0	0	0	0	0	0	0	0	0	0	0	0	0	0	0	0	0	-2.84771	0	0	-5.89773	-4.34253	0	-2.29138	-2.13408	0	0	-2.13737	0	0	0
1662	0	0	0	0	0	0	0	0	0	1	1	1	0	0	0	0	0	0	0	0	1	0	1	0	0	0	0	0	0	0	0	0	0	0	0	0	0	0	0	-3.07916	-2.20925	-5.44136	0	0	0	0	0	0	0
1663	0	0	0	0	0	0	0	0	0	0	0	0	0	0	0	0	0	0	0	0	0	0	0	1	0	1	0	0	0	0	0	0	0	0	0	0	0	0	0	0	0	0	0	0	0	0	0	0	0
1664	0	1	0	0	1	1	0	0	0	0	0	0	0	0	0	1	0	0	0	0	1	1	0	0	0	1	0	0	1	0	0	-2.81619	0	0	-2.00365	-4.10747	0	0	0	0	0	0	0	0	0	-5.89264	0	0	0
1665	0	0	1	1	0	0	1	1	1	1	1	1	0	1	0	1	0	0	0	0	0	0	0	0	0	0	0	0	0	0	0	0	-2.60894	-3.6215	0	0	-3.78897	-4.3914	-5.68302	-5.40839	-5.11927	-2.282	0	-2.45458	0	-2.08387	0	0	0
1666	0	0	0	0	0	1	0	0	0	0	1	0	1	0	0	0	0	0	0	0	0	1	0	1	0	1	0	0	0	0	0	0	0	0	0	-3.76906	0	0	0	0	-2.25321	0	-2.09149	0	0	0	0	0	0
1667	0	0	0	0	0	0	0	0	0	0	0	0	0	0	0	1	0	0	0	0	0	0	0	0	0	0	0	0	0	0	0	0	0	0	0	0	0	0	0	0	0	0	0	0	0	-5.88281	0	0	0
1668	1	1	1	1	0	1	0	0	0	0	0	0	0	0	0	1	0	0	0	0	0	1	0	0	0	1	0	0	0	0	-4.5922	-3.77466	-4.82763	-4.507	0	-2.17886	0	0	0	0	0	0	0	0	0	-4.24171	0	0	0
1669	1	1	1	1	0	1	0	0	0	0	0	0	0	0	0	1	0	0	0	0	0	1	0	0	0	1	0	0	0	0	-4.5922	-3.77466	-4.82763	-4.507	0	-2.17886	0	0	0	0	0	0	0	0	0	-4.24171	0	0	0
1670	1	1	1	1	0	1	0	0	0	0	0	0	0	0	0	1	0	0	0	0	0	1	0	0	0	1	0	0	0	0	-4.5922	-3.77466	-4.82763	-4.507	0	-2.17886	0	0	0	0	0	0	0	0	0	-4.24171	0	0	0
1671	1	1	1	1	0	1	0	0	0	0	0	0	0	0	0	1	0	0	0	0	0	1	0	0	0	1	0	0	0	0	-4.5922	-3.77466	-4.82763	-4.507	0	-2.17886	0	0	0	0	0	0	0	0	0	-4.24171	0	0	0
1672	0	1	0	0	0	1	0	0	0	0	0	1	1	1	0	1	0	0	0	0	0	1	0	1	0	1	0	0	0	0	0	-5.25097	0	0	0	-2.17886	0	0	0	0	0	-5.50084	-2.23902	-5.72832	0	-2.8341	0	0	0
1673	0	0	0	0	0	0	1	1	0	0	0	0	0	0	0	0	0	0	0	0	0	0	0	0	0	0	0	1	0	0	0	0	0	0	0	0	-5.88122	-5.04486	0	0	0	0	0	0	0	0	0	0	0
1674	0	0	0	0	0	0	0	0	0	0	0	0	0	0	0	0	0	0	0	0	0	0	0	0	0	0	0	1	0	0	0	0	0	0	0	0	0	0	0	0	0	0	0	0	0	0	0	0	0
1675	0	0	0	0	0	0	0	0	0	0	0	0	0	0	0	0	0	0	0	0	0	0	0	0	0	0	0	1	0	0	0	0	0	0	0	0	0	0	0	0	0	0	0	0	0	0	0	0	0
1676	0	0	0	0	0	0	0	0	0	0	0	0	0	1	0	0	0	0	0	0	0	0	0	0	0	0	0	0	1	0	0	0	0	0	0	0	0	0	0	0	0	0	0	-2.53287	0	0	0	0	0
1677	0	0	0	0	0	1	0	0	0	0	0	1	0	0	0	0	0	0	0	1	0	0	0	1	0	1	0	0	1	0	0	0	0	0	0	-3.44722	0	0	0	0	0	-2.84453	0	0	0	0	0	0	0
1678	0	0	0	0	0	0	0	0	1	1	0	1	0	0	0	0	0	0	0	0	0	0	0	0	0	0	0	0	0	0	0	0	0	0	0	0	0	0	-3.33854	-5.87559	0	-2.63724	0	0	0	0	0	0	0
1679	0	0	0	0	0	0	0	0	1	1	1	0	0	0	0	0	0	0	0	0	0	0	1	0	0	0	0	0	0	0	0	0	0	0	0	0	0	0	-4.80648	-5.87137	-2.10786	0	0	0	0	0	0	0	0
1680	0	0	0	0	0	0	0	0	1	1	0	0	0	0	0	0	0	0	0	0	0	0	0	0	0	0	0	0	0	0	0	0	0	0	0	0	0	0	-5.86939	-2.47182	0	0	0	0	0	0	0	0	0
1681	1	1	0	0	0	1	0	0	0	0	0	1	0	0	0	0	0	0	0	0	0	0	0	1	0	0	0	0	1	0	-2.06013	-5.86285	0	0	0	-2.16575	0	0	0	0	0	-4.10071	0	0	0	0	0	0	0
1682	1	1	0	1	0	0	0	1	0	0	0	0	1	0	0	0	0	0	0	0	0	1	0	0	0	0	0	1	0	0	-4.08273	-2.56398	0	-3.3818	0	0	0	-2.20328	0	0	0	0	-2.35169	0	0	0	0	0	0
1683	0	0	0	0	0	0	1	1	0	0	0	0	0	0	0	0	0	0	0	0	0	0	0	0	0	0	0	0	0	0	0	0	0	0	0	0	-4.81033	-5.84839	0	0	0	0	0	0	0	0	0	0	0
1684	0	1	0	1	0	1	0	0	0	0	0	1	0	1	0	1	1	1	0	0	0	1	0	0	0	1	0	0	0	0	0	-2.98618	0	-2.77651	0	-2.49975	0	0	0	0	0	-2.68247	0	-3.42757	0	-5.84662	-4.79968	-3.66714	0
1685	0	1	0	0	0	0	0	0	0	0	0	1	0	0	0	0	0	0	0	0	0	0	0	1	0	0	0	0	0	0	0	-5.8463	0	0	0	0	0	0	0	0	0	-3.91052	0	0	0	0	0	0	0
1686	1	1	0	1	0	0	0	1	0	0	0	0	1	0	0	0	0	0	0	0	0	0	0	0	0	0	0	1	0	0	-3.73005	-2.73461	0	-3.3218	0	0	0	-3.13991	0	0	0	0	-4.15232	0	0	0	0	0	0
1687	0	1	0	0	0	1	0	1	0	1	0	1	0	0	1	1	0	0	0	0	0	0	0	1	0	1	0	0	0	0	0	-2.48989	0	0	0	-3.35043	0	-2.07589	0	-3.63208	0	-5.50084	0	0	-4.20388	-5.84172	0	0	0
1688	0	0	0	0	0	0	0	0	1	1	0	1	0	0	0	0	0	0	0	0	0	0	0	0	0	0	0	0	0	0	0	0	0	0	0	0	0	0	-5.82729	-3.2445	0	-2.0357	0	0	0	0	0	0	0
1689	0	0	0	0	0	0	0	1	0	0	0	0	0	0	0	0	0	0	0	0	0	0	0	0	0	0	0	0	0	0	0	0	0	0	0	0	0	-5.82135	0	0	0	0	0	0	0	0	0	0	0
1690	0	0	0	0	0	0	0	0	0	0	0	0	0	0	0	0	0	0	0	0	0	0	0	0	0	0	0	1	0	0	0	0	0	0	0	0	0	0	0	0	0	0	0	0	0	0	0	0	0
1691	0	0	0	0	0	1	0	0	0	0	1	1	0	1	0	0	1	1	0	0	0	0	0	1	0	0	0	0	0	0	0	0	0	0	0	-2.58624	0	0	0	0	-3.53916	-5.74622	0	-3.07966	0	0	-2.77605	-4.47282	0
1692	0	0	0	0	0	1	0	0	0	0	0	1	0	0	0	0	0	0	0	0	0	0	0	1	0	0	0	0	0	0	0	0	0	0	0	-5.81343	0	0	0	0	0	-3.84451	0	0	0	0	0	0	0
1693	0	0	0	0	0	0	1	1	0	0	0	1	0	0	0	0	1	0	0	0	0	0	0	1	0	0	0	0	0	0	0	0	0	0	0	0	-2.33997	-2.45576	0	0	0	-4.00146	0	0	0	0	-2.33153	0	0
1694	0	0	0	0	0	0	0	0	1	1	0	1	0	0	0	0	0	0	0	0	0	0	1	0	0	0	0	0	0	0	0	0	0	0	0	0	0	0	-5.37089	-5.80725	0	-4.86478	0	0	0	0	0	0	0
1695	0	0	0	0	0	0	0	0	0	0	1	0	0	0	0	1	0	1	0	0	0	0	0	0	0	0	0	0	1	0	0	0	0	0	0	0	0	0	0	0	-2.14934	0	0	0	0	-5.80081	0	-3.50441	0
1696	0	1	0	1	0	0	0	1	0	1	0	1	1	1	0	1	0	1	0	1	0	0	0	1	0	0	0	0	0	0	0	-4.90191	0	-4.8811	0	0	0	-2.7885	0	-2.5852	0	-5.80015	-2.17033	-2.27061	0	-2.41915	0	-4.63516	0
1697	0	0	0	0	0	0	0	0	0	0	0	1	0	0	0	0	1	0	1	1	0	0	0	0	0	0	0	0	0	0	0	0	0	0	0	0	0	0	0	0	0	-5.79833	0	0	0	0	-2.00189	0	-2.45371
1698	0	0	0	0	0	0	0	0	1	0	0	1	0	0	0	0	0	0	1	1	0	0	0	0	0	0	0	0	0	0	0	0	0	0	0	0	0	0	-2.52595	0	0	-5.7946	0	0	0	0	0	0	-3.30111
1699	0	0	0	0	0	0	0	0	0	0	0	0	0	1	0	1	0	0	0	0	0	1	0	0	0	1	0	0	0	0	0	0	0	0	0	0	0	0	0	0	0	0	0	-4.18473	0	-3.56966	0	0	0
1700	0	0	0	0	0	0	0	0	0	0	0	0	1	0	0	0	0	0	0	0	0	0	0	0	0	0	0	0	0	0	0	0	0	0	0	0	0	0	0	0	0	0	-5.78007	0	0	0	0	0	0
1701	0	0	0	1	1	1	0	0	0	0	0	0	0	1	0	1	1	1	0	1	0	0	0	0	0	1	0	0	1	0	0	0	0	-2.61707	-2.6626	-2.85298	0	0	0	0	0	0	0	-2.17558	0	-2.98192	-2.10534	-2.08639	0
1702	0	0	0	0	0	0	0	0	0	0	0	0	0	0	0	0	0	0	0	1	0	0	0	0	0	0	0	0	0	0	0	0	0	0	0	0	0	0	0	0	0	0	0	0	0	0	0	0	0
1703	1	1	0	1	0	1	0	0	0	0	0	0	0	0	0	1	0	0	0	0	0	1	0	0	0	0	0	1	0	0	-5.76914	-4.15983	0	-5.0643	0	-3.63891	0	0	0	0	0	0	0	0	0	-2.28001	0	0	0
1704	1	1	0	1	0	1	0	0	0	0	0	0	1	0	0	1	1	0	0	0	0	1	0	0	0	1	0	0	0	0	-5.76914	-4.15983	0	-5.0643	0	-2.57444	0	0	0	0	0	0	-3.17831	0	0	-2.28001	-4.00798	0	0
1705	0	0	0	0	0	0	0	0	1	0	0	1	0	0	0	0	0	0	0	1	0	0	0	0	0	0	0	0	0	1	0	0	0	0	0	0	0	0	-3.03765	0	0	-3.92604	0	0	0	0	0	0	0
1706	0	0	0	0	0	0	0	0	0	0	1	0	0	0	0	1	0	1	0	0	0	0	0	0	0	0	0	0	1	0	0	0	0	0	0	0	0	0	0	0	-2.44647	0	0	0	0	-5.75492	0	-3.84836	0
1707	0	0	0	0	0	0	1	1	0	0	0	0	0	0	0	0	0	0	0	0	0	0	0	0	0	0	0	0	0	0	0	0	0	0	0	0	-4.49158	-5.74647	0	0	0	0	0	0	0	0	0	0	0
1708	0	0	0	0	0	0	0	0	0	0	0	1	0	0	0	0	0	0	0	0	0	0	0	1	0	0	0	0	0	0	0	0	0	0	0	0	0	0	0	0	0	-5.74402	0	0	0	0	0	0	0
1709	1	1	0	1	0	1	0	0	0	1	0	1	0	0	1	0	0	0	0	0	0	1	0	1	0	1	0	1	0	0	-5.33287	-4.87793	0	-5.62552	0	-4.44105	0	0	0	-3.55749	0	-5.74402	0	0	-4.94187	0	0	0	0
1710	0	1	0	0	0	1	0	0	0	0	0	1	1	1	0	0	0	1	0	0	0	1	0	1	0	1	0	0	0	0	0	-4.87793	0	0	0	-4.44105	0	0	0	0	0	-5.74402	-3.27316	-5.26393	0	0	0	-4.45904	0
1711	1	1	1	1	0	1	0	0	0	0	0	1	0	0	0	1	0	0	0	0	0	1	0	1	0	1	0	0	0	0	-4.71056	-2.88277	-3.47898	-2.69383	0	-3.24623	0	0	0	0	0	-2.56298	0	0	0	-4.50755	0	0	0
1712	0	0	0	0	0	1	0	0	0	0	0	1	0	0	0	0	0	0	0	0	0	1	0	1	0	1	0	0	0	0	0	0	0	0	0	-3.24623	0	0	0	0	0	-3.36394	0	0	0	0	0	0	0
1713	0	1	0	0	0	1	0	0	0	0	0	1	0	0	0	0	0	0	0	0	0	1	0	1	0	1	0	0	0	1	0	-2.88277	0	0	0	-2.40059	0	0	0	0	0	-2.56298	0	0	0	0	0	0	0
1714	0	1	0	0	0	1	0	1	0	0	0	1	0	0	0	0	0	0	0	0	0	0	0	1	0	0	0	0	0	0	0	-2.66015	0	0	0	-3.5874	0	-4.42852	0	0	0	-5.62775	0	0	0	0	0	0	0
1715	0	1	0	1	0	0	0	0	0	1	0	1	0	0	0	0	0	1	0	0	0	0	1	0	0	0	0	0	0	0	0	-2.07968	0	-2.62591	0	0	0	0	0	-4.72042	0	-5.73333	0	0	0	0	0	-2.49343	0
1716	1	1	0	1	0	1	0	0	0	1	0	1	0	0	1	1	0	0	0	0	0	1	0	1	0	1	0	0	0	0	-2.45671	-4.67991	0	-2.45844	0	-3.82669	0	0	0	-3.40938	0	-3.52041	0	0	-2.0957	-2.17351	0	0	0
1717	0	1	0	1	0	0	1	1	0	0	0	1	0	0	0	0	0	0	0	0	0	1	0	0	0	0	0	0	1	0	0	-4.67991	0	-2.45844	0	0	-5.48468	-2.854	0	0	0	-4.99016	0	0	0	0	0	0	0
1718	0	0	0	0	0	0	0	0	1	0	0	1	0	0	0	1	1	0	1	0	1	0	1	0	0	0	0	0	0	0	0	0	0	0	0	0	0	0	-3.8565	0	0	-3.0293	0	0	0	-2.28001	-4.00798	0	-5.72717
1719	0	0	0	0	0	0	0	1	0	0	0	0	0	0	0	0	0	0	0	0	0	0	0	0	0	0	0	0	0	0	0	0	0	0	0	0	0	-5.72359	0	0	0	0	0	0	0	0	0	0	0
1720	0	0	0	0	0	0	0	1	0	0	0	0	0	1	0	1	0	0	0	0	0	0	0	0	0	1	0	0	0	0	0	0	0	0	0	0	0	-2.6061	0	0	0	0	0	-2.04937	0	-5.71337	0	0	0
1721	1	1	0	0	0	0	1	0	0	1	0	0	1	0	0	0	0	0	0	0	0	1	0	1	0	1	0	1	0	0	-5.71327	-3.19507	0	0	0	0	-2.43371	0	0	-4.25067	0	0	-2.31225	0	0	0	0	0	0
1722	0	1	0	0	0	1	1	1	0	1	0	1	0	0	0	0	0	0	0	0	0	0	0	1	0	0	0	0	0	0	0	-2.27353	0	0	0	-2.08659	-2.93657	-3.62566	0	-2.85486	0	-4.19823	0	0	0	0	0	0	0
1723	0	1	0	0	0	0	0	0	0	1	1	1	0	0	0	0	0	0	0	0	1	0	1	0	0	0	0	0	0	0	0	-2.26817	0	0	0	0	0	0	0	-3.21538	-2.11045	-5.64188	0	0	0	0	0	0	0
1724	0	1	0	1	1	1	0	0	0	0	0	1	0	0	0	0	0	0	0	0	0	1	0	1	0	1	0	0	0	0	0	-3.27921	0	-3.866	-2.52695	-5.12808	0	0	0	0	0	-5.04702	0	0	0	0	0	0	0
1725	1	1	0	1	0	1	0	1	0	1	0	1	1	0	0	0	0	0	0	0	0	1	0	1	0	1	0	0	0	0	-2.20192	-2.50614	0	-2.06925	0	-2.48621	0	-2.26348	0	-2.5987	0	-5.41642	-2.51743	0	0	0	0	0	0
1726	0	1	1	1	0	0	1	0	0	1	0	1	0	1	0	1	0	1	0	0	0	1	0	1	0	0	0	0	0	0	0	-5.69853	-2.71186	-4.26836	0	0	-2.69491	0	0	-3.51768	0	-2.95118	0	-3.70351	0	-2.22214	0	-3.56813	0
1727	1	1	1	0	0	1	0	0	0	0	0	1	0	1	1	1	0	0	0	0	0	0	0	1	0	1	0	0	1	0	-2.10534	-2.94786	-2.32244	0	0	-5.69701	0	0	0	0	0	-4.28464	0	-2.17558	-2.65715	-2.2853	0	0	0
1728	0	0	0	0	0	0	0	0	0	0	0	1	1	0	0	0	1	0	0	1	0	0	1	1	0	0	0	0	0	0	0	0	0	0	0	0	0	0	0	0	0	-3.94649	-2.0957	0	0	0	-2.59178	0	0
1729	0	0	0	0	0	0	0	0	1	1	0	0	0	0	0	0	0	0	0	0	0	0	0	0	0	0	0	0	0	0	0	0	0	0	0	0	0	0	-3.98666	-5.69481	0	0	0	0	0	0	0	0	0
1730	0	0	0	0	0	0	0	0	1	1	0	0	0	0	0	0	0	0	0	0	0	0	0	0	0	0	0	0	0	0	0	0	0	0	0	0	0	0	-2.87555	-5.69159	0	0	0	0	0	0	0	0	0
1731	0	0	0	0	0	0	0	0	1	1	0	0	0	0	0	0	0	0	0	0	0	0	0	0	0	0	0	0	0	0	0	0	0	0	0	0	0	0	-2.87555	-5.69159	0	0	0	0	0	0	0	0	0
1732	0	1	0	1	0	1	0	0	1	1	0	1	1	1	0	1	0	1	0	0	0	1	0	1	0	1	0	0	0	0	0	-2.60685	0	-5.69083	0	-4.71064	0	0	-3.64351	-2.43872	0	-2.97211	-2.03978	-4.02041	0	-3.14001	0	-2.24646	0
1733	0	0	0	0	0	0	0	0	0	0	0	0	0	0	0	0	0	0	0	1	0	0	0	0	0	0	0	0	0	0	0	0	0	0	0	0	0	0	0	0	0	0	0	0	0	0	0	0	0
1734	0	0	0	0	0	0	0	0	1	0	1	0	0	0	0	0	0	0	0	0	0	0	0	0	0	0	0	0	0	1	0	0	0	0	0	0	0	0	-5.68802	0	-2.96675	0	0	0	0	0	0	0	0
1735	0	1	0	1	1	1	0	0	0	0	0	1	0	0	0	0	0	0	0	0	0	0	0	1	0	1	0	0	0	0	0	-3.69265	0	-3.85539	-3.32163	-4.68371	0	0	0	0	0	-2.28122	0	0	0	0	0	0	0
1736	0	0	0	1	0	0	1	1	0	0	0	0	1	0	0	1	0	0	0	0	0	0	0	0	0	1	0	0	0	0	0	0	0	-2.06347	0	0	-2.21283	-3.56947	0	0	0	0	-2.47518	0	0	-2.61563	0	0	0
1737	0	1	1	1	0	0	0	0	1	1	1	1	0	1	0	0	0	1	0	0	0	0	0	1	0	0	0	0	0	0	0	-3.71913	-2.02618	-2.71736	0	0	0	0	-5.68383	-3.63056	-3.00483	-4.12754	0	-2.0835	0	0	0	-2.48115	0
1738	0	1	0	0	0	0	0	1	0	1	0	1	0	0	0	0	0	0	0	1	0	0	0	1	0	0	0	0	0	0	0	-2.36067	0	0	0	0	0	-2.27396	0	-2.71661	0	-4.07624	0	0	0	0	0	0	0
1739	0	0	0	0	0	0	0	0	1	1	0	0	0	0	0	0	0	0	1	0	0	0	0	0	0	0	0	0	0	0	0	0	0	0	0	0	0	0	-2.32219	-5.67583	0	0	0	0	0	0	0	0	-3.53676
1740	0	0	0	0	0	0	0	0	1	1	0	0	0	0	0	0	0	0	1	0	0	0	0	0	0	0	0	0	0	0	0	0	0	0	0	0	0	0	-2.32219	-5.67583	0	0	0	0	0	0	0	0	-3.53676
1741	1	1	1	1	0	0	1	1	0	0	1	1	0	1	0	1	1	0	0	0	0	0	0	0	0	1	0	0	1	0	-2.17695	-2.45442	-2.39528	-2.75128	0	0	-5.67492	-2.20788	0	0	-3.78078	-2.15613	0	-3.77247	0	-3.13967	-2.17695	0	0
1742	0	0	0	0	0	0	0	0	0	0	0	0	0	0	0	0	0	0	0	1	0	0	0	0	0	0	0	0	0	0	0	0	0	0	0	0	0	0	0	0	0	0	0	0	0	0	0	0	0
1743	0	0	0	0	0	1	1	1	0	0	0	1	0	0	0	0	1	0	0	0	0	0	0	0	0	0	0	0	0	1	0	0	0	0	0	-2.05459	-2.62316	-2.44065	0	0	0	-2.22203	0	0	0	0	-2.86836	0	0
1744	0	1	0	0	0	0	1	0	0	0	1	0	0	0	0	0	0	0	0	0	0	1	0	0	0	0	0	0	0	0	0	-5.66426	0	0	0	0	-2.43771	0	0	0	-2.00796	0	0	0	0	0	0	0	0
1745	0	1	0	0	0	1	0	0	1	0	1	1	0	0	0	0	0	0	0	0	0	1	0	0	0	0	0	0	1	0	0	-3.09642	0	0	0	-2.60571	0	0	-2.00007	0	-4.14701	-5.66314	0	0	0	0	0	0	0
1746	0	0	0	0	0	0	0	0	0	0	0	0	0	0	0	0	0	0	0	0	0	0	0	0	0	0	0	1	0	0	0	0	0	0	0	0	0	0	0	0	0	0	0	0	0	0	0	0	0
1747	0	0	0	0	0	0	0	0	0	0	0	0	0	0	0	0	0	0	0	0	0	0	0	0	0	0	0	1	0	0	0	0	0	0	0	0	0	0	0	0	0	0	0	0	0	0	0	0	0
1748	0	0	0	0	0	0	0	0	0	0	0	0	0	0	0	0	0	0	0	0	0	0	0	0	0	0	0	1	0	0	0	0	0	0	0	0	0	0	0	0	0	0	0	0	0	0	0	0	0
1749	0	0	0	0	0	0	1	0	1	1	1	0	0	0	0	0	0	0	0	0	0	0	0	0	0	0	0	0	0	1	0	0	0	0	0	0	-2.14554	0	-5.64882	-5.27107	-3.64526	0	0	0	0	0	0	0	0
1750	0	0	0	0	0	0	0	0	0	0	0	0	1	0	0	1	0	0	0	0	0	0	0	0	0	1	0	1	0	0	0	0	0	0	0	0	0	0	0	0	0	0	-2.53196	0	0	-5.64761	0	0	0
1751	0	0	0	0	0	1	0	1	0	0	0	1	0	1	0	1	0	0	0	0	0	0	0	0	0	1	0	0	0	0	0	0	0	0	0	-5.64395	0	-2.48549	0	0	0	-3.46924	0	-3.19371	0	-4.88915	0	0	0
1752	0	0	0	0	0	0	0	0	1	1	0	1	0	0	0	0	1	0	0	0	0	0	0	0	0	0	0	0	0	0	0	0	0	0	0	0	0	0	-3.30055	-5.64363	0	-3.38755	0	0	0	0	-2.04525	0	0
1753	0	0	0	1	0	0	1	0	0	0	0	1	0	0	0	0	0	0	0	0	0	0	0	0	0	0	0	0	0	0	0	0	0	-2.58672	0	0	-2.70955	0	0	0	0	-5.6359	0	0	0	0	0	0	0
1754	0	1	0	0	0	1	0	1	0	1	0	1	0	0	0	0	0	0	0	1	0	0	0	0	0	0	0	0	0	1	0	-4.0034	0	0	0	-2.46952	0	-2.62259	0	-2.5449	0	-4.07597	0	0	0	0	0	0	0
1755	0	0	0	1	0	0	0	0	0	0	0	1	0	0	0	0	0	1	0	0	0	0	0	0	0	0	0	0	0	0	0	0	0	-3.04989	0	0	0	0	0	0	0	-5.62763	0	0	0	0	0	-2.01432	0
1756	0	0	0	0	0	0	0	0	0	0	0	0	1	0	0	0	0	0	0	0	0	0	0	0	0	1	0	0	0	0	0	0	0	0	0	0	0	0	0	0	0	0	-4.17968	0	0	0	0	0	0
1757	0	0	0	0	0	0	0	0	1	0	0	0	1	1	0	0	0	0	0	0	0	0	0	0	0	0	0	0	0	0	0	0	0	0	0	0	0	0	-2.17722	0	0	0	-4.72108	-5.6102	0	0	0	0	0
1758	0	0	0	0	0	1	0	1	0	0	0	0	0	0	0	0	0	0	0	0	0	0	0	0	0	0	0	0	0	0	0	0	0	0	0	-5.60837	0	-2.13091	0	0	0	0	0	0	0	0	0	0	0
1759	0	0	0	0	0	1	0	1	0	0	0	0	0	0	0	0	0	0	0	0	0	0	0	0	0	0	0	0	0	0	0	0	0	0	0	-5.60837	0	-2.13091	0	0	0	0	0	0	0	0	0	0	0
1760	0	1	0	1	0	1	0	0	0	1	1	0	0	0	0	1	0	1	0	0	0	0	0	0	0	0	0	0	1	0	0	-2.76222	0	-2.93403	0	-2.03222	0	0	0	-3.11123	-2.29828	0	0	0	0	-5.60697	0	-5.19919	0
1761	0	0	0	0	0	1	0	0	0	0	0	0	0	0	0	0	0	0	0	0	0	0	0	1	0	0	0	0	0	0	0	0	0	0	0	-2.30754	0	0	0	0	0	0	0	0	0	0	0	0	0
1762	0	0	0	0	0	1	0	0	0	0	0	0	1	0	0	0	0	0	0	0	0	0	0	1	0	1	0	0	0	0	0	0	0	0	0	-2.30754	0	0	0	0	0	0	-2.26695	0	0	0	0	0	0
1763	0	1	0	0	0	0	0	0	1	1	0	1	0	1	0	1	0	1	0	0	0	0	0	1	0	0	0	0	0	0	0	-4.46514	0	0	0	0	0	0	-2.62388	-3.14498	0	-5.60436	0	-3.03644	0	-2.23124	0	-2.24646	0
1764	0	0	0	1	0	0	1	1	0	0	0	0	0	1	0	0	0	0	0	0	0	0	0	0	0	0	0	1	0	0	0	0	0	-3.27578	0	0	-3.5889	-4.46267	0	0	0	0	0	-2.09909	0	0	0	0	0
1765	0	1	0	1	0	1	0	0	0	0	0	1	1	1	0	0	0	1	0	0	0	0	0	1	0	1	0	0	0	0	0	-5.22445	0	-5.17176	0	-5.59655	0	0	0	0	0	-2.81069	-4.31377	-2.53287	0	0	0	-3.7588	0
1766	0	1	0	1	1	1	0	0	0	0	0	1	0	0	0	0	0	0	0	0	0	1	0	1	0	1	0	0	0	0	0	-4.72147	0	-5.59006	-2.52695	-5.12808	0	0	0	0	0	-2.13987	0	0	0	0	0	0	0
1767	0	1	0	0	0	0	1	0	0	0	0	0	0	0	0	0	0	0	0	0	0	0	0	0	0	1	0	0	1	0	0	-2.88277	0	0	0	0	-2.8517	0	0	0	0	0	0	0	0	0	0	0	0
1768	1	1	1	1	0	1	0	0	0	1	0	1	0	0	1	1	0	0	0	0	0	1	0	1	0	1	0	0	0	0	-2.95763	-4.72147	-4.41798	-3.08916	0	-3.73009	0	0	0	-2.39249	0	-4.3852	0	0	-3.43827	-3.40783	0	0	0
1769	0	0	0	0	0	0	0	0	0	0	0	0	0	0	0	0	0	0	0	0	0	0	0	0	0	0	0	1	0	0	0	0	0	0	0	0	0	0	0	0	0	0	0	0	0	0	0	0	0
1770	0	0	0	1	0	0	1	0	0	1	1	1	0	0	0	0	0	1	0	1	0	0	0	1	0	0	0	0	0	1	0	0	0	-3.46536	0	0	-3.78327	0	0	-4.07407	-3.04906	-5.36529	0	0	0	0	0	-2.7629	0
1771	1	1	1	1	0	0	0	0	0	0	1	0	1	1	0	1	0	1	0	0	0	1	0	0	0	1	0	0	0	0	-5.40107	-5.57433	-4.32193	-3.85539	0	0	0	0	0	0	-4.06761	0	-4.48528	-2.51626	0	-2.61563	0	-2.91215	0
1772	0	0	0	0	0	0	0	0	0	0	1	0	0	0	0	1	0	1	0	1	0	0	1	0	0	1	0	0	1	0	0	0	0	0	0	0	0	0	0	0	-2.87315	0	0	0	0	-2.99441	0	-3.20198	0
1773	0	0	0	0	0	0	0	0	0	0	0	1	0	0	0	0	0	0	0	0	0	1	0	1	0	0	0	0	0	0	0	0	0	0	0	0	0	0	0	0	0	-5.56964	0	0	0	0	0	0	0
1774	0	1	0	0	0	1	0	0	0	0	1	1	0	0	1	0	0	0	0	0	0	1	0	1	0	0	0	0	0	1	0	-4.61138	0	0	0	-2.03467	0	0	0	0	-2.2406	-5.5686	0	0	-2.43306	0	0	0	0
1775	0	1	0	1	0	0	0	0	0	0	0	0	0	0	0	0	0	0	0	1	0	0	0	1	0	0	0	0	0	0	0	-5.56333	0	-2.79836	0	0	0	0	0	0	0	0	0	0	0	0	0	0	0
1776	0	1	0	0	0	1	0	0	0	0	0	0	0	0	0	0	0	0	0	0	0	1	0	1	0	1	0	0	0	0	0	-5.56258	0	0	0	-5.12145	0	0	0	0	0	0	0	0	0	0	0	0	0
1777	0	1	0	0	0	1	0	0	0	0	0	0	0	0	0	0	0	0	0	0	0	0	0	1	0	0	0	0	0	0	0	-5.56258	0	0	0	-3.25586	0	0	0	0	0	0	0	0	0	0	0	0	0
1778	0	0	0	0	0	0	0	0	0	0	0	1	0	1	0	0	0	0	0	0	0	0	0	1	0	0	0	0	0	0	0	0	0	0	0	0	0	0	0	0	0	-3.62076	0	-5.56126	0	0	0	0	0
1779	0	0	0	0	0	0	0	0	0	1	0	1	0	0	0	0	0	0	1	0	0	0	1	0	0	0	0	0	0	1	0	0	0	0	0	0	0	0	0	-2.70768	0	-4.86416	0	0	0	0	0	0	-2.39584
1780	0	1	0	0	0	0	1	1	0	0	0	0	0	1	0	1	0	1	0	0	0	0	0	0	0	0	0	0	0	0	0	-2.7385	0	0	0	0	-5.55556	-4.81345	0	0	0	0	0	-2.80245	0	-2.30835	0	-2.02399	0
1781	0	0	0	0	0	0	0	0	0	0	0	0	0	0	0	1	0	0	0	0	0	1	0	0	0	1	0	1	0	0	0	0	0	0	0	0	0	0	0	0	0	0	0	0	0	-2.89464	0	0	0
1782	0	0	0	1	0	1	0	1	0	1	0	1	0	1	0	1	0	1	0	0	0	0	0	1	0	1	0	0	0	0	0	0	0	-4.4157	0	-5.55396	0	-3.42161	0	-2.32982	0	-4.48819	0	-4.9628	0	-2.1661	0	-2.19583	0
1783	0	0	0	0	0	0	0	0	0	0	0	0	0	0	0	0	0	0	0	1	0	0	0	1	0	1	0	0	0	0	0	0	0	0	0	0	0	0	0	0	0	0	0	0	0	0	0	0	0
1784	0	1	0	0	0	1	0	0	0	0	0	1	0	0	0	0	0	0	0	0	0	1	0	1	0	0	0	0	0	0	0	-2.55467	0	0	0	-5.32197	0	0	0	0	0	-2.75649	0	0	0	0	0	0	0
1785	0	0	0	0	0	0	0	0	0	1	0	1	1	1	0	1	0	1	0	0	0	0	0	0	0	0	0	0	0	0	0	0	0	0	0	0	0	0	0	-2.88217	0	-2.22097	-2.83698	-3.03145	0	-2.89333	0	-5.54931	0
1786	0	0	0	0	0	0	0	0	0	0	0	0	0	0	0	0	0	0	0	1	0	0	1	0	0	0	0	0	0	0	0	0	0	0	0	0	0	0	0	0	0	0	0	0	0	0	0	0	0
1787	0	0	0	0	0	0	0	0	0	0	0	0	0	0	0	0	0	0	0	1	0	0	1	0	0	0	0	0	0	0	0	0	0	0	0	0	0	0	0	0	0	0	0	0	0	0	0	0	0
1788	0	0	0	0	0	0	0	0	1	0	0	0	0	0	0	0	0	0	0	0	0	0	0	0	0	0	0	0	0	1	0	0	0	0	0	0	0	0	-5.54151	0	0	0	0	0	0	0	0	0	0
1789	0	1	0	0	0	1	0	0	0	1	0	1	0	1	0	1	0	0	0	1	0	0	0	1	0	1	0	0	0	0	0	-4.46514	0	0	0	-3.77024	0	0	0	-3.14498	0	-2.97211	0	-4.02041	0	-3.14001	0	0	0
1790	0	1	0	0	0	1	0	0	1	1	0	1	0	0	0	0	0	0	0	0	0	1	0	1	0	0	0	0	0	1	0	-3.36666	0	0	0	-3.41884	0	0	-2.12596	-2.11879	0	-4.01308	0	0	0	0	0	0	0
1791	0	0	0	0	0	0	0	0	0	1	0	1	0	0	0	0	0	0	0	1	0	0	0	0	0	0	0	0	0	0	0	0	0	0	0	0	0	0	0	-2.63174	0	-4.93035	0	0	0	0	0	0	0
1792	0	0	0	0	0	0	0	0	1	1	1	0	0	0	0	0	0	0	0	0	0	0	1	0	0	0	0	0	0	0	0	0	0	0	0	0	0	0	-4.63358	-5.52419	-2.0125	0	0	0	0	0	0	0	0
1793	0	0	0	0	0	0	0	0	1	1	1	0	0	0	0	0	0	0	0	0	0	0	1	0	0	0	0	0	0	0	0	0	0	0	0	0	0	0	-4.63358	-5.52419	-2.0125	0	0	0	0	0	0	0	0
1794	0	1	0	1	0	0	0	0	0	0	1	0	0	0	1	1	0	1	0	0	0	0	1	0	0	0	0	0	1	0	0	-4.48759	0	-4.71288	0	0	0	0	0	0	-3.1932	0	0	0	-3.52977	-3.99369	0	-4.4041	0
1795	0	0	0	0	0	1	0	0	0	0	0	0	0	0	0	1	0	0	0	0	0	1	0	0	0	1	0	1	0	0	0	0	0	0	0	-2.30857	0	0	0	0	0	0	0	0	0	-2.61563	0	0	0
1796	0	0	0	0	0	0	0	0	0	0	0	1	0	0	0	0	0	0	1	0	0	0	0	0	0	0	0	0	0	0	0	0	0	0	0	0	0	0	0	0	0	-5.52178	0	0	0	0	0	0	-2.97081
1797	1	1	1	1	0	0	0	0	0	0	0	1	0	0	0	1	0	0	0	0	0	1	0	0	0	1	0	0	0	0	-5.33658	-3.62539	-3.93237	-3.28111	0	0	0	0	0	0	0	-2.52856	0	0	0	-4.19073	0	0	0
1798	0	0	0	0	0	0	0	0	0	0	0	1	0	0	0	0	0	0	0	1	0	0	0	0	0	0	0	0	0	1	0	0	0	0	0	0	0	0	0	0	0	-5.52083	0	0	0	0	0	0	0
1799	0	1	0	0	0	0	0	0	0	0	0	1	0	0	0	0	0	0	0	0	0	0	0	1	0	0	0	0	0	0	0	-5.51961	0	0	0	0	0	0	0	0	0	-4.65378	0	0	0	0	0	0	0
1800	0	0	0	1	0	0	0	0	1	0	0	1	0	0	0	0	0	0	0	1	0	0	0	0	0	0	0	0	0	0	0	0	0	-2.00127	0	0	0	0	-5.51605	0	0	-2.14687	0	0	0	0	0	0	0
1801	0	0	0	0	0	0	1	1	0	0	0	0	0	0	0	1	0	0	0	0	0	0	0	0	0	0	0	0	0	0	0	0	0	0	0	0	-3.77309	-2.70545	0	0	0	0	0	0	0	-5.5147	0	0	0
1802	0	1	0	0	0	1	0	0	0	1	0	1	0	0	0	0	0	0	0	0	0	1	0	0	0	0	0	0	0	1	0	-4.37909	0	0	0	-3.8538	0	0	0	-2.81358	0	-3.23724	0	0	0	0	0	0	0
1803	0	0	0	0	0	1	0	0	0	0	0	0	0	0	0	0	0	0	0	0	0	1	0	1	0	0	0	0	0	0	0	0	0	0	0	-3.8538	0	0	0	0	0	0	0	0	0	0	0	0	0
1804	0	0	0	0	0	0	0	0	1	1	0	0	0	0	0	0	0	0	0	0	0	0	0	0	0	0	0	0	0	0	0	0	0	0	0	0	0	0	-5.51184	-3.67382	0	0	0	0	0	0	0	0	0
1805	0	1	0	0	0	0	0	1	0	0	0	0	1	0	0	0	0	0	0	0	0	1	0	1	0	1	0	1	0	0	0	-2.10405	0	0	0	0	0	-2.34088	0	0	0	0	-2.52884	0	0	0	0	0	0
1806	0	0	0	0	0	0	1	1	0	0	0	0	0	0	0	0	0	0	0	0	0	0	0	0	0	0	0	1	0	0	0	0	0	0	0	0	-5.50602	-3.55726	0	0	0	0	0	0	0	0	0	0	0
1807	0	1	0	0	0	1	0	0	0	0	0	1	0	0	0	0	0	0	0	0	0	0	0	1	0	1	0	0	0	0	0	-2.48989	0	0	0	-2.17886	0	0	0	0	0	-5.50084	0	0	0	0	0	0	0
1808	0	1	0	0	0	1	0	0	0	1	1	1	0	1	0	1	0	0	0	0	0	0	0	1	0	1	0	0	0	0	0	-3.77466	0	0	0	-3.35043	0	0	0	-2.50558	-3.14292	-5.50084	0	-2.76783	0	-2.8341	0	0	0
1809	0	0	0	0	0	0	1	0	1	0	1	0	0	0	0	0	0	0	0	0	0	0	0	0	0	0	0	0	0	1	0	0	0	0	0	0	-3.15796	0	-5.49586	0	-2.15265	0	0	0	0	0	0	0	0
1810	0	0	0	0	0	0	0	0	1	1	0	0	0	0	0	0	0	0	0	0	0	0	1	0	0	0	0	0	0	0	0	0	0	0	0	0	0	0	-3.25365	-5.48749	0	0	0	0	0	0	0	0	0
1811	0	0	1	1	0	0	1	1	0	0	0	0	0	0	0	1	0	0	0	0	0	0	0	0	0	0	0	0	0	0	0	0	-3.10199	-4.11716	0	0	-3.31778	-3.90748	0	0	0	0	0	0	0	-4.75626	0	0	0
1812	0	0	0	0	0	1	0	0	0	0	0	0	0	0	0	0	0	0	0	0	0	0	0	1	0	1	0	0	0	0	0	0	0	0	0	-4.44169	0	0	0	0	0	0	0	0	0	0	0	0	0
1813	0	0	0	0	0	1	0	0	0	0	0	1	0	1	0	1	0	0	0	0	0	0	0	0	0	1	0	0	1	0	0	0	0	0	0	-2.16994	0	0	0	0	0	-2.12437	0	-2.39434	0	-2.49252	0	0	0
1814	0	0	0	0	0	0	0	0	0	0	0	0	0	0	0	1	0	0	0	1	0	0	0	0	0	1	0	0	1	0	0	0	0	0	0	0	0	0	0	0	0	0	0	0	0	-3.41052	0	0	0
1815	1	1	1	1	0	0	0	0	0	0	0	1	0	0	0	1	0	1	0	0	0	1	0	1	0	1	0	0	0	0	-3.66494	-4.45794	-3.39469	-5.03262	0	0	0	0	0	0	0	-2.53425	0	0	0	-5.21087	0	-4.75327	0
1816	0	0	0	0	0	0	0	0	1	1	1	0	0	0	0	0	0	0	0	0	0	0	0	1	0	0	0	0	0	1	0	0	0	0	0	0	0	0	-2.44593	-5.47985	-2.85948	0	0	0	0	0	0	0	0
1817	0	1	0	0	0	0	0	0	0	1	0	0	0	0	0	0	0	0	0	1	0	0	0	0	0	0	0	0	0	1	0	-2.43085	0	0	0	0	0	0	0	-5.47566	0	0	0	0	0	0	0	0	0
1818	0	0	0	0	0	0	0	0	0	0	0	0	0	0	0	0	0	0	0	0	0	0	0	0	0	0	0	1	0	0	0	0	0	0	0	0	0	0	0	0	0	0	0	0	0	0	0	0	0
1819	0	0	0	0	0	0	1	1	0	0	0	0	0	1	0	1	0	0	0	0	0	0	0	0	0	1	0	1	0	0	0	0	0	0	0	0	-4.09147	-3.56947	0	0	0	0	0	-2.51626	0	-5.47469	0	0	0
1820	0	1	0	1	0	1	0	0	0	0	0	1	1	1	0	0	0	0	0	0	0	1	0	1	0	0	0	0	0	0	0	-5.47297	0	-5.0643	0	-4.83783	0	0	0	0	0	-3.0293	-2.29223	-2.21593	0	0	0	0	0
1821	0	1	0	1	0	1	0	0	0	0	0	1	1	1	0	0	0	0	0	0	0	1	0	1	0	0	0	0	0	0	0	-5.47297	0	-5.0643	0	-4.83783	0	0	0	0	0	-3.0293	-2.29223	-2.21593	0	0	0	0	0
1822	0	1	0	1	0	0	0	1	0	0	0	1	0	0	1	0	0	0	0	1	0	0	0	1	0	0	0	0	0	0	0	-2.48099	0	-4.07904	0	0	0	-3.35036	0	0	0	-4.93604	0	0	-2.89093	0	0	0	0
1823	1	1	0	1	0	1	0	0	0	0	0	0	1	0	0	1	1	0	0	0	0	1	0	0	0	1	0	0	0	0	-5.46862	-3.7867	0	-4.68065	0	-2.30516	0	0	0	0	0	0	-3.63918	0	0	-2.0813	-3.7943	0	0
1824	0	1	0	0	0	1	0	0	0	0	1	1	0	0	0	0	0	1	0	0	0	0	0	1	0	0	0	0	0	0	0	-4.32857	0	0	0	-2.77552	0	0	0	0	-5.02663	-3.90815	0	0	0	0	0	-2.10537	0
1825	0	0	0	0	0	0	0	0	0	1	0	0	0	0	0	0	0	0	0	1	0	0	0	0	0	0	0	0	0	0	0	0	0	0	0	0	0	0	0	-5.45872	0	0	0	0	0	0	0	0	0
1826	1	1	0	1	0	1	1	0	0	1	0	1	0	0	0	0	0	0	0	0	0	1	0	1	0	1	0	0	0	0	-2.70477	-5.44684	0	-2.01447	0	-2.94207	-2.16299	0	0	-3.54442	0	-3.54755	0	0	0	0	0	0	0
1827	0	1	0	0	0	1	0	0	0	0	0	1	0	0	0	0	0	1	0	0	0	0	0	1	0	0	0	0	0	0	0	-2.18545	0	0	0	-5.44167	0	0	0	0	0	-3.4743	0	0	0	0	0	-3.40463	0
1828	0	0	0	0	0	1	0	0	0	0	0	1	0	1	0	0	0	0	0	0	0	0	0	1	0	1	0	0	0	0	0	0	0	0	0	-5.44167	0	0	0	0	0	-2.42363	0	-2.45804	0	0	0	0	0
1829	0	1	0	1	0	0	0	0	0	0	0	1	0	0	0	0	0	0	0	0	0	0	0	1	0	1	0	0	1	0	0	-2.36406	0	-2.16607	0	0	0	0	0	0	0	-4.49329	0	0	0	0	0	0	0
1830	0	0	0	0	0	1	1	1	0	0	0	1	0	0	0	0	1	0	0	0	0	0	0	0	0	0	0	0	0	1	0	0	0	0	0	-2.09247	-2.24986	-2.20044	0	0	0	-2.26838	0	0	0	0	-2.88875	0	0
1831	0	0	0	0	0	0	0	0	1	1	0	0	0	0	0	0	0	0	0	0	0	0	0	0	0	0	0	0	0	0	0	0	0	0	0	0	0	0	-2.6617	-5.43608	0	0	0	0	0	0	0	0	0
1832	0	1	0	0	0	0	0	0	0	0	1	1	0	1	0	1	0	1	0	1	0	1	0	0	0	1	0	0	0	0	0	-3.60182	0	0	0	0	0	0	0	0	-3.72026	-3.09461	0	-3.1262	0	-2.29984	0	-3.42097	0
1833	0	0	0	0	0	0	1	1	0	0	0	0	0	0	0	0	0	0	0	0	0	0	0	0	0	0	0	0	0	0	0	0	0	0	0	0	-2.19873	-5.43533	0	0	0	0	0	0	0	0	0	0	0
1834	0	0	0	0	0	0	0	0	1	1	1	1	0	0	1	1	0	0	0	0	0	0	0	0	0	0	0	0	0	0	0	0	0	0	0	0	0	0	-2.69078	-3.72201	-2.66932	-2.55338	0	0	-2.47294	-2.5696	0	0	0
1835	0	0	0	0	0	0	0	0	0	0	0	1	0	0	0	0	0	0	0	1	0	0	0	1	0	0	0	0	0	1	0	0	0	0	0	0	0	0	0	0	0	-5.43185	0	0	0	0	0	0	0
1836	0	1	0	0	0	1	0	0	0	1	0	1	0	0	0	0	0	0	0	0	0	0	0	1	0	0	0	0	1	0	0	-4.66799	0	0	0	-2.48124	0	0	0	-2.18754	0	-3.67951	0	0	0	0	0	0	0
1837	0	0	0	0	0	0	1	1	0	0	0	0	0	1	0	1	0	1	0	0	0	0	0	0	0	1	0	0	0	0	0	0	0	0	0	0	-2.50269	-2.70545	0	0	0	0	0	-5.25074	0	-4.13511	0	-5.42345	0
1838	0	0	0	0	0	1	0	0	0	1	0	1	0	1	1	0	0	0	0	0	0	0	0	1	0	1	0	0	0	0	0	0	0	0	0	-3.27048	0	0	0	-2.95355	0	-4.62502	0	-2.10759	-2.1939	0	0	0	0
1839	0	0	0	0	0	0	0	0	0	0	1	0	0	0	0	0	1	1	0	0	0	0	0	0	0	0	0	0	0	0	0	0	0	0	0	0	0	0	0	0	-5.41434	0	0	0	0	0	-2.10534	-4.86394	0
1840	0	0	0	0	0	0	0	0	0	1	0	1	0	0	0	0	0	0	0	1	0	0	0	0	0	0	0	0	0	0	0	0	0	0	0	0	0	0	0	-5.40922	0	-2.26637	0	0	0	0	0	0	0
1841	0	0	0	1	0	1	1	1	0	1	0	0	0	0	0	0	0	0	0	0	0	0	0	0	0	0	0	1	0	0	0	0	0	-3.63573	0	-2.16677	-5.21941	-3.37352	0	-2.28044	0	0	0	0	0	0	0	0	0
1842	0	0	0	0	0	0	0	0	1	1	0	0	0	0	0	0	0	0	0	0	0	0	0	0	0	0	0	0	0	0	0	0	0	0	0	0	0	0	-4.23561	-5.40871	0	0	0	0	0	0	0	0	0
1843	0	0	1	0	0	0	0	1	0	0	0	0	0	0	0	0	0	0	0	0	0	0	0	0	0	0	0	0	0	0	0	0	-3.35368	0	0	0	0	-5.40346	0	0	0	0	0	0	0	0	0	0	0
1844	1	1	1	0	0	0	0	0	0	0	0	1	0	0	0	0	1	0	0	0	0	1	0	0	0	0	0	0	0	1	-5.4026	-3.51774	-2.27642	0	0	0	0	0	0	0	0	-3.479	0	0	0	0	-2.06013	0	0
1845	0	0	0	0	0	0	0	0	1	1	0	0	0	0	0	0	0	0	0	0	0	0	0	0	0	0	0	0	0	0	0	0	0	0	0	0	0	0	-3.16959	-5.40258	0	0	0	0	0	0	0	0	0
1846	0	0	0	0	0	0	0	0	1	0	0	1	0	0	0	0	0	0	0	0	0	0	0	0	0	0	0	0	0	0	0	0	0	0	0	0	0	0	-5.39814	0	0	-2.03066	0	0	0	0	0	0	0
1847	0	0	0	0	0	0	1	1	0	0	0	0	0	0	0	0	0	0	0	0	0	0	0	0	0	0	0	0	0	0	0	0	0	0	0	0	-5.3969	-4.99518	0	0	0	0	0	0	0	0	0	0	0
1848	0	0	0	1	0	0	1	1	0	0	0	0	1	0	0	0	0	0	0	0	0	0	0	0	0	0	0	0	0	0	0	0	0	-2.40983	0	0	-5.3969	-4.20137	0	0	0	0	-2.18192	0	0	0	0	0	0
1849	0	1	0	1	1	1	0	0	0	0	0	1	0	0	0	1	0	0	0	0	0	1	0	1	0	1	0	0	0	0	0	-4.06143	0	-3.22577	-5.39282	-5.1192	0	0	0	0	0	-3.12649	0	0	0	-3.02814	0	0	0
1850	0	0	0	1	0	1	0	0	0	1	0	0	0	0	1	0	0	0	0	0	0	0	0	0	0	0	0	0	0	0	0	0	0	-2.34156	0	-5.39013	0	0	0	-2.2273	0	0	0	0	-2.598	0	0	0	0
1851	0	1	0	0	0	1	0	0	0	0	0	1	0	0	0	0	0	0	0	0	0	1	0	1	0	1	0	0	0	0	0	-3.28912	0	0	0	-5.39013	0	0	0	0	0	-3.50374	0	0	0	0	0	0	0
1852	0	1	0	1	0	1	1	0	0	0	0	0	0	1	0	1	0	0	0	1	0	1	0	1	0	1	0	0	0	0	0	-5.38983	0	-3.39571	0	-2.54462	-2.47653	0	0	0	0	0	0	-2.70808	0	-4.09348	0	0	0
1853	0	1	0	0	0	1	0	0	0	0	0	1	0	0	0	0	0	0	0	0	0	0	0	1	0	0	0	0	0	0	0	-2.9144	0	0	0	-2.94196	0	0	0	0	0	-4.74265	0	0	0	0	0	0	0
1854	0	1	0	1	0	1	0	1	0	0	0	1	0	0	0	0	0	0	0	0	0	0	0	1	0	0	0	0	0	1	0	-4.3311	0	-3.48333	0	-2.66218	0	-2.46265	0	0	0	-3.07701	0	0	0	0	0	0	0
1855	0	1	0	0	0	1	0	0	0	0	0	1	0	0	1	0	0	0	0	0	0	1	0	1	0	1	0	0	0	0	0	-5.08706	0	0	0	-5.23472	0	0	0	0	0	-5.05645	0	0	-2.55021	0	0	0	0
1856	0	1	0	0	0	1	0	0	1	0	0	1	0	0	0	0	0	0	0	1	0	0	0	0	0	0	0	0	0	0	0	-2.79991	0	0	0	-3.18826	0	0	-2.33569	0	0	-5.38435	0	0	0	0	0	0	0
1857	0	0	0	0	0	0	0	0	0	0	0	1	0	0	0	0	0	0	0	0	0	0	0	0	0	0	0	0	0	0	0	0	0	0	0	0	0	0	0	0	0	-5.38066	0	0	0	0	0	0	0
1858	0	0	0	0	0	0	0	0	0	1	0	0	0	0	0	1	0	0	0	1	0	0	0	0	0	0	0	0	0	0	0	0	0	0	0	0	0	0	0	-5.37863	0	0	0	0	0	-2.37848	0	0	0
1859	1	1	0	0	0	0	0	0	1	1	0	1	0	0	0	0	1	0	0	0	0	0	1	0	0	0	0	0	0	0	-2.12393	-4.20016	0	0	0	0	0	0	-2.36669	-3.72048	0	-5.3724	0	0	0	0	-2.12393	0	0
1860	0	1	0	0	0	0	0	0	0	1	0	0	0	0	0	0	0	0	0	1	0	0	0	1	0	0	0	0	0	0	0	-2.88277	0	0	0	0	0	0	0	-3.59912	0	0	0	0	0	0	0	0	0
1861	0	0	0	0	0	1	0	0	0	0	0	0	0	0	0	0	0	0	0	0	0	0	0	1	0	0	0	0	0	0	0	0	0	0	0	-2.21997	0	0	0	0	0	0	0	0	0	0	0	0	0
1862	0	0	0	0	0	1	1	1	0	0	0	0	0	0	0	0	0	0	0	0	0	0	0	0	0	0	0	0	0	0	0	0	0	0	0	-2.09158	-2.96261	-5.36324	0	0	0	0	0	0	0	0	0	0	0
1863	0	0	0	0	0	0	0	0	0	0	0	1	0	0	0	0	0	0	0	0	0	0	0	0	0	0	0	0	0	0	0	0	0	0	0	0	0	0	0	0	0	-5.3571	0	0	0	0	0	0	0
1864	0	0	0	0	0	0	0	0	1	1	0	1	0	0	0	0	0	0	0	0	0	0	0	0	0	0	0	0	0	0	0	0	0	0	0	0	0	0	-5.35143	-4.40771	0	-3.24005	0	0	0	0	0	0	0
1865	0	0	0	0	0	0	0	0	0	1	0	1	0	0	0	0	0	0	0	1	0	0	1	0	0	0	0	0	0	0	0	0	0	0	0	0	0	0	0	-3.21057	0	-4.95291	0	0	0	0	0	0	0
1866	0	0	0	0	0	0	1	0	0	1	0	1	0	0	0	0	0	0	0	0	0	0	0	0	0	0	0	0	0	0	0	0	0	0	0	0	-2.04558	0	0	-3.61656	0	-5.33329	0	0	0	0	0	0	0
1867	0	0	0	0	0	0	0	0	1	1	1	1	0	0	0	0	0	0	0	0	0	0	0	0	0	0	0	0	0	0	0	0	0	0	0	0	0	0	-3.59489	-5.33077	-2.34953	-2.0637	0	0	0	0	0	0	0
1868	0	1	0	0	0	1	0	0	0	0	0	1	0	0	0	0	0	0	0	0	0	1	0	1	0	0	0	0	0	0	0	-2.71232	0	0	0	-5.33059	0	0	0	0	0	-3.4373	0	0	0	0	0	0	0
1869	0	1	0	1	0	1	0	0	0	1	0	1	0	0	0	0	0	0	0	0	0	0	1	1	0	0	0	0	0	0	0	-2.54033	0	-3.00013	0	-4.25406	0	0	0	-3.78962	0	-3.0401	0	0	0	0	0	0	0
1870	0	1	0	0	0	1	0	0	0	0	0	1	0	0	0	0	0	0	0	0	0	1	0	1	0	1	0	0	0	1	0	-2.47309	0	0	0	-2.08192	0	0	0	0	0	-2.39176	0	0	0	0	0	0	0
1871	0	0	0	0	0	0	1	1	0	0	0	0	0	0	0	1	0	0	0	0	0	0	0	0	0	0	0	1	0	0	0	0	0	0	0	0	-4.88847	-5.32672	0	0	0	0	0	0	0	-2.0813	0	0	0
1872	0	0	0	0	0	1	0	0	0	0	1	0	0	0	0	0	0	1	0	0	0	1	0	1	0	1	0	0	0	0	0	0	0	0	0	-5.31991	0	0	0	0	-2.28789	0	0	0	0	0	0	-2.85048	0
1873	0	0	0	0	0	0	0	1	0	0	0	0	0	0	0	0	0	0	0	0	0	0	0	1	0	1	0	0	0	0	0	0	0	0	0	0	0	-3.93396	0	0	0	0	0	0	0	0	0	0	0
1874	0	0	0	0	0	0	0	0	0	1	0	0	0	0	0	0	0	0	0	0	0	0	1	0	0	0	0	0	0	0	0	0	0	0	0	0	0	0	0	-5.31019	0	0	0	0	0	0	0	0	0
1875	0	1	0	0	0	0	0	0	0	1	1	1	0	0	0	0	0	0	0	0	0	0	0	1	0	1	0	0	0	0	0	-3.47743	0	0	0	0	0	0	0	-2.77156	-3.31112	-5.30905	0	0	0	0	0	0	0
1876	0	1	0	1	0	1	0	0	0	0	0	1	0	0	0	0	0	0	0	0	0	1	0	0	0	1	0	0	1	0	0	-3.47743	0	-3.1653	0	-2.08192	0	0	0	0	0	-5.30905	0	0	0	0	0	0	0
1877	0	0	0	0	0	1	0	0	0	0	0	1	0	0	0	0	0	0	0	0	1	0	0	1	0	1	0	0	0	0	0	0	0	0	0	-3.25586	0	0	0	0	0	-4.59467	0	0	0	0	0	0	0
1878	0	0	0	0	0	0	0	0	0	0	0	0	0	0	0	1	0	1	0	0	0	0	0	0	0	1	0	1	0	0	0	0	0	0	0	0	0	0	0	0	0	0	0	0	0	-5.30243	0	-3.98309	0
1879	0	0	0	0	0	0	1	0	0	1	1	1	0	0	0	0	0	0	0	0	1	0	0	0	0	0	0	0	0	1	0	0	0	0	0	0	-3.47903	0	0	-2.6487	-4.15593	-4.75088	0	0	0	0	0	0	0
1880	0	1	0	1	0	1	1	1	0	1	0	1	0	0	1	0	0	1	0	0	0	0	0	0	0	0	0	0	0	0	0	-3.16023	0	-4.20979	0	-3.1858	-2.01174	-4.37056	0	-2.25704	0	-5.29877	0	0	-2.39616	0	0	-2.3784	0
1881	1	1	1	1	0	1	0	0	0	0	0	1	0	0	0	1	0	0	0	0	0	1	0	1	0	1	0	0	0	0	-4.4692	-4.46514	-3.30284	-2.47174	0	-4.71064	0	0	0	0	0	-2.97211	0	0	0	-4.14738	0	0	0
1882	0	1	0	1	0	1	0	0	0	0	0	1	0	1	0	1	0	0	0	0	0	0	0	1	0	1	0	0	0	0	0	-3.69265	0	-2.06347	0	-2.30857	0	0	0	0	0	-5.2965	0	-3.36671	0	-3.4893	0	0	0
1883	0	1	0	1	0	0	0	0	0	0	0	0	0	0	0	0	0	0	0	1	0	0	0	0	0	0	0	0	0	1	0	-5.29525	0	-3.25188	0	0	0	0	0	0	0	0	0	0	0	0	0	0	0
1884	0	0	0	1	0	1	0	0	0	0	0	0	0	0	0	1	0	0	0	1	0	0	0	0	0	1	0	0	1	0	0	0	0	-3.36136	0	-2.05929	0	0	0	0	0	0	0	0	0	-3.05419	0	0	0
1885	0	0	0	1	0	1	0	0	0	0	0	0	0	0	0	1	0	0	0	1	0	0	0	0	0	1	0	0	1	0	0	0	0	-3.36136	0	-2.05929	0	0	0	0	0	0	0	0	0	-3.05419	0	0	0
1886	0	1	0	1	0	1	0	0	0	1	1	1	0	0	0	0	0	1	0	0	0	1	0	1	0	0	0	0	0	0	0	-3.38795	0	-3.36136	0	-3.6476	0	0	0	-2.32982	-2.5439	-4.48819	0	0	0	0	0	-4.4727	0
1887	0	1	0	0	0	1	0	0	0	1	0	1	0	1	0	0	0	0	0	0	0	1	0	0	0	0	0	0	0	0	0	-3.51272	0	0	0	-2.85842	0	0	0	-2.77053	0	-2.74853	0	-3.2134	0	0	0	0	0
1888	0	0	0	0	0	0	0	0	0	0	0	0	0	0	0	1	0	0	0	0	0	0	0	0	0	1	0	0	1	0	0	0	0	0	0	0	0	0	0	0	0	0	0	0	0	-4.25731	0	0	0
1889	0	0	0	0	0	0	0	0	0	0	0	1	0	0	0	0	0	0	0	0	0	1	0	1	0	0	0	0	0	0	0	0	0	0	0	0	0	0	0	0	0	-5.28598	0	0	0	0	0	0	0
1890	0	1	0	1	0	0	1	1	0	0	0	1	0	0	0	0	0	0	0	0	0	0	0	0	0	0	0	0	0	1	0	-2.03661	0	-4.82499	0	0	-3.91006	-3.6114	0	0	0	-5.28473	0	0	0	0	0	0	0
1891	0	0	0	0	0	0	0	0	1	0	0	1	0	0	0	0	0	0	0	0	0	0	0	0	0	0	0	0	0	0	0	0	0	0	0	0	0	0	-5.28315	0	0	-3.10769	0	0	0	0	0	0	0
1892	0	0	0	0	0	0	0	0	0	1	0	0	0	0	0	0	0	0	0	0	0	0	0	0	0	0	0	0	0	0	0	0	0	0	0	0	0	0	0	-5.28065	0	0	0	0	0	0	0	0	0
1893	0	0	0	0	0	0	0	0	1	1	0	0	0	0	0	0	0	0	0	0	0	0	1	0	0	0	0	0	0	0	0	0	0	0	0	0	0	0	-4.50976	-5.27876	0	0	0	0	0	0	0	0	0
1894	0	0	0	0	0	0	0	0	0	0	0	0	0	0	0	0	0	0	0	0	0	0	0	0	0	0	0	1	0	0	0	0	0	0	0	0	0	0	0	0	0	0	0	0	0	0	0	0	0
1895	0	0	0	1	0	0	0	0	0	0	0	0	0	0	0	1	0	0	0	1	0	0	0	0	0	1	0	0	1	0	0	0	0	-2.18036	0	0	0	0	0	0	0	0	0	0	0	-3.02677	0	0	0
1896	0	0	0	0	0	0	0	0	0	0	0	1	0	1	0	0	0	0	0	1	0	0	0	1	0	0	0	0	0	0	0	0	0	0	0	0	0	0	0	0	0	-2.52856	0	-4.08166	0	0	0	0	0
1897	0	0	0	0	0	1	1	1	1	1	0	1	0	1	0	0	0	0	0	1	0	0	0	1	0	0	0	0	0	1	0	0	0	0	0	-2.79583	-2.08034	-2.80008	-2.57398	-2.39971	0	-4.97531	0	-2.09737	0	0	0	0	0
1898	0	0	0	0	0	0	0	0	0	0	0	0	0	0	0	0	0	0	0	0	0	0	1	0	0	1	0	0	1	0	0	0	0	0	0	0	0	0	0	0	0	0	0	0	0	0	0	0	0
1899	0	0	0	0	0	0	1	1	0	0	1	0	1	0	0	0	0	1	0	0	0	0	0	0	0	0	0	0	0	0	0	0	0	0	0	0	-3.57281	-4.33432	0	0	-2.0338	0	-5.27095	0	0	0	0	-2.86238	0
1900	0	1	0	1	0	1	0	0	0	0	0	1	0	0	0	0	0	0	0	0	0	0	0	0	0	0	1	0	1	0	0	-2.0816	0	-2.1111	0	-3.834	0	0	0	0	0	-2.99807	0	0	0	0	0	0	0
1901	0	0	0	1	0	1	0	0	0	0	0	1	0	1	0	0	0	0	0	0	0	0	0	1	0	1	0	0	0	0	0	0	0	-3.75259	0	-2.87528	0	0	0	0	0	-2.493	0	-5.26393	0	0	0	0	0
1902	0	0	0	0	0	0	0	0	0	0	0	1	0	0	0	0	0	0	0	0	0	0	0	1	0	0	0	0	0	0	0	0	0	0	0	0	0	0	0	0	0	-5.26303	0	0	0	0	0	0	0
1903	0	1	0	1	0	0	0	1	0	1	0	1	1	1	0	1	0	1	0	1	0	1	0	1	0	0	0	0	0	0	0	-4.68783	0	-5.25961	0	0	0	-3.14959	0	-3.01118	0	-4.68	-2.21915	-2.51183	0	-2.66542	0	-4.92911	0
1904	0	1	1	1	0	1	0	0	0	1	0	1	0	1	0	1	0	0	0	0	0	1	0	1	0	1	0	0	0	0	0	-4.77797	-3.96698	-5.25784	0	-2.48712	0	0	0	-4.19569	0	-4.34484	0	-4.60025	0	-2.99492	0	0	0
1905	0	0	0	0	0	1	0	1	0	0	0	1	0	0	0	0	0	0	0	0	0	0	0	1	0	1	0	0	0	0	0	0	0	0	0	-2.23776	0	-2.0618	0	0	0	-4.31543	0	0	0	0	0	0	0
1906	0	0	0	0	0	1	0	0	0	1	0	1	0	0	0	0	0	0	0	0	0	0	0	1	0	0	0	0	0	1	0	0	0	0	0	-2.94207	0	0	0	-2.26455	0	-3.54755	0	0	0	0	0	0	0
1907	0	0	0	0	0	0	1	1	0	0	0	0	0	0	0	0	0	0	0	0	0	0	0	0	0	0	0	1	0	0	0	0	0	0	0	0	-4.65736	-5.25112	0	0	0	0	0	0	0	0	0	0	0
1908	0	1	0	0	1	1	0	0	0	1	0	1	0	0	0	0	0	0	0	0	0	1	0	1	0	1	0	0	0	0	0	-4.62749	0	0	-4.8624	-2.91014	0	0	0	-2.09074	0	-3.4743	0	0	0	0	0	0	0
1909	0	0	0	0	0	0	0	1	0	0	0	0	0	0	0	0	0	0	0	0	0	0	0	1	0	0	0	0	0	0	0	0	0	0	0	0	0	-5.10638	0	0	0	0	0	0	0	0	0	0	0
1910	0	1	0	1	1	1	0	0	1	1	0	1	0	0	0	0	0	0	0	0	0	0	0	1	0	0	0	0	0	0	0	-3.90407	0	-2.6417	-2.69122	-3.28734	0	0	-2.92981	-2.96619	0	-5.21685	0	0	0	0	0	0	0
1911	0	0	0	0	0	0	1	1	0	0	0	0	0	0	0	0	0	0	0	0	0	0	0	0	0	0	0	0	0	0	0	0	0	0	0	0	-3.31476	-5.24286	0	0	0	0	0	0	0	0	0	0	0
1912	0	0	0	0	0	0	1	1	0	1	0	1	0	0	0	0	0	0	0	0	1	1	0	1	0	0	0	0	0	0	0	0	0	0	0	0	-2.01374	-2.54859	0	-5.24168	0	-3.63744	0	0	0	0	0	0	0
1913	0	1	0	1	0	1	0	0	0	0	0	1	0	0	0	0	0	0	0	0	0	0	0	1	0	0	0	0	0	0	0	-2.74993	0	-2.21976	0	-5.09946	0	0	0	0	0	-2.13567	0	0	0	0	0	0	0
1914	0	0	0	0	0	1	0	0	0	1	0	0	0	0	0	1	0	1	0	0	0	0	0	1	0	1	0	0	0	0	0	0	0	0	0	-5.23472	0	0	0	-2.76864	0	0	0	0	0	-2.89464	0	-3.14481	0
1915	0	0	0	0	0	0	0	1	1	1	0	1	0	0	0	0	0	1	0	0	0	0	0	0	0	0	0	0	0	0	0	0	0	0	0	0	0	-2.70612	-2.17722	-3.02024	0	-5.23432	0	0	0	0	0	-2.35858	0
1916	0	0	0	0	0	1	0	0	0	1	0	1	0	1	0	0	0	0	0	0	0	0	0	1	0	1	0	0	0	0	0	0	0	0	0	-3.36076	0	0	0	-2.47107	0	-4.35484	0	-2.16151	0	0	0	0	0
1917	0	0	0	1	0	0	0	0	0	0	0	0	0	0	0	1	1	0	0	1	0	0	0	0	0	1	0	0	1	0	0	0	0	-3.97811	0	0	0	0	0	0	0	0	0	0	0	-2.76145	-2.36509	0	0
1918	0	0	0	0	0	1	0	0	0	1	0	1	0	0	0	0	0	0	0	0	0	1	0	1	0	0	0	0	0	0	0	0	0	0	0	-2.7163	0	0	0	-2.88681	0	-5.22882	0	0	0	0	0	0	0
1919	0	0	0	0	0	0	0	1	0	0	0	0	0	0	0	0	0	0	0	0	0	0	0	0	0	0	0	0	0	0	0	0	0	0	0	0	0	-5.22707	0	0	0	0	0	0	0	0	0	0	0
1920	0	0	0	0	0	1	0	0	0	0	0	0	1	1	0	0	0	0	0	0	0	0	0	0	0	1	0	1	0	0	0	0	0	0	0	-2.84919	0	0	0	0	0	0	-2.27766	-3.40053	0	0	0	0	0
1921	0	0	0	0	0	0	0	0	1	0	0	0	1	1	0	0	0	0	0	0	0	0	0	0	0	0	0	0	0	0	0	0	0	0	0	0	0	0	-2.25377	0	0	0	-4.55102	-5.22113	0	0	0	0	0
1922	0	0	0	0	0	0	0	0	0	0	0	0	1	0	0	0	0	0	0	0	0	0	0	1	0	1	0	0	0	0	0	0	0	0	0	0	0	0	0	0	0	0	-4.13733	0	0	0	0	0	0
1923	0	1	0	1	0	0	0	0	0	0	0	0	0	0	0	0	0	0	0	0	0	0	0	0	0	0	0	0	0	0	0	-5.21939	0	-4.863	0	0	0	0	0	0	0	0	0	0	0	0	0	0	0
1924	0	1	0	0	0	1	0	0	0	0	0	1	0	0	0	0	0	0	0	0	0	0	1	1	0	0	0	0	0	0	0	-3.8411	0	0	0	-2.40059	0	0	0	0	0	-5.21714	0	0	0	0	0	0	0
1925	0	0	0	0	0	1	0	0	0	0	0	1	0	0	0	0	0	0	0	0	0	0	0	1	0	0	0	0	0	1	0	0	0	0	0	-3.24623	0	0	0	0	0	-5.21714	0	0	0	0	0	0	0
1926	0	0	0	0	0	1	1	1	0	0	0	0	0	0	0	0	0	0	0	0	0	0	0	0	0	0	0	0	0	0	0	0	0	0	0	-2.96121	-3.16512	-5.21503	0	0	0	0	0	0	0	0	0	0	0
1927	0	0	0	0	0	1	0	0	0	1	0	1	0	1	0	1	0	0	0	0	0	0	0	0	0	0	0	0	0	0	0	0	0	0	0	-4.09782	0	0	0	-4.1517	0	-2.42363	0	-3.69753	0	-5.21094	0	0	0
1928	0	0	0	0	0	0	1	0	1	1	1	0	0	1	0	0	0	0	0	0	0	0	0	0	0	0	0	0	0	1	0	0	0	0	0	0	-2.81547	0	-5.21074	-4.50462	-3.36207	0	0	-2.10501	0	0	0	0	0
1929	1	1	1	1	0	1	0	0	0	0	0	1	0	0	1	1	0	1	0	0	0	1	0	1	0	1	0	0	0	0	-3.24902	-3.8411	-3.47898	-3.74021	0	-5.20736	0	0	0	0	0	-3.36394	0	0	-2.87226	-3.42659	0	-2.41413	0
1930	0	0	0	0	0	0	0	0	0	0	0	0	0	1	0	1	1	1	0	0	0	0	0	0	0	1	0	0	1	0	0	0	0	0	0	0	0	0	0	0	0	0	0	-2.25948	0	-3.86644	-2.15254	-3.00771	0
1931	0	0	0	0	0	0	0	0	1	1	0	0	0	0	0	0	0	0	0	0	0	0	0	0	0	0	0	0	0	0	0	0	0	0	0	0	0	0	-2.84489	-5.19847	0	0	0	0	0	0	0	0	0
1932	0	0	0	0	0	0	1	1	0	0	0	0	0	0	0	0	0	0	0	0	0	0	0	0	0	0	0	0	1	0	0	0	0	0	0	0	-2.31998	-5.19786	0	0	0	0	0	0	0	0	0	0	0
1933	0	0	0	1	0	0	1	0	1	0	0	0	0	0	0	0	0	0	0	0	0	0	0	1	0	0	0	0	0	1	0	0	0	-5.19657	0	0	-2.37494	0	-2.37185	0	0	0	0	0	0	0	0	0	0
1934	0	0	0	0	0	0	0	0	0	1	0	0	0	0	0	0	0	0	0	0	0	0	0	0	1	0	0	0	0	0	0	0	0	0	0	0	0	0	0	-5.19247	0	0	0	0	0	0	0	0	0
1935	0	0	0	0	0	0	0	0	0	1	1	1	0	0	0	1	0	1	0	0	0	0	0	0	0	0	0	0	0	1	0	0	0	0	0	0	0	0	0	-4.85156	-4.49884	-4.18119	0	0	0	-2.00365	0	-3.34316	0
1936	0	0	0	0	0	0	0	0	0	1	1	1	0	0	0	1	0	1	0	0	0	0	0	0	0	0	0	0	0	1	0	0	0	0	0	0	0	0	0	-4.85156	-4.49884	-4.18119	0	0	0	-2.00365	0	-3.34316	0
1937	0	0	0	0	0	0	0	0	1	1	0	0	0	0	0	0	0	0	0	1	0	0	0	0	0	0	0	0	0	0	0	0	0	0	0	0	0	0	-3.54536	-5.18799	0	0	0	0	0	0	0	0	0
1938	0	0	0	0	0	0	0	0	0	0	0	0	0	0	0	0	0	0	0	0	0	0	1	0	0	0	0	0	0	0	0	0	0	0	0	0	0	0	0	0	0	0	0	0	0	0	0	0	0
1939	0	1	0	0	0	1	0	0	0	1	0	0	0	0	0	1	0	0	0	1	0	0	0	1	0	1	0	0	0	0	0	-2.32709	0	0	0	-2.01993	0	0	0	-3.31262	0	0	0	0	0	-2.66807	0	0	0
1940	0	0	0	0	0	0	0	0	0	0	0	1	0	0	0	0	0	0	0	0	0	0	0	0	0	0	0	0	0	0	0	0	0	0	0	0	0	0	0	0	0	-5.17846	0	0	0	0	0	0	0
1941	0	1	0	0	0	0	0	0	1	1	1	1	0	0	0	0	1	0	0	1	0	0	0	0	0	0	0	0	0	0	0	-2.58762	0	0	0	0	0	0	-3.21802	-5.17216	-2.70723	-3.31616	0	0	0	0	-2.19336	0	0
1942	0	0	0	0	0	0	0	0	0	0	1	0	0	0	0	0	0	0	0	0	0	0	0	1	0	0	0	0	0	0	0	0	0	0	0	0	0	0	0	0	-2.55469	0	0	0	0	0	0	0	0
1943	0	1	0	1	0	0	0	0	0	0	0	0	0	0	0	1	0	0	0	0	0	1	0	1	0	1	0	0	0	0	0	-3.19224	0	-3.41439	0	0	0	0	0	0	0	0	0	0	0	-2.27245	0	0	0
1944	0	0	0	0	0	0	0	1	0	0	0	0	0	0	0	0	0	0	0	0	0	0	0	0	0	0	0	1	0	0	0	0	0	0	0	0	0	-2.30024	0	0	0	0	0	0	0	0	0	0	0
1945	0	1	0	1	0	0	1	1	0	0	0	1	0	0	0	0	0	0	0	0	0	0	0	0	0	0	0	0	0	1	0	-2.07843	0	-5.15119	0	0	-3.4376	-3.28686	0	0	0	-4.0489	0	0	0	0	0	0	0
1946	0	0	0	0	0	1	0	0	0	0	0	0	0	0	0	0	0	0	0	0	0	0	0	1	0	1	0	0	0	0	0	0	0	0	0	-3.18234	0	0	0	0	0	0	0	0	0	0	0	0	0
1947	0	0	0	0	0	0	0	0	0	0	0	0	0	0	0	0	0	0	0	0	0	0	0	1	0	0	0	0	0	0	0	0	0	0	0	0	0	0	0	0	0	0	0	0	0	0	0	0	0
1948	0	1	0	0	0	0	0	0	0	0	0	0	0	1	1	1	0	0	0	0	0	0	0	0	0	0	0	0	0	0	0	-5.14139	0	0	0	0	0	0	0	0	0	0	0	-2.48225	-2.0307	-3.90834	0	0	0
1949	0	1	0	0	0	0	0	0	0	0	0	1	0	0	1	1	0	0	0	0	0	0	0	0	0	0	0	0	0	1	0	-2.36406	0	0	0	0	0	0	0	0	0	-5.13642	0	0	-2.32929	-2.45317	0	0	0
1950	0	0	0	0	0	0	0	0	0	1	0	0	0	0	0	0	0	0	0	0	0	0	0	0	0	0	0	0	0	0	0	0	0	0	0	0	0	0	0	-5.13161	0	0	0	0	0	0	0	0	0
1951	0	0	0	0	0	0	0	0	1	1	0	0	0	0	0	0	0	0	0	0	0	0	0	0	0	0	0	0	0	0	0	0	0	0	0	0	0	0	-2.21604	-5.13151	0	0	0	0	0	0	0	0	0
1952	0	1	0	0	0	0	0	0	0	0	0	0	0	0	0	1	0	1	0	0	0	0	0	0	0	1	0	0	1	0	0	-2.46631	0	0	0	0	0	0	0	0	0	0	0	0	0	-4.05239	0	-2.27417	0
1953	0	0	0	0	0	0	0	0	1	0	0	0	0	0	0	0	0	0	0	0	0	0	0	0	0	0	0	0	0	1	0	0	0	0	0	0	0	0	-5.12706	0	0	0	0	0	0	0	0	0	0
1954	0	0	0	0	0	0	0	0	0	1	1	1	0	0	0	0	0	1	0	0	0	0	0	0	0	0	0	0	0	1	0	0	0	0	0	0	0	0	0	-4.79833	-4.47061	-4.13768	0	0	0	0	0	-3.32414	0
1955	0	1	0	0	0	0	1	0	0	0	0	0	0	0	0	0	0	0	0	0	0	1	0	0	0	0	0	0	0	0	0	-5.12427	0	0	0	0	-2.72421	0	0	0	0	0	0	0	0	0	0	0	0
1956	0	0	0	0	0	0	0	0	0	0	0	1	0	0	0	0	0	0	0	0	0	0	0	1	0	1	0	0	0	1	0	0	0	0	0	0	0	0	0	0	0	-2.52856	0	0	0	0	0	0	0
1957	0	0	0	1	0	0	0	0	0	0	0	1	0	0	0	0	0	0	0	0	0	0	0	0	0	0	0	0	0	0	0	0	0	-2.18036	0	0	0	0	0	0	0	-3.43763	0	0	0	0	0	0	0
1958	0	1	0	0	0	0	0	0	0	0	0	1	0	0	0	0	0	0	0	0	0	0	0	1	0	1	0	0	0	0	0	-3.91676	0	0	0	0	0	0	0	0	0	-5.12095	0	0	0	0	0	0	0
1959	0	1	0	0	0	1	0	0	0	0	0	1	0	0	0	0	0	0	0	0	0	0	0	1	0	0	0	0	0	0	0	-2.68069	0	0	0	-5.1192	0	0	0	0	0	-3.12649	0	0	0	0	0	0	0
1960	0	1	0	0	0	1	0	0	0	0	0	1	0	0	0	0	0	0	0	0	0	0	0	1	0	0	0	0	0	0	0	-2.68069	0	0	0	-5.1192	0	0	0	0	0	-4.47462	0	0	0	0	0	0	0
1961	1	0	0	1	0	1	0	1	0	1	0	0	1	0	0	0	0	0	0	0	0	1	0	1	0	1	0	0	0	0	-2.10534	0	0	-2.61707	0	-2.26651	0	-2.59992	0	-3.36006	0	0	-3.19231	0	0	0	0	0	0
1962	0	1	0	0	0	0	1	0	0	1	0	0	0	1	0	1	0	0	0	0	0	0	0	0	0	0	0	0	0	0	0	-2.78547	0	0	0	0	-2.77277	0	0	-2.00103	0	0	0	-2.29064	0	-3.32573	0	0	0
1963	0	0	0	0	0	0	1	1	0	1	1	0	1	0	0	1	0	0	0	0	0	0	0	0	0	0	0	0	0	0	0	0	0	0	0	0	-2.77277	-3.80611	0	-2.00103	-2.75691	0	-2.26695	0	0	-4.3807	0	0	0
1964	0	0	0	0	0	0	1	1	0	0	0	0	1	0	0	1	0	0	0	0	0	0	0	0	0	0	0	0	0	0	0	0	0	0	0	0	-2.77277	-3.80611	0	0	0	0	-2.94898	0	0	-4.3807	0	0	0
1965	0	0	0	0	0	0	0	1	0	0	0	0	1	0	0	0	0	0	0	0	0	0	0	1	0	0	0	0	0	0	0	0	0	0	0	0	0	-3.61837	0	0	0	0	-5.11058	0	0	0	0	0	0
1966	0	0	0	0	0	0	0	0	0	0	0	0	0	0	0	0	0	0	0	1	0	0	0	0	0	0	0	0	1	0	0	0	0	0	0	0	0	0	0	0	0	0	0	0	0	0	0	0	0
1967	1	1	1	0	0	1	0	0	0	0	0	1	0	1	1	0	0	0	0	0	0	0	0	1	0	1	0	0	1	0	-2.15254	-3.06343	-2.37046	0	0	-5.1051	0	0	0	0	0	-4.47942	0	-2.25948	-2.72026	0	0	0	0
1968	0	1	0	0	0	1	0	0	0	0	0	1	0	0	0	0	0	1	0	0	0	1	0	1	0	0	0	0	0	0	0	-2.18695	0	0	0	-3.50802	0	0	0	0	0	-3.67236	0	0	0	0	0	-5.09978	0
1969	0	1	0	0	0	0	0	1	0	1	0	1	0	1	0	1	0	0	0	0	0	0	0	1	0	1	0	0	0	0	0	-2.18545	0	0	0	0	0	-2.77241	0	-4.1517	0	-4.67998	0	-5.09879	0	-2.52321	0	0	0
1970	0	0	0	0	0	0	0	0	0	1	0	1	0	0	0	0	0	1	0	0	0	0	0	0	0	0	0	0	0	1	0	0	0	0	0	0	0	0	0	-4.16042	0	-2.96128	0	0	0	0	0	-3.34119	0
1971	0	1	0	0	0	1	0	0	0	0	0	0	0	0	0	0	0	0	0	0	0	1	0	1	0	0	0	0	0	0	0	-2.05504	0	0	0	-3.46526	0	0	0	0	0	0	0	0	0	0	0	0	0
1972	0	0	0	0	0	1	0	0	0	0	0	0	0	0	0	0	0	0	0	0	0	0	0	1	0	0	0	0	0	0	0	0	0	0	0	-2.43303	0	0	0	0	0	0	0	0	0	0	0	0	0
1973	0	0	0	0	0	1	0	1	0	1	0	1	0	0	0	0	0	0	0	0	0	0	0	0	0	0	0	0	0	0	0	0	0	0	0	-5.08664	0	-3.5107	0	-2.84376	0	-3.45603	0	0	0	0	0	0	0
1974	0	0	0	0	0	1	0	1	0	1	0	1	0	0	0	0	0	0	0	0	0	0	0	0	0	0	0	0	0	0	0	0	0	0	0	-5.08664	0	-3.5107	0	-2.84376	0	-3.45603	0	0	0	0	0	0	0
1975	0	0	0	0	0	0	1	1	1	1	0	1	0	0	0	0	1	0	1	0	0	0	0	0	0	0	0	0	0	0	0	0	0	0	0	0	-2.27392	-2.3422	-2.26975	-2.74533	0	-4.24492	0	0	0	0	-2.72439	0	-3.69591
1976	0	0	0	0	0	0	0	1	0	0	0	0	1	0	0	0	0	0	0	0	0	0	0	0	0	1	0	0	0	0	0	0	0	0	0	0	0	-2.99027	0	0	0	0	-5.083	0	0	0	0	0	0
1977	0	0	0	0	0	0	0	0	0	0	0	1	1	0	0	0	0	0	0	0	0	0	0	0	0	1	0	0	0	0	0	0	0	0	0	0	0	0	0	0	0	-2.10109	-2.29223	0	0	0	0	0	0
1978	0	1	0	0	0	1	1	0	0	0	0	0	0	0	0	0	0	0	0	0	0	1	0	1	0	1	0	0	0	0	0	-4.15983	0	0	0	-4.83783	-2.59236	0	0	0	0	0	0	0	0	0	0	0	0
1979	0	0	0	0	0	0	1	0	0	1	0	0	0	1	0	1	0	0	0	0	0	0	0	0	0	1	0	0	0	0	0	0	0	0	0	0	-2.59236	0	0	-3.57556	0	0	0	-3.34779	0	-3.43518	0	0	0
1980	0	1	0	0	0	1	0	0	0	1	0	1	0	0	0	1	0	0	0	0	0	1	0	1	0	1	0	0	0	0	0	-2.16892	0	0	0	-3.12061	0	0	0	-2.45067	0	-3.78374	0	0	0	-3.57133	0	0	0
1981	0	0	0	0	0	1	0	0	0	0	0	0	0	0	0	0	0	0	0	0	0	0	0	0	0	0	0	0	0	1	0	0	0	0	0	-5.07488	0	0	0	0	0	0	0	0	0	0	0	0	0
1982	0	1	0	0	0	0	0	0	0	0	1	1	1	1	0	0	0	0	0	0	0	1	0	0	0	1	0	0	0	0	0	-2.44641	0	0	0	0	0	0	0	0	-2.47962	-2.06786	-3.0774	-2.02482	0	0	0	0	0
1983	0	0	0	0	0	0	1	1	0	0	0	0	0	0	0	0	0	0	0	0	0	0	0	0	0	0	0	0	0	0	0	0	0	0	0	0	-5.06174	-2.72858	0	0	0	0	0	0	0	0	0	0	0
1984	0	1	0	1	0	1	0	0	0	0	1	1	0	0	0	0	0	0	0	0	0	0	0	1	0	0	0	0	0	0	0	-3.34092	0	-2.02288	0	-2.84164	0	0	0	0	-2.12896	-5.06085	0	0	0	0	0	0	0
1985	0	0	0	0	0	0	0	0	1	1	0	0	0	0	0	0	0	0	0	0	0	0	0	0	0	0	0	0	0	0	0	0	0	0	0	0	0	0	-3.02158	-5.05982	0	0	0	0	0	0	0	0	0
1986	0	0	0	1	0	0	0	0	0	0	0	1	0	0	0	0	0	1	0	0	0	0	0	0	0	0	0	0	0	0	0	0	0	-3.1986	0	0	0	0	0	0	0	-5.05645	0	0	0	0	0	-2.10121	0
1987	0	1	0	0	0	0	0	0	0	0	1	1	0	0	0	0	0	0	0	0	0	0	0	0	0	0	0	0	0	0	0	-2.32709	0	0	0	0	0	0	0	0	-4.41226	-5.05084	0	0	0	0	0	0	0
1988	0	1	0	0	0	0	0	0	0	0	1	1	0	0	0	0	0	0	0	0	0	0	0	0	0	0	0	0	0	0	0	-2.32709	0	0	0	0	0	0	0	0	-4.41226	-5.05084	0	0	0	0	0	0	0
1989	0	0	0	1	0	0	0	0	0	0	0	1	0	0	0	0	0	0	0	0	0	0	0	0	0	0	0	0	0	0	0	0	0	-2.86276	0	0	0	0	0	0	0	-5.05084	0	0	0	0	0	0	0
1990	0	1	0	0	0	0	0	0	0	0	0	0	0	0	0	1	0	1	0	0	0	0	0	0	0	1	0	0	1	0	0	-2.89585	0	0	0	0	0	0	0	0	0	0	0	0	0	-4.62488	0	-2.23427	0
1991	0	0	0	0	0	0	0	0	0	0	0	0	0	0	0	1	0	0	0	0	0	0	0	0	0	1	0	0	0	0	0	0	0	0	0	0	0	0	0	0	0	0	0	0	0	-5.04739	0	0	0
1992	0	0	0	0	0	0	0	0	0	0	0	0	0	0	0	0	0	0	0	1	0	0	0	0	0	0	0	0	0	0	0	0	0	0	0	0	0	0	0	0	0	0	0	0	0	0	0	0	0
1993	0	0	0	0	0	0	0	0	0	0	0	0	0	0	0	0	0	0	0	1	0	0	0	0	0	0	0	0	0	0	0	0	0	0	0	0	0	0	0	0	0	0	0	0	0	0	0	0	0
1994	0	0	0	0	0	0	0	1	1	1	0	1	1	0	0	0	0	0	0	0	0	0	0	0	0	0	0	0	0	0	0	0	0	0	0	0	0	-2.97653	-2.33453	-2.87871	0	-5.0431	-2.21171	0	0	0	0	0	0
1995	0	0	0	0	0	0	0	1	1	1	0	1	1	0	0	0	0	0	0	0	0	0	0	0	0	0	0	0	0	0	0	0	0	0	0	0	0	-2.97653	-2.33453	-2.87871	0	-5.0431	-2.21171	0	0	0	0	0	0
1996	0	1	0	0	0	1	0	0	0	0	0	1	0	0	0	0	0	0	0	0	0	1	0	1	0	1	0	0	0	0	0	-2.18545	0	0	0	-4.09782	0	0	0	0	0	-3.4743	0	0	0	0	0	0	0
1997	0	0	0	0	0	1	0	0	0	0	0	0	0	0	0	0	0	0	0	0	0	0	0	1	0	1	0	0	0	0	0	0	0	0	0	-4.09782	0	0	0	0	0	0	0	0	0	0	0	0	0
1998	0	0	0	0	0	1	0	1	0	0	0	0	0	0	0	0	0	0	0	0	0	0	0	0	0	0	0	0	0	0	0	0	0	0	0	-4.61664	0	-5.03099	0	0	0	0	0	0	0	0	0	0	0
1999	0	0	0	0	0	0	0	0	0	0	0	0	1	1	0	1	0	1	0	0	0	0	0	0	0	1	0	0	0	0	0	0	0	0	0	0	0	0	0	0	0	0	-2.31012	-2.71147	0	-5.03055	0	-4.01374	0
[truncated: 3,805 more rows]
[truncated: 38 more columns]

## Sheet: MS_RS_sc_up
	X_MEMBER_Liver.Het.O_Iso.O.B_cell	X_MEMBER_Liver.Het.O_Iso.O.Cholangiocyte	X_MEMBER_Liver.Het.O_Iso.O.EC	X_MEMBER_Liver.Het.O_Iso.O.HSC	X_MEMBER_Liver.Het.O_Iso.O.Hepatocyte_Z1	X_MEMBER_Liver.Het.O_Iso.O.Hepatocyte_Z2	X_MEMBER_Liver.Het.O_Iso.O.Hepatocyte_Z3	X_MEMBER_Liver.Het.O_Iso.O.Kupffer_cell	X_MEMBER_Liver.Het.O_Iso.O.Pericyte	X_MEMBER_Liver.Het.Y_Iso.Y.B_cell	X_MEMBER_Liver.Het.Y_Iso.Y.Cholangiocyte	X_MEMBER_Liver.Het.Y_Iso.Y.EC	X_MEMBER_Liver.Het.Y_Iso.Y.HSC	X_MEMBER_Liver.Het.Y_Iso.Y.Hepatocyte_Z1	X_MEMBER_Liver.Het.Y_Iso.Y.Hepatocyte_Z2	X_MEMBER_Liver.Het.Y_Iso.Y.Hepatocyte_Z3	X_MEMBER_Liver.Het.Y_Iso.Y.Kupffer_cell	X_MEMBER_Liver.Het.Y_Iso.Y.Pericyte	X_MEMBER_Liver.Het.Y_Iso.Y.T_cell	X_MEMBER_Liver.Iso.O_Iso.Y.B_cell	X_MEMBER_Liver.Iso.O_Iso.Y.Cholangiocyte	X_MEMBER_Liver.Iso.O_Iso.Y.EC	X_MEMBER_Liver.Iso.O_Iso.Y.HSC	X_MEMBER_Liver.Iso.O_Iso.Y.Hepatocyte_Z1	X_MEMBER_Liver.Iso.O_Iso.Y.Hepatocyte_Z2	X_MEMBER_Liver.Iso.O_Iso.Y.Hepatocyte_Z3	X_MEMBER_Liver.Iso.O_Iso.Y.Kupffer_cell	X_MEMBER_Liver.Iso.O_Iso.Y.Pericyte	X_MEMBER_Liver.Iso.O_Iso.Y.T_cell	X_LogP_Liver.Het.O_Iso.O.B_cell	X_LogP_Liver.Het.O_Iso.O.Cholangiocyte	X_LogP_Liver.Het.O_Iso.O.EC	X_LogP_Liver.Het.O_Iso.O.HSC	X_LogP_Liver.Het.O_Iso.O.Hepatocyte_Z1	X_LogP_Liver.Het.O_Iso.O.Hepatocyte_Z2	X_LogP_Liver.Het.O_Iso.O.Hepatocyte_Z3	X_LogP_Liver.Het.O_Iso.O.Kupffer_cell	X_LogP_Liver.Het.O_Iso.O.Pericyte	X_LogP_Liver.Het.Y_Iso.Y.B_cell	X_LogP_Liver.Het.Y_Iso.Y.Cholangiocyte	X_LogP_Liver.Het.Y_Iso.Y.EC	X_LogP_Liver.Het.Y_Iso.Y.HSC	X_LogP_Liver.Het.Y_Iso.Y.Hepatocyte_Z1	X_LogP_Liver.Het.Y_Iso.Y.Hepatocyte_Z2	X_LogP_Liver.Het.Y_Iso.Y.Hepatocyte_Z3	X_LogP_Liver.Het.Y_Iso.Y.Kupffer_cell	X_LogP_Liver.Het.Y_Iso.Y.Pericyte	X_LogP_Liver.Het.Y_Iso.Y.T_cell	X_LogP_Liver.Iso.O_Iso.Y.B_cell
1	1	1	1	1	1	1	1	1	1	1	1	1	1	1	1	1	1	1	1	0	1	1	1	1	1	1	1	1	0	-2.10089	-6.2643	-6.05721	-7.56249	-7.26577	-7.01831	-4.65552	-9.14099	-13.6465	-2.40927	-7.37307	-12.4975	-7.84359	-9.03473	-5.64528	-5.40829	-6.50552	-6.84672	-5.22111	0
2	0	1	1	1	1	1	1	1	1	1	1	1	1	1	1	1	1	1	1	0	1	1	1	1	1	1	1	1	0	0	-2.72736	-3.16205	-5.97446	-3.66626	-3.67722	-3.71133	-6.93237	-11.2613	-2.11923	-5.83691	-12.2896	-8.83166	-6.85727	-4.78045	-5.65653	-7.24556	-6.30656	-4.98693	0
3	1	0	1	1	1	1	0	1	1	0	0	1	1	1	1	1	1	1	0	0	1	1	1	1	1	0	1	1	0	-2.00969	0	-2.49426	-2.27951	-4.05315	-2.42395	0	-5.15746	-5.12006	0	0	-3.39336	-3.53452	-6.39668	-2.47295	-2.94102	-2.09281	-2.49426	0	0
4	0	1	1	1	1	0	1	1	1	0	0	1	1	1	1	1	0	0	0	0	1	1	0	1	0	1	0	1	0	0	-3.84177	-4.61189	-4.91023	-3.4223	0	-2.87054	-6.8405	-8.45264	0	0	-2.02297	-2.90521	-4.67613	-2.89214	-2.41116	0	0	0	0
5	0	1	1	1	1	1	1	1	1	1	1	1	1	1	1	1	1	1	1	1	1	1	1	1	1	0	1	1	0	0	-3.24791	-6.59744	-6.14989	-3.00256	-2.10393	-3.65982	-6.6934	-7.26376	-3.45471	-4.2197	-6.6934	-5.18578	-3.52312	-2.96899	-3.46894	-6.10118	-2.44832	-3.16122	-3.83395
6	0	1	1	1	1	1	1	1	1	1	1	1	1	1	0	1	1	0	1	1	1	1	1	1	1	0	1	1	0	0	-4.08422	-6.25711	-6.70592	-3.22295	-2.0478	-3.81003	-5.86252	-7.30923	-2.74813	-2.70826	-5.86252	-5.07499	-4.06259	0	-2.72349	-6.0775	0	-2.26756	-3.73226
7	0	1	1	1	1	1	1	1	1	0	0	0	1	1	0	0	0	0	0	0	1	1	1	1	1	1	1	1	0	0	-2.14089	-2.77233	-4.95462	-6.47043	-2.23275	-2.25003	-6.35166	-4.82899	0	0	0	-2.16472	-2.80143	0	0	0	0	0	0
8	0	1	1	1	1	1	1	1	1	0	0	0	1	1	0	0	0	0	0	0	0	1	1	1	1	1	1	1	0	0	-2.99196	-4.15782	-5.65818	-2.9456	-2.25229	-3.35359	-5.56706	-7.1139	0	0	0	-2.5281	-3.3992	0	0	0	0	0	0
9	0	1	1	1	1	0	1	1	1	0	0	0	0	1	0	0	0	0	0	0	1	1	1	1	1	1	1	1	0	0	-2.91931	-2.95519	-4.28683	-2.85237	0	-2.19627	-5.39807	-5.71956	0	0	0	0	-2.36578	0	0	0	0	0	0
10	0	1	1	1	1	0	1	1	1	0	0	0	0	1	0	0	0	0	0	0	1	1	1	1	1	1	1	1	0	0	-3.02231	-3.08825	-4.45824	-2.98464	0	-2.29509	-5.63783	-5.96135	0	0	0	0	-2.4934	0	0	0	0	0	0
11	0	0	1	1	1	1	1	1	1	0	0	0	0	1	0	0	0	0	0	0	1	1	1	1	1	1	1	1	0	0	0	-2.83007	-4.01577	-2.70757	-5.19794	-3.19397	-3.70504	-5.8995	0	0	0	0	-2.86832	0	0	0	0	0	0
12	0	0	1	1	0	1	0	1	1	0	0	0	0	0	0	0	0	0	0	0	1	1	1	1	1	1	1	1	0	0	0	-4.10897	-4.35843	0	-2.22392	0	-4.40128	-3.60054	0	0	0	0	0	0	0	0	0	0	0
13	0	0	1	1	1	1	1	1	1	0	0	0	0	0	0	0	0	0	0	1	1	1	0	1	1	0	1	1	0	0	0	-3.75821	-5.16627	-2.63508	-3.01737	-2.03377	-5.00422	-3.25798	0	0	0	0	0	0	0	0	0	0	-2.53893
14	0	0	1	1	1	1	1	1	1	0	0	0	0	0	0	0	0	0	0	1	1	1	1	1	1	1	1	1	0	0	0	-4.69718	-4.95098	-3.36617	-3.76299	-2.57969	-5.10194	-4.17794	0	0	0	0	0	0	0	0	0	0	-3.10182
15	0	1	1	1	1	0	1	1	1	0	0	0	0	0	0	0	0	0	0	0	1	1	1	1	1	1	1	1	0	0	-3.48536	-3.6922	-5.23369	-3.58571	0	-2.74316	-4.22434	-4.45487	0	0	0	0	0	0	0	0	0	0	0
16	0	0	1	1	1	0	0	1	1	0	0	0	0	0	0	0	0	0	0	0	1	1	1	1	1	1	1	1	0	0	0	-4.99364	-3.61899	-3.38388	0	0	-3.00919	-3.14914	0	0	0	0	0	0	0	0	0	0	0
17	0	1	1	1	1	1	1	1	1	1	1	1	1	1	1	1	1	1	1	0	1	1	0	0	0	1	0	1	0	0	-3.84163	-4.8592	-3.37646	-2.2042	-2.64769	-5.46198	-12.4734	-12.1131	-5.21196	-5.14441	-8.21196	-6.44124	-15.8773	-7.36273	-10.8547	-3.90756	-3.94814	-2.92706	0
18	0	1	1	1	1	1	1	1	1	1	1	1	1	1	1	1	1	1	1	0	1	1	0	0	0	1	0	1	0	0	-3.82277	-4.82997	-3.35505	-2.1875	-2.63018	-5.43209	-12.4074	-12.0508	-5.18232	-5.11485	-8.16333	-6.40095	-15.7981	-7.31822	-10.7902	-3.87972	-3.92306	-2.90915	0
19	0	1	1	1	1	1	1	1	1	1	1	1	1	1	1	1	1	1	1	0	1	1	1	1	1	1	0	1	0	0	-4.96085	-5.16599	-3.92421	-3.37355	-4.09231	-6.86841	-11.4436	-11.2979	-5.59835	-5.51538	-7.72552	-5.41954	-12.3338	-7.01732	-9.69206	-3.32669	-3.56203	-3.6771	0
20	0	0	0	0	0	0	0	1	1	1	1	1	1	1	1	1	1	1	0	0	1	0	0	0	0	0	0	1	0	0	0	0	0	0	0	0	-8.17617	-5.11284	-4.62337	-3.68858	-6.35492	-4.81539	-9.05954	-7.38526	-11.496	-2.6683	-6.09722	0	0
21	0	0	0	0	0	0	0	1	1	1	1	1	1	1	1	1	1	1	0	0	1	0	0	0	0	0	0	1	0	0	0	0	0	0	0	0	-7.00292	-3.70848	-5.73332	-3.67921	-7.00292	-5.22617	-10.0827	-8.14723	-11.9914	-3.55621	-6.4144	0	0
22	0	0	0	0	0	0	1	1	1	1	1	1	1	1	1	1	1	1	1	0	1	0	0	0	0	0	0	1	0	0	0	0	0	0	0	-3.15143	-6.32432	-5.52853	-5.31868	-5.2661	-6.32432	-4.23855	-11.2551	-6.41276	-10.1546	-3.28628	-3.90361	-2.27872	0
23	0	1	1	0	0	0	0	1	1	1	1	1	1	1	1	1	1	1	0	0	0	0	0	0	0	0	0	1	0	0	-2.55801	-2.76225	0	0	0	0	-5.64998	-5.24834	-5.68452	-2.9608	-7.42837	-4.94904	-10.2787	-7.56698	-10.7789	-2.75534	-5.28765	0	0
24	0	1	0	0	0	0	1	1	1	1	1	1	1	1	1	1	1	1	0	0	0	1	1	1	1	1	0	1	0	0	-4.11645	0	0	0	0	-3.13434	-5.17854	-3.37883	-4.10762	-2.97605	-8.67994	-7.58421	-7.40882	-7.5586	-8.88993	-5.33337	-6.22663	0	0
25	0	0	0	0	0	0	1	1	1	1	1	1	1	1	1	1	1	1	1	0	1	0	0	0	0	0	0	1	0	0	0	0	0	0	0	-2.35583	-4.64305	-3.79985	-5.82106	-4.49759	-6.99362	-4.72528	-9.52796	-7.08331	-8.61521	-3.68401	-4.31238	-2.5192	0
26	0	0	0	0	0	0	0	0	1	1	0	1	1	1	1	1	1	1	0	0	0	0	0	0	0	0	0	1	0	0	0	0	0	0	0	0	0	-2.07168	-3.67991	0	-5.14139	-2.96336	-6.33854	-6.45557	-6.91054	-2.00419	-3.49762	0	0
27	0	0	0	0	0	0	0	0	0	1	0	1	1	1	1	1	1	1	0	0	0	0	0	0	0	0	0	0	0	0	0	0	0	0	0	0	0	0	-3.90584	0	-5.48401	-3.18246	-6.74499	-6.8629	-7.37697	-2.16379	-3.7221	0	0
28	0	0	0	0	0	0	0	0	0	1	1	1	1	1	1	1	1	1	1	0	0	0	0	0	0	0	0	1	0	0	0	0	0	0	0	0	0	0	-4.51444	-3.29447	-6.94992	-2.62496	-4.57932	-5.82517	-7.34862	-2.65745	-4.28574	-2.50353	0
29	0	1	1	1	1	0	1	1	1	1	1	1	1	1	1	1	1	1	1	1	1	1	1	1	0	1	1	1	1	0	-6.58162	-14.4301	-8.32579	-10.5135	0	-4.62341	-9.63195	-12.4842	-8.2723	-12.6807	-15.9905	-9.85094	-7.67254	-6.98848	-5.71615	-8.04794	-8.75313	-7.10484	-7.13672
30	0	1	1	1	1	0	1	1	1	1	1	1	1	1	1	1	1	1	1	1	1	1	1	1	0	1	1	1	1	0	-7.03163	-8.84723	-5.15392	-5.89909	0	-2.48221	-10.6673	-9.79408	-10.573	-11.4395	-16.3635	-10.0649	-5.77811	-5.99756	-5.26159	-6.90899	-7.93805	-6.94382	-5.33544
31	0	1	1	1	1	0	1	1	1	1	1	1	1	1	1	1	1	1	1	1	1	1	1	1	1	1	1	1	1	0	-6.36442	-7.40865	-5.08891	-4.44249	0	-3.5697	-9.21299	-7.09097	-10.0971	-11.0893	-16.5053	-10.4062	-6.45789	-5.81895	-4.68059	-7.68648	-7.40865	-6.83844	-6.89316
32	0	1	1	1	1	0	1	1	1	1	1	1	1	1	1	1	1	1	1	1	1	1	1	1	0	1	1	1	1	0	-7.75967	-7.78926	-6.98729	-5.24574	0	-4.8047	-6.43479	-6.84696	-8.21142	-10.7887	-13.6486	-10.0248	-5.35066	-4.48147	-4.66759	-8.91931	-10.3622	-7.67354	-10.1728
33	0	1	1	1	1	0	1	1	1	1	1	1	1	1	1	1	1	1	1	1	1	1	1	1	0	1	1	1	1	0	-7.50766	-7.47176	-6.70598	-5.00651	0	-4.59841	-6.12675	-6.53563	-7.89165	-10.3909	-13.1016	-9.59789	-5.08151	-4.24918	-4.40589	-8.53143	-9.96634	-7.38878	-9.84534
34	0	1	1	1	1	0	1	1	1	1	1	1	1	1	1	1	1	1	1	1	1	1	1	1	0	1	1	1	1	0	-7.44264	-7.39002	-6.63354	-4.94497	0	-4.5453	-6.04758	-6.45557	-7.80929	-10.2885	-12.9609	-9.48807	-5.01238	-4.18954	-4.33878	-8.43166	-9.86439	-7.31539	-9.7609
35	1	1	1	1	1	1	1	1	1	1	1	1	1	0	0	0	1	1	0	1	1	1	1	1	1	1	1	1	1	-6.66004	-10.3092	-21.3875	-18.8495	-17.5895	-14.2115	-14.2728	-26.6911	-24.3801	-7.95201	-5.29281	-8.77062	-7.66501	0	0	0	-9.00011	-10.3213	0	-8.12168
36	1	1	1	1	1	1	1	1	1	0	1	1	1	0	0	1	1	0	0	1	1	1	1	1	1	1	1	1	1	-6.97212	-5.44054	-12.1078	-9.45229	-6.482	-8.63884	-5.58478	-12.7456	-9.39516	0	-2.01924	-3.69026	-3.79967	0	0	-2.3836	-5.43336	0	0	-7.16341
37	1	0	1	1	1	1	1	1	1	0	0	1	1	0	0	0	1	0	0	1	1	1	1	1	1	1	1	1	0	-6.01325	0	-10.3601	-6.42529	-6.10389	-4.57669	-4.59141	-9.40827	-7.67752	0	0	-3.88402	-3.92703	0	0	0	-3.95357	0	0	-7.27586
38	1	1	1	1	1	1	1	1	1	1	0	1	1	0	0	1	1	1	0	1	1	1	1	1	1	1	1	1	1	-3.84134	-3.20462	-8.55274	-6.09079	-8.3313	-6.23147	-4.90222	-11.4203	-7.69557	-4.74026	0	-4.87852	-4.96137	0	0	-2.38504	-2.82829	-4.51005	0	-7.35251
39	1	1	1	1	1	1	1	1	1	1	0	1	1	0	0	1	1	1	0	1	1	1	1	1	1	1	1	1	1	-3.80548	-3.16934	-8.45482	-6.0189	-8.23364	-6.1594	-4.84302	-11.2828	-7.59875	-4.68131	0	-4.80869	-4.89136	0	0	-2.34188	-2.78361	-4.45147	0	-7.27934
40	1	1	1	1	1	1	1	1	1	1	0	1	1	0	0	1	1	1	0	1	1	1	1	1	1	1	1	1	1	-5.40315	-4.53737	-8.35978	-5.94911	-8.13886	-6.08943	-6.11851	-12.5891	-7.50483	-4.62408	0	-4.74096	-4.82345	0	0	-2.30008	-2.74029	-4.39462	0	-7.20826
41	1	0	1	1	1	1	1	1	1	1	0	1	1	0	0	1	1	1	0	1	1	1	1	1	1	1	1	1	1	-4.43545	0	-10.1988	-7.29501	-6.81648	-4.39217	-4.41146	-10.4862	-7.79739	-4.28104	0	-4.72871	-4.79886	0	0	-3.11919	-3.58238	-4.0953	0	-8.57344
42	1	0	1	1	1	1	1	1	1	1	0	1	1	0	0	1	1	1	0	1	1	1	1	1	1	1	1	1	1	-4.40658	0	-10.1176	-7.23589	-6.7577	-4.35408	-4.37335	-10.3943	-7.72805	-4.24304	0	-4.68129	-4.75135	0	0	-3.08278	-3.54519	-4.05749	0	-8.51367
43	1	1	1	1	1	1	1	1	1	0	0	1	1	0	0	0	1	0	0	1	1	1	1	1	1	1	1	1	1	-7.06703	-5.32257	-12.606	-10.3536	-7.29722	-9.68061	-5.89894	-12.5158	-9.6883	0	0	-3.65423	-3.16093	0	0	0	-4.53118	0	0	-7.81669
44	1	0	1	1	1	1	1	1	1	1	0	1	1	0	0	1	1	1	0	1	1	1	1	1	1	1	1	1	1	-4.37836	0	-10.0384	-7.17815	-6.7003	-4.31686	-4.33612	-10.3047	-7.66037	-4.20593	0	-4.63499	-4.70496	0	0	-3.04725	-3.50889	-4.02056	0	-8.45528
45	1	1	1	1	1	1	1	1	1	0	0	1	1	0	0	0	1	1	0	1	1	1	1	1	1	1	1	1	1	-7.68245	-3.68654	-10.4383	-8.31389	-7.60579	-7.22814	-6.02258	-9.93662	-8.05933	0	0	-4.45197	-3.60038	0	0	0	-3.64878	-3.36468	0	-7.28311
46	1	1	1	1	1	1	1	1	1	0	0	1	1	0	0	0	1	1	0	1	1	1	1	1	1	1	1	1	1	-7.68245	-3.68654	-10.4383	-8.31389	-7.60579	-7.22814	-6.02258	-9.93662	-8.05933	0	0	-4.45197	-3.60038	0	0	0	-3.64878	-3.36468	0	-7.28311
47	1	1	1	1	1	1	1	1	1	0	0	1	1	0	0	0	1	1	0	1	1	1	1	1	1	1	1	1	1	-7.64076	-3.6599	-10.3622	-8.25245	-7.54507	-7.17394	-5.97569	-9.85474	-7.99199	0	0	-4.40738	-3.56283	0	0	0	-3.61112	-3.33285	0	-7.23513
48	1	0	1	1	1	1	1	1	1	1	1	1	1	0	0	1	1	1	0	1	1	1	1	1	1	1	1	1	1	-3.84134	0	-8.55274	-6.09079	-5.62107	-3.61456	-3.63342	-8.63162	-6.39164	-3.506	-2.35202	-3.76722	-3.83513	0	0	-2.38504	-2.82829	-3.32498	0	-7.35251
49	1	1	1	1	1	1	1	1	1	1	1	1	1	0	0	0	1	1	0	1	1	1	1	1	1	1	1	1	1	-6.44808	-4.93523	-8.85206	-6.53158	-9.47425	-8.81169	-8.87408	-11.3743	-8.33611	-3.86475	-2.34429	-4.48704	-3.90563	0	0	0	-2.66426	-3.53549	0	-6.5079
50	1	0	1	1	1	1	1	1	1	0	0	0	0	0	0	0	1	0	0	1	1	1	1	1	1	1	1	1	1	-4.72994	0	-5.98701	-4.68858	-4.37414	-3.31361	-3.32799	-6.65377	-5.45275	0	0	0	0	0	0	0	-2.70927	0	0	-5.52595
51	1	0	1	1	1	1	1	1	1	1	1	1	1	0	0	1	1	1	0	1	1	1	1	1	1	1	1	1	1	-3.55074	0	-7.76342	-5.51082	-6.26252	-3.23975	-4.42458	-7.7488	-6.91625	-3.13296	-2.07993	-3.30934	-3.37571	0	0	-2.04	-2.46963	-2.95519	0	-6.761
52	1	1	1	1	1	1	1	1	1	1	0	1	1	0	0	0	0	1	0	1	1	1	1	1	1	1	1	1	1	-3.01295	-2.39528	-7.49945	-5.55942	-7.25656	-4.5884	-4.6164	-8.31695	-5.50499	-3.3998	0	-3.30776	-3.3849	0	0	0	0	-3.18181	0	-5.67362
53	1	1	1	1	1	1	1	1	1	1	0	1	1	0	0	0	0	1	0	1	1	1	1	1	1	1	1	1	1	-2.69165	-2.08561	-7.64495	-4.82334	-8.50198	-3.96454	-5.01236	-7.15151	-5.62323	-2.89453	0	-2.72792	-2.80159	0	0	0	0	-2.68399	0	-6.24456
54	1	0	1	1	1	1	1	1	1	0	0	0	0	0	0	0	1	0	0	1	1	1	1	1	1	0	1	1	1	-5.51998	0	-5.54072	-4.01827	-5.42994	-4.08895	-4.10357	-8.31313	-6.80222	0	0	0	0	0	0	0	-3.47097	0	0	-6.5964
55	1	1	1	1	1	1	1	1	1	0	0	0	0	0	0	0	1	1	0	1	1	1	1	1	1	1	1	1	1	-4.59114	-3.54457	-8.2947	-6.74652	-9.02703	-6.97387	-5.98064	-7.44895	-8.0317	0	0	0	0	0	0	0	-2.76525	-2.05632	0	-3.20154
56	1	1	1	1	1	1	1	1	1	0	0	1	0	0	0	0	0	0	0	1	1	1	1	1	1	1	1	1	1	-8.8625	-4.11994	-6.0502	-6.31022	-5.91238	-6.42898	-6.45357	-5.27881	-5.51542	0	0	-2.67793	0	0	0	0	0	0	0	-7.36987
57	1	0	1	1	1	1	1	1	1	0	0	1	1	0	0	0	0	0	0	1	1	1	1	1	1	0	1	1	1	-5.45345	0	-7.22847	-3.95274	-5.33999	-4.02334	-4.03795	-4.82998	-5.02071	0	0	-4.82998	-3.38001	0	0	0	0	0	0	-8.55982
58	1	0	1	1	1	1	1	1	1	0	0	0	0	0	0	0	0	0	0	1	1	1	1	1	1	0	1	1	0	-5.45345	0	-5.45065	-5.65917	-5.33999	-4.02334	-4.03795	-4.82998	-5.02071	0	0	0	0	0	0	0	0	0	0	-6.50554
59	1	0	1	1	1	1	1	1	1	0	0	1	1	0	0	0	1	0	0	1	1	1	1	1	1	0	1	1	1	-5.16444	0	-6.7277	-3.66872	-4.9515	-3.73893	-3.75346	-5.94913	-6.18823	0	0	-4.44474	-3.10011	0	0	0	-3.12608	0	0	-8.05488
60	1	1	1	1	1	1	1	1	1	0	0	1	0	0	0	0	0	0	0	1	1	1	1	1	1	1	1	1	1	-7.84116	-3.53132	-5.05522	-5.31109	-4.91983	-5.42812	-5.45236	-5.53062	-4.53082	0	0	-2.12103	0	0	0	0	0	0	0	-6.35826
61	1	1	1	1	1	1	1	1	1	0	0	1	1	0	0	0	1	1	0	1	1	1	1	1	1	1	1	1	1	-7.57466	-3.3775	-7.54967	-5.05235	-5.97118	-5.16878	-5.1929	-6.47317	-5.50139	0	0	-4.04799	-3.01515	0	0	0	-3.04846	-2.40973	0	-7.71145
62	1	0	1	1	1	1	1	1	1	0	0	0	0	0	0	0	0	0	0	1	1	1	1	1	1	0	1	1	0	-6.23108	0	-6.51779	-4.72138	-4.48183	-4.79268	-4.80743	-4.09804	-4.24172	0	0	0	0	0	0	0	0	0	0	-7.57988
63	1	1	1	1	1	1	1	1	1	0	0	1	1	0	0	1	1	0	0	1	1	1	1	1	1	1	1	1	1	-3.91645	-5.41971	-4.4366	-4.77582	-3.35965	-4.93207	-4.96452	-7.0765	-7.5758	0	0	-3.45725	-2.05195	0	0	-2.20532	-2.08849	0	0	-3.85309
64	1	1	1	1	1	1	1	1	1	0	0	1	1	0	0	1	1	0	0	1	1	1	1	1	1	1	1	1	1	-3.91645	-5.41971	-4.4366	-4.77582	-3.35965	-4.93207	-4.96452	-7.0765	-7.5758	0	0	-3.45725	-2.05195	0	0	-2.20532	-2.08849	0	0	-3.85309
65	1	1	1	1	1	1	1	1	1	0	0	1	1	0	0	1	1	0	0	1	1	1	1	1	1	1	1	1	1	-3.90712	-5.40575	-4.42117	-4.76018	-3.34682	-4.91634	-4.94877	-7.05182	-7.55082	0	0	-3.44265	-2.04213	0	0	-2.19384	-2.07862	0	0	-3.84177
66	1	0	1	1	1	1	1	1	1	0	0	1	0	0	0	1	1	0	0	1	1	1	1	1	1	1	1	1	0	-4.72994	0	-5.98701	-4.68858	-5.84931	-4.78246	-3.32799	-6.65377	-5.45275	0	0	-2.64245	0	0	0	-2.3631	-2.70927	0	0	-7.30585
67	1	0	1	1	1	1	1	1	1	0	0	0	0	0	0	0	0	0	0	1	1	1	1	1	1	1	1	1	0	-5.91676	0	-6.08237	-6.29209	-5.97101	-6.38772	-4.49583	-5.4571	-5.64943	0	0	0	0	0	0	0	0	0	0	-7.14206
68	1	0	1	1	1	1	1	1	1	0	0	0	0	0	0	0	0	0	0	1	1	1	1	1	1	1	1	1	0	-5.91676	0	-6.08237	-6.29209	-5.97101	-6.38772	-4.49583	-5.4571	-5.64943	0	0	0	0	0	0	0	0	0	0	-7.14206
69	1	0	1	1	1	1	1	1	1	0	0	1	0	0	0	0	0	0	0	1	1	1	1	1	1	1	1	1	1	-4.624	0	-4.34315	-4.54808	-4.23459	-4.64172	-3.22476	-3.73623	-3.92218	0	0	-2.54218	0	0	0	0	0	0	0	-7.12471
70	1	1	1	1	1	1	1	1	1	1	0	0	1	1	1	1	1	0	0	1	1	1	1	1	1	0	1	1	0	-4.23647	-3.39365	-3.95705	-2.3424	-2.89214	-3.36224	-3.38488	-6.8646	-6.25116	-4.22217	0	0	-3.19053	-3.08482	-2.38261	-2.60806	-4.11227	0	0	-4.24275
71	0	0	0	0	0	0	0	1	0	0	0	0	0	0	0	0	0	0	0	0	1	1	0	0	0	0	1	1	0	0	0	0	0	0	0	0	-3.33755	0	0	0	0	0	0	0	0	0	0	0	0
72	1	1	1	1	1	1	1	1	1	1	0	0	1	1	1	1	1	0	0	1	1	1	1	1	1	0	1	1	0	-4.1914	-3.34985	-3.89348	-2.30152	-2.84086	-3.30934	-3.33191	-6.75594	-6.15357	-4.15782	0	0	-3.12982	-3.0246	-2.33368	-2.55039	-4.03947	0	0	-4.18773
73	1	0	1	1	1	1	1	1	1	0	0	0	0	0	0	0	0	0	0	1	1	1	1	1	1	0	1	1	0	-5.59014	0	-3.9323	-4.08743	-3.84996	-4.15818	-4.17283	-3.47043	-3.61236	0	0	0	0	0	0	0	0	0	0	-6.69241
74	1	0	1	1	1	1	1	1	1	0	0	0	0	0	0	0	0	0	0	1	1	1	1	1	1	1	1	1	0	-3.9358	0	-3.44627	-3.64584	-4.53065	-5.03439	-6.45093	-5.06315	-4.146	0	0	0	0	0	0	0	0	0	0	-4.46533
75	1	1	1	1	1	1	1	1	1	0	0	1	1	0	0	1	0	0	0	1	1	1	1	1	1	1	1	1	1	-3.43659	-4.70331	-4.51461	-3.97895	-2.71065	-4.1298	-4.16117	-5.82292	-6.30395	0	0	-3.42176	-2.15045	0	0	-2.17753	0	0	0	-4.2791
76	1	0	1	1	1	1	1	1	1	0	0	0	0	0	0	0	1	0	0	1	1	1	1	1	1	0	1	1	1	-5.21726	0	-5.13243	-5.34014	-5.02223	-3.79083	-5.45456	-4.51482	-4.70448	0	0	0	0	0	0	0	-4.60691	0	0	-6.18411
77	1	1	1	1	1	1	1	1	1	0	0	0	0	0	0	0	0	0	0	1	1	1	1	1	1	1	1	1	0	-6.07971	-3.62875	-2.65132	-4.08342	-2.57244	-2.86878	-4.19525	-3.28307	-3.46585	0	0	0	0	0	0	0	0	0	0	-3.41153
78	1	0	1	1	1	1	1	1	1	0	0	0	0	0	0	0	0	0	0	1	1	1	1	1	1	1	1	1	0	-6.04539	0	-3.84781	-4.05016	-3.74075	-5.55037	-5.57467	-4.41873	-5.95813	0	0	0	0	0	0	0	0	0	0	-3.38658
79	1	0	1	1	1	1	1	1	1	0	0	0	0	0	0	1	0	0	0	1	1	1	1	1	1	1	1	1	0	-5.11371	0	-4.99364	-5.20096	-4.88368	-5.29559	-3.70364	-5.86274	-4.56669	0	0	0	0	0	0	-2.72445	0	0	0	-6.04373
80	1	0	1	1	1	1	1	1	1	0	0	0	0	0	0	0	1	0	0	1	1	1	1	1	1	0	1	1	0	-6.01325	0	-4.34948	-4.50554	-4.26659	-4.57669	-4.59141	-3.88402	-4.0272	0	0	0	0	0	0	0	-3.95357	0	0	-5.13725
81	1	1	1	0	1	1	1	1	1	1	0	0	1	1	0	1	1	0	0	1	1	1	0	1	1	0	1	1	0	-3.79063	-2.96191	-3.33469	0	-2.39199	-2.8439	-2.86578	-5.80092	-5.29526	-3.59113	0	0	-2.60024	-2.49996	0	-2.05167	-3.40216	0	0	-3.70063
82	1	0	0	1	1	1	1	0	1	0	0	0	0	0	0	1	0	0	0	1	0	1	0	0	1	0	1	0	1	-5.76433	0	0	-2.91836	-2.51221	-3.04224	-2.29431	0	-2.12254	0	0	0	0	0	0	-2.52954	0	0	0	-4.05862
83	1	0	0	1	1	1	1	0	1	0	0	0	0	0	0	1	0	0	0	1	0	1	0	0	1	0	1	0	1	-5.70735	0	0	-2.86814	-2.46396	-2.99151	-2.25329	0	-2.07663	0	0	0	0	0	0	-2.46984	0	0	0	-4.00463
84	1	0	1	1	1	1	1	1	1	0	0	0	0	0	0	0	0	0	0	1	0	1	1	0	1	0	1	1	0	-3.75355	0	-4.36682	-2.30736	-3.10841	-2.37373	-2.38749	-3.62794	-3.85325	0	0	0	0	0	0	0	0	0	0	-5.65244
85	1	1	1	0	1	1	1	1	1	1	0	0	1	1	0	1	1	0	0	1	1	1	1	1	1	0	0	1	0	-3.82557	-2.9956	-3.3829	0	-2.43057	-2.88408	-2.90603	-4.97596	-4.46118	-3.64011	0	0	-2.64561	-3.28148	0	-2.73648	-3.45694	0	0	-3.74292
86	1	0	0	1	1	1	1	0	0	0	0	0	1	0	1	1	0	0	0	1	0	0	0	0	1	0	1	0	1	-5.50078	0	0	-2.68745	-2.29077	-2.80883	-2.10582	0	0	0	0	0	-2.33081	0	-2.31484	-2.82184	0	0	0	-3.80949
87	1	1	1	1	0	1	1	1	1	0	0	1	0	0	0	0	0	0	1	1	1	1	1	1	1	0	0	1	1	-3.28302	-4.88469	-2.54616	-2.25833	0	-3.03228	-3.76799	-4.35543	-4.86911	0	0	-2.10172	0	0	0	0	0	0	-2.09637	-2.70842
88	1	1	1	1	1	1	1	1	1	0	0	0	0	0	0	0	0	0	0	1	1	1	1	1	1	0	0	1	1	-3.43123	-5.12037	-2.14954	-2.43372	-2.00338	-3.24309	-4.01223	-4.69114	-5.21526	0	0	0	0	0	0	0	0	0	0	-2.13235
89	1	0	1	1	1	1	1	1	1	0	0	0	0	0	0	0	0	0	0	1	0	1	1	1	1	1	1	1	0	-5.14559	0	-2.99199	-3.18743	-2.88895	-4.44853	-4.47222	-3.35479	-4.64475	0	0	0	0	0	0	0	0	0	0	-2.73562
90	1	0	1	1	1	0	1	1	0	0	0	0	0	1	1	1	0	0	0	1	1	1	1	1	1	1	1	1	0	-3.20259	0	-4.52634	-2.70952	-3.35286	0	-3.85878	-2.77406	0	0	0	0	0	-2.74914	-2.82507	-3.13139	0	0	0	-2.37129
91	1	0	1	1	1	1	1	1	1	0	0	0	0	0	0	0	0	0	0	1	1	1	1	1	1	0	1	1	0	-4.97258	0	-3.32777	-5.0119	-3.24662	-3.55074	-3.56521	-2.87374	-4.37973	0	0	0	0	0	0	0	0	0	0	-4.10358
92	1	0	1	1	1	1	1	1	1	0	0	0	0	0	0	0	0	0	0	1	1	1	1	1	1	1	1	1	0	-4.88647	0	-3.24402	-3.39672	-3.16309	-3.46647	-3.48091	-2.79142	-2.93013	0	0	0	0	0	0	0	0	0	0	-4.01834
93	1	0	1	1	1	1	1	1	1	0	0	1	0	0	0	1	1	0	0	1	1	1	1	1	1	1	1	0	1	-3.84333	0	-2.56991	-3.69016	-4.13876	-4.80887	-3.84768	-3.34308	-2.84001	0	0	-2.59601	0	0	0	-3.46891	-2.71385	0	0	-3.76444
94	1	0	1	1	1	1	1	1	1	0	0	1	1	0	0	1	1	1	0	1	1	1	1	1	1	1	1	0	1	-4.43045	0	-3.24067	-3.48069	-4.0773	-4.66177	-4.68983	-3.3767	-3.63596	0	0	-3.3767	-2.60832	0	0	-2.85953	-2.6472	-2.33295	0	-4.48012
95	1	1	1	1	1	1	1	1	1	0	0	0	0	0	0	0	0	0	0	1	1	1	1	1	1	1	1	1	1	-2.05318	-2.66193	-4.44898	-3.57822	-2.94311	-3.77492	-2.53113	-4.68465	-3.99642	0	0	0	0	0	0	0	0	0	0	-3.74451
96	1	0	0	0	0	0	1	1	0	0	0	0	0	0	0	0	0	0	0	1	0	0	0	0	0	0	0	1	0	-3.03392	0	0	0	0	0	-2.01718	-2.13698	0	0	0	0	0	0	0	0	0	0	0	-4.66192
97	1	0	1	0	1	0	0	0	1	0	0	0	0	0	0	0	1	0	0	1	0	1	1	0	0	0	0	0	1	-3.11906	0	-2.417	0	-2.31827	0	0	0	-2.03803	0	0	0	0	0	0	0	-2.75073	0	0	-4.59389
98	1	0	1	1	1	1	1	0	0	0	0	0	0	0	0	0	0	0	0	1	0	0	0	0	1	0	0	0	0	-4.37973	0	-2.2872	-3.42102	-4.00563	-4.5884	-2.5766	0	0	0	0	0	0	0	0	0	0	0	0	-2.18981
99	1	1	1	1	1	1	1	1	1	0	0	0	0	0	0	0	0	0	0	1	1	1	1	1	1	0	1	1	1	-3.38923	-2.76133	-2.7521	-4.02466	-2.65065	-4.13773	-3.05171	-4.00958	-3.27755	0	0	0	0	0	0	0	0	0	0	-3.74355
100	1	0	1	1	1	1	1	1	1	0	0	0	0	0	0	0	0	0	0	1	1	1	1	1	1	0	1	1	0	-4.46499	0	-2.8367	-2.98718	-4.02605	-3.05599	-3.07025	-2.39259	-2.52835	0	0	0	0	0	0	0	0	0	0	-3.60209
101	1	1	1	1	0	1	1	0	0	0	0	0	0	0	0	0	0	0	0	1	1	1	1	1	1	1	1	1	1	-4.3935	-2.37231	-3.95182	-2.33874	0	-2.47037	-2.49788	0	0	0	0	0	0	0	0	0	0	0	0	-4.43943
102	1	0	1	0	0	0	0	1	0	0	0	0	0	0	0	0	0	0	0	1	0	0	0	0	0	0	0	1	0	-3.54342	0	-2.23791	0	0	0	0	-2.21457	0	0	0	0	0	0	0	0	0	0	0	-4.43592
103	1	0	0	1	1	1	1	0	0	0	0	0	0	0	0	0	0	0	0	1	0	0	1	0	0	0	1	0	1	-4.34271	0	0	-2.43923	-2.15673	-2.52468	-2.54243	0	0	0	0	0	0	0	0	0	0	0	0	-4.37266
104	1	0	0	1	1	1	1	1	1	0	0	0	0	0	0	0	0	0	0	1	1	1	1	0	1	0	1	0	0	-3.44074	0	0	-3.01015	-2.71475	-3.099	-4.24501	-3.13851	-3.3581	0	0	0	0	0	0	0	0	0	0	-2.60082
105	1	0	1	1	1	1	1	1	1	0	0	0	0	0	1	0	0	0	0	1	1	1	1	1	1	1	1	1	0	-4.19671	0	-2.58017	-2.72881	-3.67686	-2.79685	-4.09718	-3.18815	-2.27642	0	0	0	0	0	-2.17492	0	0	0	0	-3.33816
106	1	1	0	0	1	0	1	1	1	1	0	0	0	1	0	0	1	0	0	1	1	1	1	1	0	0	0	0	0	-2.77813	-2.00088	0	0	-2.46216	0	-2.38121	-3.50382	-2.6015	-2.89176	0	0	0	-3.45843	0	0	-3.04756	0	0	-2.4944
107	0	0	0	0	0	0	0	1	0	0	0	0	0	0	0	0	1	0	0	1	0	1	0	1	0	0	0	0	0	0	0	0	0	0	0	0	-3.19916	0	0	0	0	0	0	0	0	-2.93051	0	0	-2.49357
108	1	0	0	0	0	0	0	1	1	1	0	0	0	1	0	0	1	0	0	1	1	1	0	1	0	0	0	1	0	-2.65114	0	0	0	0	0	0	-3.86112	-2.97963	-2.05581	0	0	0	-2.07209	0	0	-3.41675	0	0	-2.34657
109	1	0	1	1	1	1	1	1	0	0	0	0	0	0	0	0	0	0	0	1	1	1	1	1	1	1	1	0	0	-3.84134	0	-3.32498	-3.52357	-3.22011	-2.45698	-3.63342	-2.74225	0	0	0	0	0	0	0	0	0	0	0	-2.99018
110	1	1	1	0	1	0	1	1	1	1	0	0	0	1	0	0	1	0	0	1	1	1	1	1	0	0	0	1	0	-2.85074	-2.06856	-2.08596	0	-2.57139	0	-2.4777	-3.66148	-2.72396	-3.00605	0	0	0	-2.97978	0	0	-2.56911	0	0	-2.57936
111	1	0	1	1	1	1	1	0	0	0	0	0	0	0	0	0	0	0	0	1	0	0	1	0	0	0	0	0	1	-2.48629	0	-2.37273	-2.59739	-2.25549	-2.70138	-2.72301	0	0	0	0	0	0	0	0	0	0	0	0	-3.55022
112	1	0	0	0	0	1	1	1	0	0	0	0	0	0	0	0	0	0	0	1	0	0	1	1	1	0	0	0	0	-3.36427	0	0	0	0	-2.00888	-2.02224	-2.16203	0	0	0	0	0	0	0	0	0	0	0	-2.52695
113	1	1	1	1	0	0	1	1	0	0	0	0	0	0	0	0	0	0	1	1	0	1	1	1	1	0	1	0	1	-2.61461	-2.34055	-2.6714	-2.49972	0	0	-3.29765	-2.90921	0	0	0	0	0	0	0	0	0	0	-2.49636	-2.61367
114	1	0	0	1	0	1	1	1	1	0	0	0	0	0	0	0	0	0	0	0	0	1	0	0	1	0	0	0	1	-3.25512	0	0	-2.14033	0	-2.99987	-2.26005	-2.45452	-2.08419	0	0	0	0	0	0	0	0	0	0	0
115	1	0	0	0	0	0	0	0	0	0	0	0	0	0	0	0	0	0	0	0	0	0	0	0	0	0	0	0	0	-2.3852	0	0	0	0	0	0	0	0	0	0	0	0	0	0	0	0	0	0	0
116	0	1	1	1	1	1	1	1	1	1	1	1	1	1	1	1	1	1	1	1	1	1	1	1	0	0	1	1	1	0	-3.61796	-6.31878	-3.5213	-2.98713	-2.94229	-3.71917	-6.9473	-3.08311	-6.84643	-6.74514	-10.4148	-10.6733	-6.87216	-6.29732	-8.70067	-5.66012	-6.31878	-6.88109	-4.09536
117	0	0	1	1	1	1	1	1	1	1	1	1	1	1	1	1	1	1	1	1	1	1	1	1	0	0	1	1	0	0	0	-6.11598	-3.39329	-5.01228	-2.83207	-6.08886	-7.50277	-4.97357	-5.75272	-7.4567	-11.0019	-10.3433	-8.24871	-5.31791	-6.85525	-8.69862	-6.11598	-3.99625	-5.88674
118	0	0	1	1	0	0	1	1	1	1	1	1	1	1	1	1	1	1	1	0	1	1	1	0	0	0	1	1	0	0	0	-3.98629	-2.57057	0	0	-3.564	-7.3014	-3.3197	-3.3843	-6.20442	-9.30733	-7.46328	-5.40232	-3.10121	-5.38085	-7.5635	-3.98629	-3.88301	0
119	0	1	1	1	1	0	1	1	1	1	1	1	1	1	1	1	1	1	1	1	1	1	1	1	1	0	1	1	1	0	-2.02666	-6.35453	-3.71544	-4.16814	0	-2.94728	-8.98156	-3.66496	-6.76453	-8.98789	-10.0642	-9.16171	-8.91138	-5.14464	-5.93605	-8.20235	-4.34548	-6.3829	-6.09876
120	0	0	1	1	0	0	0	1	1	1	1	1	1	1	1	1	1	0	1	0	1	1	1	0	0	0	1	1	0	0	0	-3.62347	-2.82235	0	0	0	-6.97598	-2.24452	-2.8054	-6.11352	-5.86675	-4.90942	-5.824	-2.96202	-4.18037	-4.96786	0	-5.50464	0
121	0	1	1	0	1	0	0	1	1	1	1	1	1	1	1	1	1	0	1	1	1	1	1	1	1	0	1	1	1	0	-2.0656	-4.4366	0	-3.35965	0	0	-5.16641	-2.19075	-2.86205	-5.71854	-7.0765	-5.28486	-4.24421	-3.52755	-5.20418	-4.4516	0	-4.27673	-2.80782
122	0	0	1	0	0	0	0	1	0	1	1	1	1	1	1	1	1	0	1	0	1	1	1	1	0	0	1	1	0	0	0	-2.86572	0	0	0	0	-5.5648	0	-2.20724	-3.98436	-5.5648	-5.68501	-3.71971	-3.82636	-3.93108	-3.90033	0	-2.53266	0
123	0	0	1	0	0	0	0	1	1	1	1	1	1	1	1	1	1	0	1	1	1	1	1	0	0	0	1	1	0	0	0	-2.64576	0	0	0	0	-5.89719	-2.25859	-2.82013	-2.78679	-3.84878	-6.00694	-2.90312	-2.97996	-4.20586	-4.99419	0	-3.16072	-2.46885
124	0	0	1	0	0	0	0	1	1	0	1	1	1	0	0	0	1	0	1	0	1	1	1	0	0	0	1	1	0	0	0	-2.70133	0	0	0	0	-4.54557	-3.53315	0	-4.09891	-3.34985	-3.40481	0	0	0	-4.65848	0	-3.10175	0
125	0	0	1	0	0	0	0	1	0	0	0	1	1	1	1	1	1	0	0	0	1	1	1	0	1	0	1	1	0	0	0	-2.72717	0	0	0	0	-5.88572	0	0	0	-2.28588	-3.43942	-2.27012	-2.31807	-3.01255	-4.70281	0	0	0
126	0	0	0	0	0	0	0	1	0	0	0	0	0	0	0	0	1	0	0	0	0	0	0	0	0	0	1	1	0	0	0	0	0	0	0	0	-4.44474	0	0	0	0	0	0	0	0	-3.12608	0	0	0
127	0	0	1	1	1	1	1	1	1	1	1	1	1	1	1	1	1	1	1	0	1	1	1	0	0	0	1	1	0	0	0	-3.45494	-3.13682	-2.62109	-4.03462	-2.01051	-6.96574	-6.83561	-7.11148	-5.28835	-10.3003	-6.39163	-7.67223	-7.93328	-8.51683	-7.29657	-7.4122	-4.53562	0
128	0	0	0	0	0	1	0	1	1	1	1	1	1	1	1	1	1	1	1	0	0	0	0	0	0	0	0	1	0	0	0	0	0	0	-2.36628	0	-2.62231	-3.62912	-3.83975	-2.9608	-5.64998	-4.15043	-6.45819	-5.76364	-6.26976	-5.02792	-4.38825	-3.49474	0
129	0	0	0	0	0	1	0	1	1	1	1	1	1	1	1	1	1	1	1	0	0	0	0	0	0	0	0	1	0	0	0	0	0	0	-2.3885	0	-2.65179	-3.66477	-3.03516	-2.23031	-4.86736	-3.43571	-5.64539	-4.96895	-5.52151	-4.26047	-3.57637	-2.66143	0
130	0	0	0	0	0	1	0	0	1	0	0	0	0	0	0	0	0	0	0	0	0	0	0	0	0	0	0	0	0	0	0	0	0	0	-2.36578	0	0	-2.46553	0	0	0	0	0	0	0	0	0	0	0
131	0	0	1	0	1	0	0	1	1	1	1	1	1	1	1	1	1	1	1	0	0	1	0	0	0	0	1	1	0	0	0	-2.36833	0	-4.13268	0	0	-2.58873	-4.65194	-3.50545	-6.80134	-9.73459	-7.56901	-4.3059	-4.41588	-6.49948	-7.65467	-7.69974	-6.30395	0
132	0	0	1	0	1	0	0	0	1	1	1	1	1	1	1	1	1	1	1	0	1	1	0	0	0	0	0	1	0	0	0	-2.57995	0	-3.27157	0	0	0	-3.65064	-2.78865	-5.59418	-7.91	-6.07959	-4.12716	-3.42683	-5.91302	-7.14758	-6.33481	-6.36509	0
133	0	0	1	0	1	0	0	0	1	1	1	1	1	1	1	1	1	1	1	0	1	1	0	0	0	0	1	1	0	0	0	-2.13996	0	-4.0612	0	0	0	-3.45181	-2.36966	-5.44551	-7.62107	-6.95755	-2.46052	-2.00028	-3.56638	-7.07014	-4.2783	-5.41055	0
134	0	1	1	0	0	0	0	1	1	1	1	1	1	1	1	1	1	1	1	0	1	1	0	0	0	0	1	1	0	0	-2.24502	-2.09909	0	0	0	0	-3.0246	-5.10494	-5.17145	-8.58018	-13.585	-7.90191	-5.655	-4.83604	-4.0467	-5.89756	-5.91617	-5.78554	0
135	0	0	0	0	0	0	0	0	1	1	1	1	1	1	1	1	1	1	1	0	0	1	0	0	0	0	1	1	0	0	0	0	0	0	0	0	0	-6.73035	-2.5269	-5.59834	-9.69524	-6.44238	-3.38185	-3.47398	-4.56943	-6.51846	-6.47629	-6.28119	0
136	0	1	0	1	1	0	0	1	1	1	1	1	1	1	1	1	1	1	1	0	0	1	0	0	0	0	1	1	0	0	-2.46917	0	-2.56779	-2.28194	0	0	-2.60338	-5.70247	-2.55115	-6.82749	-9.77429	-6.49977	-3.41782	-3.51015	-5.54927	-7.68717	-6.52804	-6.32691	0
137	0	0	0	0	0	0	0	0	1	1	1	1	1	1	1	1	1	1	1	0	0	0	0	0	0	0	0	1	0	0	0	0	0	0	0	0	0	-4.88551	-3.32876	-7.07621	-10.8943	-7.06235	-4.57932	-4.67682	-6.19099	-7.13182	-8.17774	-7.77761	0
138	0	0	0	0	1	0	0	0	1	1	1	1	1	1	1	1	1	1	1	0	1	1	1	0	0	0	1	1	0	0	0	0	0	-2.71475	0	0	0	-2.42417	-2.00267	-5.21359	-9.90127	-5.24423	-5.11139	-5.22483	-2.69832	-4.23763	-2.81666	-3.33682	0
139	0	1	0	0	0	0	0	0	1	1	1	1	1	1	1	1	1	1	1	0	0	0	0	0	0	0	1	1	0	0	-2.36878	0	0	0	0	0	0	-4.44315	-2.42277	-5.40491	-9.35558	-6.19592	-3.22767	-3.31885	-5.25444	-8.46465	-6.25378	-6.0845	0
140	0	0	0	0	0	0	0	0	0	1	1	1	1	1	1	1	1	1	1	0	0	0	0	0	0	0	0	0	0	0	0	0	0	0	0	0	0	0	-2.94535	-4.24563	-10.4862	-6.14106	-4.70134	-6.12378	-6.78333	-6.19364	-5.49214	-6.18202	0
141	0	0	1	1	1	0	0	1	1	0	1	1	1	1	1	1	1	1	1	0	1	1	0	0	0	0	1	1	0	0	0	-5.09668	-2.06501	-7.39315	0	0	-3.22182	-6.76677	0	-3.02749	-5.27035	-3.28786	-3.19609	-2.35892	-2.779	-3.32871	-3.94734	-3.40632	0
142	0	0	1	0	1	0	0	0	1	0	0	1	1	0	0	1	1	0	0	0	1	1	1	0	0	1	1	1	0	0	0	-2.04338	0	-5.19285	0	0	0	-2.65017	0	0	-6.74029	-4.54099	0	0	-2.12695	-5.72363	0	0	0
143	0	0	0	0	0	0	0	0	0	0	0	1	1	1	1	1	1	1	1	0	0	0	0	0	0	0	0	0	0	0	0	0	0	0	0	0	0	0	0	0	-5.53238	-3.46816	-3.37544	-3.45461	-3.88088	-4.56216	-3.02974	-3.5556	0
144	0	0	0	0	0	0	0	0	0	0	0	1	0	0	0	0	0	0	0	0	0	0	0	0	0	0	0	1	0	0	0	0	0	0	0	0	0	0	0	0	-3.70159	0	0	0	0	0	0	0	0
145	0	0	0	0	1	0	0	0	0	0	0	1	1	0	0	0	1	0	0	0	1	1	0	0	0	0	1	1	0	0	0	0	0	-3.80736	0	0	0	0	0	0	-4.50235	-2.2764	0	0	0	-2.30127	0	0	0
146	0	0	0	0	0	0	0	0	0	0	0	1	1	1	1	1	1	0	1	0	0	0	0	0	0	0	0	1	0	0	0	0	0	0	0	0	0	0	0	0	-3.46639	-2.68134	-3.43605	-3.52848	-4.64271	-3.59255	0	-2.89846	0
147	0	0	0	0	0	0	0	0	1	0	0	1	0	0	0	0	0	1	0	0	0	0	0	0	0	0	0	1	0	0	0	0	0	0	0	0	0	-2.77023	0	0	-2.55982	0	0	0	0	0	-2.34464	0	0
148	0	1	1	1	1	1	1	1	1	1	1	1	1	1	1	1	1	1	1	1	1	1	1	1	1	0	1	1	1	0	-6.66186	-7.50652	-8.01425	-7.23953	-2.95681	-7.11541	-10.1592	-9.67213	-6.82502	-7.88072	-7.00292	-6.166	-4.1934	-4.31552	-5.14041	-5.29934	-6.4144	-6.43697	-6.1465
149	0	1	1	1	1	1	1	1	1	1	1	1	1	1	1	1	1	1	1	1	1	1	1	1	1	0	1	1	1	0	-6.87981	-8.64046	-9.10928	-8.39298	-3.03334	-7.96893	-11.0002	-10.2317	-7.70431	-8.9862	-8.46215	-7.39017	-3.97832	-4.07349	-4.3923	-6.29818	-4.89014	-7.03243	-7.90281
150	0	1	1	1	1	1	1	1	1	1	1	1	1	1	1	1	1	1	1	1	1	1	1	1	1	0	1	1	1	0	-6.85425	-8.60217	-9.07076	-8.35482	-3.01737	-7.93494	-10.9485	-10.1845	-7.67045	-8.94774	-8.42004	-7.35265	-3.95462	-4.04969	-4.36477	-6.26523	-4.8656	-7.00283	-7.87286
151	0	1	1	1	1	1	1	1	1	1	1	1	1	1	1	1	1	1	1	1	1	1	1	1	0	0	1	1	1	0	-3.3369	-4.73019	-7.81606	-5.88879	-2.58495	-6.53145	-5.14139	-5.41981	-9.30408	-9.23099	-10.4656	-9.17402	-5.10883	-5.20793	-4.57771	-9.25381	-6.0521	-10.047	-7.62709
152	0	1	1	1	1	0	1	1	1	1	1	1	1	1	1	1	1	1	1	1	1	1	1	1	0	1	1	1	0	0	-3.65436	-5.26181	-5.51871	-3.80736	0	-5.6605	-3.31609	-3.49913	-8.55511	-10.124	-10.0483	-10.1788	-4.47515	-4.55793	-4.03092	-7.29521	-6.70086	-5.94918	-8.28784
153	0	0	1	1	1	0	1	1	1	1	1	1	1	1	1	1	1	1	1	1	1	1	1	1	0	0	1	0	1	0	0	-4.34315	-6.06755	-5.67103	0	-6.21049	-7.91709	-3.92218	-4.52998	-5.99963	-5.04017	-5.11083	-3.71446	-3.7807	-3.35864	-5.15446	-4.34315	-4.89101	-3.75893
154	0	0	1	1	1	0	1	1	1	1	1	1	1	1	1	1	1	1	1	1	1	1	1	1	0	0	1	0	1	0	0	-4.34315	-6.06755	-5.67103	0	-6.21049	-7.91709	-3.92218	-4.52998	-5.99963	-5.04017	-5.11083	-3.71446	-3.7807	-3.35864	-5.15446	-4.34315	-4.89101	-3.75893
155	0	0	0	0	0	0	0	0	0	0	1	1	1	0	0	0	1	0	0	0	0	0	0	0	0	0	0	0	0	0	0	0	0	0	0	0	0	0	0	-5.47143	-4.88474	-4.9283	0	0	0	-4.95516	0	0	0
156	1	1	1	1	1	1	1	1	1	1	1	1	1	1	1	1	1	1	1	1	1	1	1	1	1	1	1	1	1	-5.10629	-7.20921	-13.5658	-15.8414	-11.7302	-9.82277	-12.952	-14.5033	-10.8416	-8.14153	-9.48293	-7.7488	-6.65562	-6.50063	-5.47483	-6.89308	-6.72453	-4.03799	-7.41437	-11.552
157	1	1	1	1	1	1	1	1	1	1	1	1	1	1	1	1	1	1	1	1	1	1	1	1	1	1	1	1	1	-3.6558	-7.42381	-12.4437	-14.6576	-10.6451	-8.65478	-11.7494	-13.5452	-9.84116	-8.42723	-9.8076	-8.06624	-6.93458	-6.77869	-5.7151	-6.06566	-7.00389	-4.20796	-7.66367	-10.1786
158	0	0	0	1	0	0	0	1	1	0	0	1	0	1	0	0	0	0	0	0	0	1	1	1	1	1	1	1	0	0	0	0	-2.77611	0	0	0	-3.25075	-2.32244	0	0	-2.18863	0	-2.173	0	0	0	0	0	0
159	0	1	1	1	1	1	1	1	1	1	1	1	1	1	1	1	1	1	1	1	1	1	1	1	1	1	1	1	1	0	-11.6804	-10.2136	-8.93177	-9.7845	-5.39352	-9.32286	-15.4966	-10.4314	-7.87665	-7.76485	-14.4568	-11.7538	-4.00142	-5.60337	-5.06524	-10.011	-8.23248	-5.05201	-6.10364
160	1	1	1	1	1	1	1	1	1	1	1	1	1	0	1	1	1	1	0	1	1	1	1	1	1	1	1	1	1	-2.1843	-7.97096	-6.92749	-5.4749	-6.64137	-4.72422	-6.723	-13.0329	-7.65042	-5.43651	-3.59784	-7.98668	-7.24576	0	-2.51863	-2.47967	-3.98821	-5.04332	0	-5.04443
161	1	1	1	1	1	1	1	1	1	1	1	1	1	1	1	1	1	1	1	1	1	1	1	1	1	1	1	1	1	-2.57549	-10.6018	-8.02089	-6.42299	-6.81125	-3.18857	-8.49451	-13.037	-8.47371	-7.96561	-6.24098	-11.3776	-10.1111	-2.7775	-3.97871	-3.72969	-10.305	-6.46761	-6.75939	-5.62754
162	1	1	1	1	1	1	1	1	1	1	1	1	1	0	0	0	1	1	0	1	1	1	1	1	1	1	1	1	1	-2.73884	-7.93385	-6.41796	-4.36601	-6.11473	-3.74847	-6.36995	-12.4923	-6.86572	-5.1568	-2.77779	-7.06848	-6.44563	0	0	0	-3.60748	-4.73271	0	-5.10872
163	0	1	1	1	1	1	1	1	1	1	1	1	1	0	1	1	1	1	0	1	1	1	1	1	1	1	1	1	1	0	-5.91182	-4.5829	-3.5839	-5.8159	-3.76478	-5.36482	-8.83006	-4.91802	-4.27104	-2.81839	-6.4823	-5.94183	0	-2.20394	-2.88515	-3.38596	-3.86736	0	-3.51661
164	0	1	1	1	1	1	1	1	1	1	1	1	1	0	1	1	1	1	0	0	1	1	1	1	1	1	1	1	1	0	-5.23156	-5.18627	-3.61615	-3.18727	-2.8439	-4.75247	-9.81913	-4.3965	-6.6084	-4.47678	-7.73058	-7.89418	0	-3.33055	-3.37728	-4.22006	-3.33469	0	0
165	0	1	1	1	1	1	1	1	1	1	0	1	1	0	0	0	1	1	0	1	1	1	1	1	1	1	1	1	1	0	-5.8251	-4.38623	-3.11347	-5.32123	-2.74475	-6.0628	-9.33904	-5.47835	-4.27779	0	-4.79555	-4.99736	0	0	0	-3.47452	-3.78248	0	-3.54772
166	0	1	1	1	1	1	1	1	1	1	1	1	1	0	1	1	1	1	0	0	1	1	1	1	0	1	1	1	1	0	-3.66188	-3.22281	-2.18496	-2.39703	-2.29965	-3.77471	-6.25331	-2.52856	-4.32039	-2.7711	-5.48693	-5.6493	0	-2.30609	-3.20325	-3.59809	-2.55156	0	0
167	0	0	1	1	1	1	1	1	1	1	1	1	1	1	1	1	1	1	1	1	1	1	1	1	1	0	1	1	1	0	0	-3.39659	-7.62914	-5.73211	-3.687	-6.37299	-4.98749	-7.84658	-6.17562	-9.01487	-11.635	-11.7949	-2.79078	-3.91051	-4.42657	-9.01127	-7.26578	-3.93054	-5.89361
168	0	1	1	1	1	1	1	1	1	1	1	1	1	1	1	1	1	1	1	1	1	1	1	1	1	0	1	1	1	0	-2.72496	-3.71869	-7.64023	-5.80252	-2.98595	-6.54245	-4.94867	-8.80745	-6.31413	-8.87203	-10.8469	-11.0191	-2.97643	-3.05367	-4.31062	-8.56515	-5.9901	-4.37909	-6.35811
169	0	1	1	1	1	1	1	1	1	1	1	1	1	1	1	1	1	1	1	1	1	1	1	1	1	0	1	1	1	0	-2.70133	-3.68	-7.57492	-5.74675	-2.95519	-6.48577	-4.89431	-8.72573	-6.25771	-8.79789	-10.7474	-10.9194	-2.93937	-3.01642	-4.25767	-8.48374	-5.93408	-4.33941	-6.30911
170	0	1	1	1	1	0	1	1	1	1	1	1	1	1	1	1	1	1	1	1	1	1	1	1	1	0	1	1	0	0	-2.98823	-2.83188	-4.74664	-3.3648	0	-4.98059	-3.14744	-5.76089	-5.58657	-5.50363	-8.59183	-7.90592	-3.76085	-3.2308	-4.26239	-7.15095	-5.15441	-4.5379	-4.46095
171	0	0	0	0	0	0	0	0	0	0	0	0	0	0	0	1	0	0	0	0	0	1	0	0	0	0	0	1	0	0	0	0	0	0	0	0	0	0	0	0	0	0	0	0	-2.50967	0	0	0	0
172	0	0	0	0	0	0	0	0	0	0	0	0	0	0	0	1	0	0	0	0	0	1	0	0	0	0	0	1	0	0	0	0	0	0	0	0	0	0	0	0	0	0	0	0	-2.50967	0	0	0	0
173	0	0	0	0	0	0	0	0	0	0	0	0	0	0	0	0	0	0	0	0	0	1	0	0	0	0	0	1	0	0	0	0	0	0	0	0	0	0	0	0	0	0	0	0	0	0	0	0	0
174	0	0	0	0	0	0	0	0	0	0	0	0	0	0	0	0	0	0	0	0	0	1	0	0	0	0	0	0	0	0	0	0	0	0	0	0	0	0	0	0	0	0	0	0	0	0	0	0	0
175	1	1	1	1	1	1	1	1	1	1	0	1	1	1	1	1	0	1	0	0	1	1	1	1	1	1	1	1	1	-3.27884	-3.09098	-2.54056	-4.26434	-2.37025	-6.0998	-3.76113	-6.40836	-2.40675	-2.22852	0	-2.59803	-2.70459	-3.6726	-3.239	-2.8384	0	-2.54056	0	0
176	1	1	0	1	0	1	1	1	0	0	0	1	1	1	1	1	0	1	0	0	1	1	1	1	1	1	1	1	0	-2.97664	-2.7473	0	-2.45639	0	-3.91284	-2.05403	-3.6774	0	0	0	-2.13192	-2.23136	-3.07507	-3.22824	-3.22629	0	-2.14239	0	0
177	0	0	0	1	0	0	0	1	1	1	0	1	1	1	1	1	1	1	0	0	1	1	0	0	0	1	1	1	0	0	0	0	-3.0629	0	0	0	-4.39279	-2.75575	-3.79378	0	-7.53571	-5.27343	-3.01538	-5.243	-6.23093	-4.61024	-3.46611	0	0
178	1	1	0	1	0	1	1	1	0	0	0	0	0	1	1	1	0	0	0	0	1	1	1	1	1	1	1	1	1	-2.28626	-2.23395	0	-2.16275	0	-4.32647	-2.31814	-3.00313	0	0	0	0	0	-2.95675	-2.55956	-2.23213	0	0	0	0
179	1	1	0	1	0	1	1	1	0	0	0	0	0	1	1	1	0	1	0	0	1	1	1	1	1	1	1	1	1	-2.46551	-2.44648	0	-2.43372	0	-4.75494	-2.59476	-3.41934	0	0	0	0	0	-3.37095	-2.92907	-2.6097	0	-2.14954	0	0
180	1	1	0	1	0	1	1	1	0	0	0	0	0	1	1	1	0	0	0	0	1	1	1	1	1	1	1	1	0	-2.26467	-2.20846	0	-2.13052	0	-4.27511	-2.28517	-2.95377	0	0	0	0	0	-2.90764	-2.51582	-2.18775	0	0	0	0
181	0	0	0	1	0	0	0	1	0	0	0	0	1	0	1	1	0	0	0	0	1	1	1	1	1	1	1	1	0	0	0	0	-2.86706	0	0	0	-3.89348	0	0	0	0	-2.16903	0	-2.1588	-2.53038	0	0	0	0
182	0	0	0	1	0	0	0	1	0	0	0	0	1	0	1	1	0	0	0	0	1	1	1	1	1	1	1	1	0	0	0	0	-2.86706	0	0	0	-3.89348	0	0	0	0	-2.16903	0	-2.1588	-2.53038	0	0	0	0
183	0	0	0	1	0	0	0	1	0	0	0	0	1	0	1	1	0	0	0	0	1	1	1	1	1	1	1	1	0	0	0	0	-2.86706	0	0	0	-3.89348	0	0	0	0	-2.16903	0	-2.1588	-2.53038	0	0	0	0
184	0	0	0	1	0	1	1	1	0	0	0	0	0	0	0	1	0	0	0	0	1	1	1	0	1	1	1	1	0	0	0	0	-3.28468	0	-2.28142	-2.29509	-4.51886	0	0	0	0	0	0	0	-2.16347	0	0	0	0
185	0	0	0	1	0	1	1	1	0	0	0	0	0	0	0	1	0	0	0	0	1	1	1	0	1	1	1	1	0	0	0	0	-3.28468	0	-2.28142	-2.29509	-4.51886	0	0	0	0	0	0	0	-2.16347	0	0	0	0
186	1	1	0	1	0	1	1	1	0	0	0	1	0	1	1	1	0	0	0	0	1	1	1	1	1	1	1	1	0	-2.6471	-2.66325	0	-2.07227	0	-4.35979	-2.87976	-2.63736	0	0	0	-2.09841	0	-2.59896	-2.71631	-2.48096	0	0	0	0
187	1	1	0	1	0	1	1	1	0	0	0	1	0	1	1	1	0	0	0	0	1	1	1	1	1	1	1	1	0	-2.69223	-2.71733	0	-2.13029	0	-3.66167	-2.26791	-2.16988	0	0	0	-2.16988	0	-2.68234	-2.80088	-2.5694	0	0	0	0
188	1	1	0	1	0	1	1	1	0	0	0	1	0	1	1	1	0	0	0	0	1	1	1	1	1	1	1	1	0	-2.77371	-2.81516	0	-2.2358	0	-3.81357	-2.37536	-2.3004	0	0	0	-2.3004	0	-2.83438	-2.95497	-2.73104	0	0	0	0
189	0	1	0	0	0	0	0	1	1	1	1	1	1	1	1	1	1	1	0	0	1	0	0	0	0	0	1	1	0	0	-3.60366	0	0	0	0	0	-3.25075	-3.43327	-4.03227	-2.73703	-7.01209	-4.48827	-3.22941	-3.29437	-6.33729	-3.33927	-3.84781	0	0
190	0	0	0	0	0	0	0	1	0	1	0	1	1	1	1	1	0	0	0	0	0	0	0	0	0	0	0	1	0	0	0	0	0	0	0	0	-2.67793	0	-3.26711	0	-3.92254	-2.71931	-3.90064	-3.96727	-3.54237	0	0	0	0
191	0	0	0	0	0	0	0	1	0	1	0	1	1	1	1	1	1	1	0	0	0	0	0	0	0	0	0	1	0	0	0	0	0	0	0	0	-2.87374	0	-4.99366	0	-5.62361	-4.24793	-4.16933	-7.22298	-8.08103	-2.9413	-3.32777	0	0
192	0	0	0	0	0	0	0	0	0	1	1	1	1	1	1	1	1	1	1	0	0	0	0	0	0	0	0	0	0	0	0	0	0	0	0	0	0	0	-5.32831	-3.93268	-5.57818	-4.40796	-5.54526	-4.39388	-7.50539	-4.45081	-3.78369	-2.97837	0
193	0	0	0	0	0	0	0	0	0	0	0	1	0	0	1	1	0	0	0	0	0	0	0	0	0	0	0	0	0	0	0	0	0	0	0	0	0	0	0	0	-4.22065	0	0	-4.25513	-3.92621	0	0	0	0
194	0	0	0	0	0	0	0	0	0	0	0	1	0	0	1	1	0	0	0	0	0	0	0	0	0	0	0	0	0	0	0	0	0	0	0	0	0	0	0	0	-4.88474	0	0	-4.91947	-4.58785	0	0	0	0
195	0	0	0	0	0	0	0	0	0	1	0	1	1	1	1	1	1	0	0	0	0	0	0	0	0	0	0	0	0	0	0	0	0	0	0	0	0	0	-3.70695	0	-4.51482	-3.15111	-3.0925	-3.14256	-5.55104	-3.17713	0	0	0
196	0	0	0	0	0	0	0	0	0	0	0	1	1	0	1	1	1	0	0	0	0	0	0	0	0	0	0	1	0	0	0	0	0	0	0	0	0	0	0	0	-4.13387	-2.87355	0	-2.86509	-2.54951	-2.89929	0	0	0
197	0	0	0	0	0	0	0	0	0	0	0	0	0	0	1	1	0	0	0	0	0	0	0	0	0	0	0	0	0	0	0	0	0	0	0	0	0	0	0	0	0	0	0	-4.02078	-3.6932	0	0	0	0
198	0	0	0	0	0	0	0	0	0	0	0	0	0	0	1	0	0	0	0	0	0	0	0	0	0	0	0	0	0	0	0	0	0	0	0	0	0	0	0	0	0	0	0	-3.73575	0	0	0	0	0
199	0	0	0	0	0	0	0	0	0	0	0	1	1	0	1	1	1	0	1	0	0	0	0	0	0	0	0	0	0	0	0	0	0	0	0	0	0	0	0	0	-2.80712	-2.04655	0	-2.03646	-2.37873	-2.0773	0	-2.0502	0
200	0	0	0	0	0	0	0	0	0	0	0	0	0	0	0	1	0	0	0	0	0	0	0	0	0	0	0	0	0	0	0	0	0	0	0	0	0	0	0	0	0	0	0	0	-3.41019	0	0	0	0
201	0	0	0	0	0	0	0	0	0	0	0	1	0	0	1	1	0	0	0	0	0	0	0	0	0	0	0	0	0	0	0	0	0	0	0	0	0	0	0	0	-2.57463	0	0	-2.60744	-2.29647	0	0	0	0
202	1	1	1	1	1	1	1	1	1	1	1	1	1	0	1	1	1	1	1	1	1	1	1	1	1	1	1	1	1	-7.85653	-8.00985	-10.7564	-11.3371	-11.8156	-8.78445	-8.82873	-11.546	-10.8505	-5.99198	-3.67739	-7.87466	-6.86669	0	-2.84158	-5.90634	-4.79083	-5.67034	-3.04455	-10.498
203	1	1	1	1	1	1	1	1	1	1	1	1	1	0	1	1	1	1	1	1	1	1	1	1	1	1	1	1	1	-7.74632	-7.88203	-10.5549	-11.1345	-11.5945	-8.62117	-8.66537	-11.3083	-10.6316	-5.86834	-3.59211	-7.69751	-6.70885	0	-2.76062	-5.75261	-4.67162	-5.5477	-2.97633	-10.3318
204	1	1	1	1	1	1	1	1	1	1	1	1	1	0	0	0	1	1	0	1	1	1	1	1	1	1	1	1	1	-4.21494	-3.85068	-7.55019	-6.50524	-7.16987	-5.11043	-5.15854	-8.47284	-6.10398	-4.09021	-2.0947	-4.18121	-3.71257	0	0	0	-6.51458	-3.69145	0	-8.06786
205	1	1	1	1	1	1	1	1	1	1	1	1	1	0	0	1	1	1	0	1	1	1	1	1	1	1	1	1	1	-5.93356	-5.79349	-8.35412	-7.85751	-9.09162	-5.98267	-6.02454	-9.45078	-8.09496	-4.78459	-2.99699	-5.71816	-5.01029	0	0	-4.0366	-5.0894	-4.43808	0	-8.87359
206	0	1	1	1	1	1	1	1	1	1	1	1	1	1	1	1	1	1	1	0	1	1	1	1	1	0	1	1	0	0	-5.58642	-4.50746	-3.10012	-3.02866	-2.68884	-4.67103	-5.1579	-4.5505	-5.75942	-4.24316	-8.54262	-8.07962	-5.08145	-5.31511	-6.71604	-5.47835	-2.69998	-2.52025	0
207	0	1	1	1	1	1	1	1	1	1	1	1	1	1	1	1	1	1	0	0	1	1	1	0	0	0	0	1	0	0	-5.06599	-3.67123	-3.24218	-3.48123	-3.38615	-5.12082	-5.43405	-5.94348	-6.68506	-4.77439	-8.84366	-8.14058	-2.60704	-2.71471	-4.43137	-5.68005	-4.46476	0	0
208	0	1	1	1	1	1	1	1	1	1	1	1	1	1	1	1	1	1	0	0	1	1	1	0	0	0	0	0	0	0	-4.53514	-3.83488	-2.76457	-2.94321	-2.9027	-4.46893	-4.608	-5.09727	-5.87233	-4.13352	-7.67427	-7.05121	-2.11716	-2.21786	-3.65409	-4.84393	-3.83488	0	0
209	0	0	0	0	0	0	0	0	0	0	0	0	1	1	1	1	0	0	0	0	1	1	1	1	1	0	0	1	0	0	0	0	0	0	0	0	0	0	0	0	0	-2.44705	-3.42971	-3.57832	-4.95605	0	0	0	0
210	0	0	0	0	0	0	0	0	0	0	0	0	1	0	1	1	0	0	0	0	0	0	0	0	0	0	0	0	0	0	0	0	0	0	0	0	0	0	0	0	0	-2.40959	0	-2.39521	-3.8283	0	0	0	0
211	0	1	0	0	0	1	0	0	1	0	0	1	0	0	0	1	0	0	0	0	0	1	0	0	0	0	0	1	0	0	-2.96191	0	0	0	-2.02454	0	0	-2.05665	0	0	-2.52802	0	0	0	-2.05167	0	0	0	0
212	0	0	0	0	0	0	0	0	0	0	0	0	0	0	0	1	0	0	0	0	0	1	0	0	0	0	0	0	0	0	0	0	0	0	0	0	0	0	0	0	0	0	0	0	-3.14022	0	0	0	0
213	0	0	0	0	0	0	0	0	0	0	0	0	0	0	0	0	0	0	0	0	0	1	0	0	0	0	0	0	0	0	0	0	0	0	0	0	0	0	0	0	0	0	0	0	0	0	0	0	0
214	0	0	1	0	1	0	0	1	1	0	1	1	1	1	1	1	1	1	1	0	1	1	1	1	0	0	0	1	0	0	0	-2.43571	0	-3.94276	0	0	-5.64191	-5.15225	0	-3.44773	-4.76241	-4.87882	-2.41356	-2.49834	-3.26047	-5.85523	-5.05711	-3.04835	0
215	0	0	0	0	1	0	0	1	1	0	0	1	1	1	1	1	1	1	1	0	1	1	0	0	0	0	0	1	0	0	0	0	0	-3.64842	0	0	-5.03246	-5.35047	0	0	-3.05905	-3.12441	-2.172	-2.23219	-2.62148	-2.27392	-3.77829	-2.20495	0
216	0	0	1	0	1	0	0	1	1	0	0	1	0	0	0	0	0	1	0	0	1	1	0	0	0	0	0	1	0	0	0	-2.35194	0	-4.56299	0	0	-3.94962	-4.17794	0	0	-2.88449	0	0	0	0	0	-2.35194	0	0
217	0	0	0	0	1	0	0	1	1	0	0	0	0	0	0	0	0	0	0	0	1	1	0	0	0	0	1	1	0	0	0	0	0	-4.9515	0	0	-3.05803	-3.19822	0	0	0	0	0	0	0	0	0	0	0
218	0	0	0	0	0	0	1	1	0	1	1	1	1	1	1	1	1	0	0	0	0	0	0	0	0	0	0	1	0	0	0	0	0	0	0	-3.27689	-5.43101	0	-2.11819	-2.09338	-3.33191	-4.42612	-9.00059	-4.40961	-6.93596	-2.4873	0	0	0
219	0	0	0	0	0	0	0	1	0	0	1	1	1	1	1	1	1	0	0	0	0	0	0	0	0	0	0	0	0	0	0	0	0	0	0	0	-4.37756	0	0	-3.57874	-3.00919	-3.0512	-5.83475	-3.04268	-2.72445	-3.07712	0	0	0
220	0	0	0	0	0	0	0	1	1	0	1	0	1	1	1	1	1	1	0	0	1	0	0	0	0	0	0	0	0	0	0	0	0	0	0	0	-4.08197	-2.12912	0	-2.53835	0	-2.03689	-4.05515	-3.03079	-3.6179	-2.06126	-2.42967	0	0
221	0	0	0	0	0	0	0	1	1	0	0	0	0	0	0	0	0	0	0	0	0	0	0	0	0	0	0	0	0	0	0	0	0	0	0	0	-4.66479	-3.35876	0	0	0	0	0	0	0	0	0	0	0
222	0	1	1	1	1	0	0	1	1	1	1	1	1	1	1	1	1	1	1	1	1	1	1	1	0	1	1	1	1	0	-2.08607	-4.22863	-3.0629	-2.59972	0	0	-3.05562	-3.40489	-6.38137	-7.23243	-9.30644	-9.53574	-3.01538	-3.13825	-4.80174	-3.89507	-4.22863	-5.35818	-6.42084
223	0	1	1	1	1	0	1	1	1	1	1	1	1	1	1	1	1	1	1	1	1	1	1	0	0	0	1	1	0	0	-3.16703	-3.62919	-3.91547	-2.62811	0	-3.11156	-3.59322	-3.05289	-5.95579	-8.16495	-10.5577	-9.61694	-3.55858	-3.66417	-4.55184	-7.54908	-3.62919	-6.66343	-3.95815
224	0	0	1	1	1	0	0	1	1	1	1	1	1	1	1	1	1	1	1	1	1	1	1	1	0	1	1	1	1	0	0	-3.87782	-2.79707	-2.34656	0	0	-3.33698	-3.07498	-5.92802	-7.6688	-9.48682	-9.72869	-3.29225	-3.42884	-4.97348	-4.90085	-4.64292	-4.98693	-6.03607
225	0	0	1	1	1	0	1	1	1	1	1	1	1	1	1	1	1	1	1	1	1	1	1	0	0	1	1	1	0	0	0	-5.13714	-4.52241	-3.15224	0	-5.74587	-3.22147	-2.73654	-5.49353	-7.57412	-11.945	-8.85355	-3.96871	-3.29057	-4.07141	-10.0458	-5.13714	-6.19254	-4.76208
226	0	1	1	1	1	0	1	1	1	1	1	1	1	1	1	1	1	1	1	1	1	1	1	0	0	1	1	1	1	0	-3.08544	-5.54233	-4.56349	-3.06599	0	-3.47643	-3.57508	-3.79985	-7.17768	-8.53007	-10.9567	-8.38937	-3.54884	-3.62873	-3.12233	-5.94277	-4.31238	-7.81663	-5.59635
227	0	1	1	1	1	0	1	1	1	1	1	1	1	1	1	1	1	1	1	1	1	1	1	0	0	1	1	1	1	0	-3.02231	-5.41488	-4.45824	-2.98464	0	-3.39345	-3.4738	-3.69748	-7.02604	-8.3548	-10.7122	-8.19375	-3.4477	-3.52718	-3.0237	-5.79469	-4.20796	-7.66367	-5.48861
228	0	1	1	1	1	0	1	1	1	1	1	1	1	1	0	1	1	1	1	1	1	1	1	1	0	1	1	1	0	0	-3.20462	-5.78352	-3.52357	-2.16797	0	-4.90222	-2.74225	-2.9198	-4.74026	-7.40146	-8.63162	-4.96137	-2.72153	0	-2.38504	-3.87711	-2.24472	-5.1869	-4.34008
229	0	1	1	1	1	0	1	1	1	1	1	1	1	1	0	1	1	1	1	1	1	1	1	1	0	1	1	1	0	0	-3.20462	-5.78352	-3.52357	-2.16797	0	-4.90222	-2.74225	-2.9198	-4.74026	-7.40146	-8.63162	-4.96137	-2.72153	0	-2.38504	-3.87711	-2.24472	-5.1869	-4.34008
230	0	0	1	1	1	0	1	0	0	1	1	1	1	0	0	1	1	1	1	1	1	1	1	1	0	1	1	1	1	0	0	-4.19581	-3.45061	-3.08506	0	-4.65282	0	0	-2.47963	-3.38758	-6.2079	-3.41924	0	0	-2.10139	-4.38618	-4.19581	-2.81261	-4.4488
231	0	0	1	0	0	0	1	0	0	0	1	1	0	0	0	1	0	0	0	1	1	1	0	1	0	0	0	1	0	0	0	-4.05749	0	0	0	-3.01364	0	0	0	-2.89139	-4.68129	0	0	0	-2.06454	0	0	0	-3.54456
232	0	0	1	0	0	0	1	0	0	0	1	1	0	0	0	1	0	0	0	1	1	1	0	1	0	0	0	1	0	0	0	-4.05749	0	0	0	-3.01364	0	0	0	-2.89139	-4.68129	0	0	0	-2.06454	0	0	0	-3.54456
233	0	1	1	1	0	0	1	0	0	1	1	1	1	1	1	1	1	1	1	1	1	1	1	0	0	1	1	1	0	0	-2.15517	-3.68507	-3.0283	0	0	-4.13194	0	0	-4.95818	-7.08822	-9.56401	-6.53477	-3.62165	-2.91627	-3.82056	-7.65616	-3.68507	-6.7428	-2.92833
234	0	0	1	0	0	0	1	1	0	1	1	1	1	0	0	1	1	1	1	1	1	1	1	0	0	0	1	1	0	0	0	-2.80834	0	0	0	-3.04161	-3.49294	0	-2.94535	-2.91922	-4.72871	-3.54823	0	0	-2.09094	-2.43065	-2.80834	-3.21055	-3.57299
235	0	0	1	0	0	0	1	0	0	0	1	1	1	1	1	1	1	1	1	1	1	1	1	0	0	0	0	1	0	0	0	-2.60253	0	0	0	-2.89921	0	0	0	-2.74313	-4.76334	-2.09953	-2.03015	-2.08938	-2.44429	-2.97975	-2.60253	-3.11608	-2.43538
236	0	1	1	1	1	0	1	1	1	1	1	1	1	1	1	1	1	0	1	1	1	1	1	1	0	0	1	1	1	0	-2.51794	-6.66142	-4.70012	-3.25357	0	-3.75694	-3.54115	-4.78623	-5.82044	-6.9617	-6.52409	-5.57934	-3.51067	-2.72933	-3.01788	-3.66787	0	-6.44465	-4.62766
237	0	0	1	0	0	0	0	0	0	0	0	1	0	0	0	0	0	0	0	1	1	1	0	1	0	0	0	1	0	0	0	-3.20423	0	0	0	0	0	0	0	0	-5.40974	0	0	0	0	0	0	0	-3.9778
238	0	0	1	0	0	0	0	0	0	0	0	1	0	0	0	0	0	0	0	1	1	1	0	1	0	0	0	1	0	0	0	-2.8367	0	0	0	0	0	0	0	0	-4.77732	0	0	0	0	0	0	0	-3.60209
239	1	1	1	1	1	1	1	1	1	1	1	1	1	1	1	1	1	1	1	1	1	1	1	1	1	1	1	1	1	-3.23546	-5.15097	-13.6926	-12.8844	-13.3238	-7.51422	-10.2942	-11.6443	-9.65556	-11.3694	-7.21899	-10.3695	-9.2919	-2.79888	-4.76288	-4.98535	-8.17438	-6.91721	-8.01649	-9.01963
240	1	1	1	1	1	1	1	1	1	1	1	1	1	1	1	1	1	1	1	1	1	1	1	1	1	1	1	1	1	-3.17058	-5.04222	-13.3978	-12.6131	-13.0299	-7.33946	-10.0713	-11.3549	-9.41375	-11.1229	-7.04511	-10.1049	-9.05136	-3.5685	-4.61818	-5.78277	-7.95782	-6.74433	-7.8404	-8.84142
241	1	1	1	1	1	1	1	1	1	1	1	1	1	0	0	0	1	1	0	1	1	1	1	1	0	0	1	1	1	-2.76248	-4.92906	-4.81972	-4.67137	-3.27414	-2.31234	-4.96782	-5.55399	-5.5517	-3.29409	-3.85635	-4.92491	-3.90968	0	0	0	-5.22635	-2.92107	0	-5.15586
242	0	0	1	0	1	0	0	1	1	1	1	1	1	1	1	1	1	0	1	1	1	1	0	1	1	1	1	1	0	0	0	-4.73182	0	-3.20488	0	0	-6.09058	-4.80053	-3.86505	-3.15755	-5.44236	-5.00649	-3.61045	-3.79148	-4.68281	-2.8445	0	-2.65267	-2.10195
243	0	0	1	0	0	0	0	0	0	1	1	1	1	0	1	0	0	0	1	0	1	0	0	1	0	1	0	1	0	0	0	-2.41745	0	0	0	0	0	0	-2.62302	-4.33721	-5.60331	-3.21759	0	-2.4772	0	0	0	-2.16729	0
244	0	0	0	0	1	0	0	0	0	0	0	0	0	0	0	0	0	0	0	0	1	0	0	0	0	1	0	1	0	0	0	0	0	-4.32626	0	0	0	0	0	0	0	0	0	0	0	0	0	0	0
245	0	1	1	1	1	0	1	1	1	1	1	1	1	1	1	1	1	1	1	1	1	1	1	1	0	1	1	1	1	0	-4.23822	-6.25232	-6.51296	-4.58121	0	-5.01063	-5.47854	-5.71598	-9.99857	-9.93408	-13.7499	-12.083	-4.05634	-5.53536	-4.99498	-8.72257	-6.25232	-10.6526	-7.57449
246	0	1	1	1	1	0	1	1	1	1	1	1	1	1	0	0	1	1	1	1	1	1	1	1	0	0	1	1	1	0	-5.70112	-8.8548	-9.11983	-6.58035	0	-7.01852	-8.06423	-8.30751	-11.4595	-9.05045	-10.2133	-10.3015	-4.20376	0	0	-10.3559	-6.69218	-9.56182	-10.1945
247	0	1	1	1	1	0	1	1	1	1	1	1	1	1	0	0	1	1	1	1	1	1	1	1	0	0	1	1	1	0	-4.56694	-6.8187	-7.0808	-5.02223	0	-5.45456	-6.03933	-6.27871	-8.89821	-8.84314	-9.3851	-9.48724	-3.0925	0	0	-11.3779	-5.13243	-7.51865	-8.14671
248	0	1	1	1	1	0	1	1	1	1	1	1	1	1	0	0	1	1	1	1	1	1	1	1	0	0	1	1	1	0	-4.56694	-6.8187	-7.0808	-5.02223	0	-5.45456	-6.03933	-6.27871	-8.89821	-8.84314	-9.3851	-9.48724	-3.0925	0	0	-11.3779	-5.13243	-7.51865	-8.14671
249	0	1	1	1	1	0	1	1	1	1	1	1	1	1	1	1	1	1	1	1	1	1	1	1	0	0	1	1	1	0	-4.41548	-6.55684	-8.60311	-6.41817	0	-6.9624	-5.77987	-6.01842	-10.4459	-10.3812	-10.7376	-10.8547	-7.31253	-5.83696	-5.29361	-10.927	-8.28662	-11.1012	-7.88235
250	0	1	1	1	1	0	1	1	1	1	1	1	1	1	0	0	1	1	1	1	1	1	1	1	0	0	1	1	1	0	-4.46398	-6.64051	-6.9022	-4.88368	0	-5.31518	-5.86274	-6.10157	-8.67831	-8.6233	-9.12385	-9.2258	-2.9928	0	0	-11.0706	-4.99364	-7.33946	-7.96686
251	0	1	1	1	1	0	1	1	1	1	1	1	1	1	0	0	1	0	1	1	1	1	1	1	0	0	1	0	0	0	-6.91428	-8.5015	-8.71323	-5.81221	0	-6.14054	-7.86854	-8.06354	-8.69456	-8.65782	-7.86854	-7.92715	-5.40706	0	0	-7.9633	0	-9.06578	-6.69061
252	0	1	1	1	1	0	1	1	1	1	1	1	1	1	0	0	1	1	1	1	1	1	1	1	0	1	1	1	0	0	-5.38769	-5.44392	-4.26103	-2.70123	0	-4.37335	-7.39405	-4.91485	-8.81962	-7.15394	-8.86167	-8.97716	-2.32213	0	0	-6.13541	-4.05749	-4.60198	-6.75443
253	0	1	1	1	1	0	1	1	1	1	1	1	1	1	0	0	1	1	1	1	1	1	1	1	0	0	1	1	1	0	-5.26347	-8.04892	-8.31311	-5.97101	0	-6.40751	-7.26155	-7.50371	-8.2898	-10.3757	-9.18904	-9.27688	-3.77267	0	0	-9.33107	-4.25418	-8.75391	-7.14206
254	0	1	1	1	1	0	1	1	1	1	1	1	1	1	1	1	1	1	1	1	1	1	1	1	0	0	1	1	1	0	-4.01187	-5.8662	-6.12559	-4.27977	0	-6.26864	-5.0972	-5.33298	-9.43425	-7.6715	-9.56747	-9.6837	-3.75897	-3.82531	-3.40253	-9.75545	-4.38845	-8.27995	-7.18337
255	0	1	1	1	1	0	1	1	1	1	1	1	1	0	0	0	1	1	1	1	1	1	1	0	0	0	1	1	0	0	-5.70112	-6.69218	-6.9027	-4.60505	0	-7.01852	-6.06384	-6.25723	-9.09645	-6.8476	-8.06423	-8.13732	0	0	0	-8.18241	-6.69218	-9.56182	-7.75507
256	0	1	1	1	1	0	1	1	1	1	1	1	1	0	0	0	1	1	1	1	1	1	1	1	0	0	1	1	0	0	-5.54842	-5.64411	-4.41877	-2.81573	0	-4.53149	-7.681	-5.11296	-9.11073	-5.83491	-7.681	-7.78158	0	0	0	-6.37733	-4.21444	-4.76085	-6.95795
257	0	1	1	1	1	0	1	1	1	1	1	1	1	0	0	0	1	1	1	1	1	1	1	0	0	0	1	1	0	0	-4.93803	-5.63593	-5.84485	-3.84996	0	-5.95986	-5.01373	-5.20499	-7.70812	-7.66239	-8.46542	-8.5529	0	0	0	-8.60688	-5.63593	-8.17097	-6.69241
258	0	1	1	1	1	0	1	1	1	1	1	1	1	1	1	1	1	1	1	1	1	1	1	1	0	0	1	1	1	0	-3.88094	-5.64411	-5.90267	-4.10622	0	-6.0453	-4.87829	-5.11296	-9.11073	-7.39921	-9.19551	-9.31137	-3.58813	-3.65407	-3.23413	-9.3829	-4.21444	-8.00624	-6.95795
259	0	1	1	1	1	0	1	1	1	1	1	1	1	1	1	1	1	1	1	1	1	1	1	1	0	0	1	0	0	0	-2.97707	-5.32367	-4.3829	-2.92647	0	-3.33405	-2.45749	-2.63141	-4.3608	-8.22935	-9.20714	-9.34983	-7.87702	-6.7892	-7.06799	-8.13247	-4.13323	-9.0376	-5.41141
260	0	1	1	1	1	0	1	1	1	1	1	1	1	1	1	1	1	1	1	1	1	1	1	1	0	0	1	1	1	0	-3.60366	-5.17659	-5.43308	-3.74075	0	-5.57467	-5.6763	-4.65063	-8.43141	-6.82655	-8.41771	-8.53265	-3.22941	-3.29437	-2.88148	-8.60361	-3.84781	-7.43	-6.48212
261	0	1	1	1	0	0	1	1	1	1	1	1	1	0	0	0	1	0	1	0	1	1	1	0	0	0	1	0	0	0	-7.31151	-6.29241	-6.45035	0	0	-6.53715	-5.81974	-5.96543	-6.43643	-6.40903	-5.81974	-5.86354	0	0	0	-5.89054	0	-6.71311	0
262	0	1	1	1	0	0	1	1	1	1	1	1	1	0	0	0	1	0	1	1	1	1	1	1	0	0	1	1	1	0	-3.196	-2.78372	-2.15862	0	0	-3.1464	-5.41196	-2.3164	-4.94118	-4.88159	-5.41196	-5.53152	0	0	0	-3.78508	0	-3.41299	-3.99453
263	0	1	1	1	1	0	1	1	1	1	1	1	1	1	1	1	1	1	1	0	1	1	1	0	0	0	1	1	0	0	-5.01195	-4.00533	-5.94601	-3.92288	0	-6.06112	-3.54274	-3.68492	-4.14694	-7.79342	-8.62761	-8.71519	-6.78559	-5.15978	-4.72275	-6.93111	-4.00533	-6.29487	0
264	0	0	1	1	0	0	1	1	1	1	1	1	1	0	0	0	1	1	1	1	1	1	1	0	0	0	1	1	0	0	0	-3.79799	-3.95274	0	0	-4.03795	-4.82998	-3.47898	-5.64077	-5.60457	-6.4459	-6.51813	0	0	0	-6.5627	-3.79799	-4.21099	-4.58052
265	0	0	1	1	0	0	1	1	1	1	1	1	1	0	0	0	1	0	1	0	1	1	1	0	0	0	1	1	0	0	0	-4.25418	-4.41005	0	0	-4.49583	-3.78944	-3.93237	-6.27359	-8.24394	-7.26155	-7.3343	0	0	0	-5.55052	0	-6.64181	0
266	0	0	1	1	0	0	1	1	1	1	1	1	1	0	0	0	1	0	1	0	1	1	1	0	0	0	1	1	0	0	0	-4.25418	-4.41005	0	0	-4.49583	-3.78944	-3.93237	-6.27359	-8.24394	-7.26155	-7.3343	0	0	0	-5.55052	0	-6.64181	0
267	0	1	1	1	1	0	1	1	1	1	1	1	1	1	1	1	1	1	1	1	1	1	1	1	0	0	1	1	1	0	-2.94784	-5.2648	-4.33426	-2.88895	0	-3.29571	-3.35479	-3.5771	-6.84739	-8.14836	-6.62107	-6.73276	-3.32885	-2.46257	-2.908	-4.50463	-2.00187	-7.48339	-5.36153
268	0	0	1	1	0	0	1	1	1	1	1	1	1	1	1	0	1	0	1	0	1	1	1	0	0	0	1	1	0	0	0	-2.47066	-2.61838	0	0	-2.70006	-3.0423	-2.1692	-5.13662	-5.09228	-7.96709	-6.7231	-3.02118	-2.06861	0	-5.48527	0	-4.17232	0
269	0	0	0	1	0	0	0	0	0	1	1	1	1	1	1	1	1	1	0	0	0	1	1	0	0	0	1	0	0	0	0	0	-4.2384	0	0	0	0	0	-4.22468	-7.93314	-6.95267	-7.02525	-3.60289	-3.6537	-3.3288	-5.31375	-4.0829	0	0
270	0	0	1	1	1	0	1	1	1	1	1	1	1	0	0	0	1	1	1	1	1	1	1	0	0	0	1	1	0	0	0	-4.97825	-7.31784	-6.99486	0	-7.43386	-4.50919	-4.65362	-5.12141	-7.26263	-6.47704	-6.53531	0	0	0	-6.57126	-4.97825	-7.66926	-5.76977
271	0	0	1	1	1	0	1	1	1	1	1	1	1	0	0	0	1	1	1	1	1	1	1	0	0	0	1	1	0	0	0	-4.97825	-7.31784	-6.99486	0	-7.43386	-4.50919	-4.65362	-5.12141	-7.26263	-6.47704	-6.53531	0	0	0	-6.57126	-4.97825	-7.66926	-5.76977
272	0	0	1	0	0	0	0	0	0	0	1	0	0	0	0	0	0	0	0	0	1	1	0	0	0	0	0	0	0	0	0	-7.65981	0	0	0	0	0	0	0	-5.47143	0	0	0	0	0	0	0	0	0
273	0	0	1	1	0	0	1	1	1	1	1	1	1	0	0	0	1	1	1	0	1	1	1	0	0	0	1	0	0	0	0	-4.82496	-4.98177	0	0	-5.06801	-4.35662	-4.5008	-7.07891	-7.04234	-6.25766	-6.31585	0	0	0	-6.35175	-6.88677	-7.44863	0
274	0	0	1	1	1	1	1	1	0	1	1	1	1	1	1	1	1	1	1	1	1	1	1	0	0	0	1	1	0	0	0	-3.32498	-3.52357	-3.22011	-2.45698	-2.47082	-2.74225	0	-6.06362	-6.01018	-6.06493	-7.43128	-3.74074	-2.78462	-2.38504	-6.22338	-2.24472	-3.8575	-5.79981
275	0	0	1	1	0	0	1	1	1	1	1	1	1	0	0	0	1	1	1	1	1	1	1	1	0	0	1	1	0	0	0	-5.63593	-4.08743	0	0	-4.17283	-3.47043	-3.61236	-4.07374	-5.79014	-5.01373	-5.07117	0	0	0	-5.10661	-3.9323	-4.34621	-4.71633
276	0	0	1	1	1	0	1	1	1	1	1	1	1	0	0	0	1	0	1	1	1	1	1	0	0	0	1	1	0	0	0	-3.86333	-4.01827	-3.7811	0	-4.10357	-3.40217	-3.54385	-4.0046	-3.9777	-4.91929	-3.44472	0	0	0	-3.47097	0	-4.27678	-4.64661
277	0	1	1	1	0	0	1	1	1	1	1	1	1	0	0	0	1	1	1	1	1	1	1	1	0	0	1	1	0	0	-4.24492	-4.03799	-3.15024	0	0	-3.25831	-5.39807	-3.5311	-6.77903	-4.22149	-5.39807	-5.49438	0	0	0	-4.44856	-2.95519	-3.47914	-5.31285
278	0	1	1	1	1	0	1	1	1	1	1	1	1	0	0	0	1	1	1	1	1	1	1	0	0	0	1	1	0	0	-5.35966	-6.21537	-6.42529	-4.26659	0	-6.54081	-5.58933	-5.78192	-6.40677	-6.37033	-5.58933	-5.64719	0	0	0	-5.68288	-4.34948	-6.77529	-5.13725
279	0	0	1	1	0	0	1	1	1	1	1	1	1	1	0	0	1	0	1	0	1	1	1	0	0	0	1	1	0	0	0	-3.09221	-3.24417	0	0	-3.32799	-2.64245	-2.78017	-6.22388	-6.17875	-6.65377	-6.73973	-2.62633	0	0	-5.33113	0	-5.03235	0
280	0	0	1	1	1	0	1	1	1	1	1	1	1	0	0	0	1	0	1	1	1	1	1	0	0	0	1	1	0	0	0	-5.59666	-5.75423	-5.5129	0	-5.84084	-5.12544	-5.27062	-5.74034	-5.713	-5.12544	-5.16908	0	0	0	-5.19599	0	-6.01646	-6.39044
281	0	1	1	1	1	0	1	1	1	1	1	1	1	1	1	0	1	0	1	1	1	1	1	0	0	0	1	1	0	0	-5.09041	-4.0829	-4.2384	-4.00034	0	-4.32398	-3.61959	-3.76202	-6.03519	-5.99885	-5.2206	-5.27821	-5.1981	-3.6537	0	-3.68877	0	-6.4028	-4.86842
282	0	0	1	1	1	0	1	1	1	1	1	1	1	1	1	1	1	0	1	1	1	1	1	0	0	0	1	1	0	0	0	-4.00533	-4.16064	-3.92288	0	-6.06112	-3.54274	-3.68492	-5.92756	-4.11998	-5.11392	-5.17145	-3.52606	-3.57678	-3.25255	-3.61178	0	-6.29487	-4.7901
283	0	0	1	1	1	0	0	1	1	1	1	1	1	0	0	0	1	0	1	1	0	1	1	0	0	0	1	0	0	0	0	-5.35524	-5.51261	-5.27158	0	0	-4.88474	-5.02967	-5.49874	-5.47143	-4.88474	-4.9283	0	0	0	-4.95516	0	-5.77458	-6.14826
284	0	0	1	1	1	0	1	1	1	1	1	1	1	1	1	1	1	0	1	1	1	1	1	0	0	0	1	1	0	0	0	-3.67684	-3.83122	-3.59493	0	-5.60666	-3.21782	-3.35876	-5.47368	-3.79079	-4.66479	-4.7219	-3.2013	-3.25155	-2.93066	-3.28625	0	-5.8395	-4.45787
285	0	0	0	0	0	0	0	0	0	1	0	1	1	0	0	0	1	0	0	1	1	1	1	0	0	0	1	1	0	0	0	0	0	0	0	0	0	0	-4.59508	0	-3.98643	-4.02952	0	0	0	-5.82668	0	0	-5.24113
286	0	0	1	1	0	0	0	1	1	1	1	1	1	0	0	0	1	0	1	1	1	1	1	0	0	0	1	0	0	0	0	-2.62711	-2.77611	0	0	0	-2.18863	-3.43327	-4.03227	-2.73703	-3.25075	-3.30547	0	0	0	-5.81304	0	-3.0262	-3.38658
287	0	0	1	0	1	0	0	1	0	1	1	1	1	1	1	1	1	0	0	1	0	1	1	0	0	0	1	1	0	0	0	-3.24402	0	-3.16309	0	0	-2.79142	0	-4.8787	-4.84286	-4.07834	-5.54981	-4.05634	-2.82459	-2.50967	-5.5938	0	0	-5.73669
288	0	1	1	1	0	0	1	1	1	1	1	1	1	0	0	0	1	1	1	1	1	1	1	0	0	0	1	1	0	0	-2.58993	-2.53336	-2.72314	0	0	-2.82858	-3.679	-3.00495	-3.71977	-3.67739	-3.679	-3.75789	0	0	0	-3.8067	-2.53336	-4.15248	-4.75064
289	0	0	0	0	0	0	0	0	0	0	1	1	1	0	0	0	1	0	0	0	1	1	1	0	0	0	1	0	0	0	0	0	0	0	0	0	0	0	0	-5.47143	-4.88474	-4.9283	0	0	0	-4.95516	0	0	0
290	0	0	0	0	0	0	0	0	0	0	1	1	1	0	0	0	1	0	0	0	1	1	1	0	0	0	1	0	0	0	0	0	0	0	0	0	0	0	0	-5.47143	-4.88474	-4.9283	0	0	0	-4.95516	0	0	0
291	0	0	0	0	0	0	1	0	0	1	1	1	1	1	0	0	0	0	1	0	0	0	0	0	0	0	0	1	0	0	0	0	0	0	0	-5.06801	0	0	-4.96794	-4.94073	-4.35662	-4.39995	-4.3397	0	0	0	0	-5.24294	0
292	0	0	1	1	0	0	0	1	1	1	1	1	1	0	0	0	1	0	1	1	1	1	1	0	0	0	1	0	0	0	0	-3.41774	-3.57119	0	0	0	-2.96229	-4.50194	-5.11723	-3.53099	-4.31308	-4.36978	0	0	0	-4.40477	0	-3.82759	-4.19504
293	0	0	1	1	0	0	0	1	1	1	1	1	1	0	0	0	1	0	1	1	1	1	1	0	0	0	1	0	0	0	0	-3.41774	-3.57119	0	0	0	-2.96229	-4.50194	-5.11723	-3.53099	-4.31308	-4.36978	0	0	0	-4.40477	0	-3.82759	-4.19504
294	0	0	0	0	0	0	1	0	0	1	1	1	1	1	0	0	0	0	1	0	0	0	0	0	0	0	0	1	0	0	0	0	0	0	0	-4.80743	0	0	-4.70758	-4.68043	-4.09804	-4.14121	-4.08118	0	0	0	0	-4.98201	0
295	0	0	0	1	0	0	1	0	0	1	1	1	1	0	0	0	1	0	1	0	1	1	1	0	0	0	1	0	0	0	0	0	-3.48084	0	0	-3.56521	0	0	-3.46733	-3.44074	-4.1914	-4.24793	0	0	0	-4.28282	0	-3.73671	0
296	0	1	1	0	0	0	1	1	1	1	1	1	1	0	0	0	1	0	1	1	1	1	1	0	0	0	1	1	0	0	-2.97026	-2.52065	0	0	0	-2.04915	-3.27467	-2.06582	-4.54987	-2.68844	-3.27467	-3.36174	0	0	0	-2.65633	0	-2.25163	-3.71111
297	0	0	0	0	0	0	0	1	1	0	1	1	1	0	0	0	1	1	0	0	1	1	1	1	0	0	1	0	0	0	0	0	0	0	0	0	-2.03708	-2.1692	0	-3.78231	-3.0423	-3.09644	0	0	0	-3.1299	-3.63406	0	0
298	0	0	0	0	0	0	0	0	0	1	0	1	1	0	0	0	1	0	0	0	0	1	1	0	0	0	1	0	0	0	0	0	0	0	0	0	0	0	-4.39631	0	-3.78944	-3.83237	0	0	0	-3.85886	0	0	0
299	0	0	0	0	0	0	0	0	0	1	1	1	1	0	0	0	0	0	0	0	0	0	0	0	0	0	0	0	0	0	0	0	0	0	0	0	0	0	-4.30757	-4.28054	-3.70159	-3.74444	0	0	0	0	0	0	0
300	0	1	1	1	1	0	1	1	1	1	1	1	1	1	1	0	1	0	1	1	1	1	1	0	0	0	1	1	0	0	-3.50813	-2.53509	-2.68336	-2.45675	0	-2.76532	-2.09941	-2.23225	-3.90584	-3.8708	-3.12807	-3.18246	-3.10686	-2.13112	0	-2.16379	0	-4.2618	-3.2916
301	0	0	0	0	0	0	0	0	0	0	0	0	0	0	0	0	0	0	0	0	0	0	0	0	0	0	0	1	0	0	0	0	0	0	0	0	0	0	0	0	0	0	0	0	0	0	0	0	0
302	0	0	0	0	0	0	0	0	0	0	0	1	1	0	0	0	1	0	0	0	1	1	0	0	0	0	0	0	0	0	0	0	0	0	0	0	0	0	0	0	-3.21782	-3.26014	0	0	0	-3.28625	0	0	0
303	0	0	0	0	0	0	0	0	0	0	0	1	0	0	0	0	0	0	0	0	0	0	0	0	0	0	0	0	0	0	0	0	0	0	0	0	0	0	0	0	-2.87374	0	0	0	0	0	0	0	0
304	0	0	0	0	0	0	0	0	0	0	0	0	0	0	0	0	1	0	0	0	0	0	0	0	0	0	0	0	0	0	0	0	0	0	0	0	0	0	0	0	0	0	0	0	0	-2.74487	0	0	0
305	0	0	0	0	0	0	0	0	0	0	0	0	0	0	0	0	1	0	0	0	0	0	1	0	0	0	0	0	0	0	0	0	0	0	0	0	0	0	0	0	0	0	0	0	0	-2.35123	0	0	0
306	0	0	0	0	0	0	0	0	0	0	0	1	0	0	0	0	0	0	0	0	0	0	0	0	0	0	0	0	0	0	0	0	0	0	0	0	0	0	0	0	-2.21214	0	0	0	0	0	0	0	0
307	0	1	1	1	1	1	1	1	1	1	1	1	1	0	1	1	1	1	1	1	1	1	1	1	1	1	1	1	1	0	-5.92507	-9.46008	-8.0599	-12.862	-4.88349	-8.23369	-9.98709	-8.69757	-4.77126	-3.27813	-6.8094	-6.89554	0	-2.74758	-3.59197	-5.45819	-6.11539	-3.57286	-11.3451
308	1	1	1	1	1	1	1	1	1	1	1	1	1	0	0	1	1	1	1	1	1	1	1	1	1	1	1	1	1	-3.80548	-4.58381	-8.45482	-7.41159	-11.1644	-4.81909	-6.18851	-9.87687	-7.59875	-3.45972	-2.31822	-4.80869	-6.07978	0	0	-2.34188	-4.94245	-4.45147	-2.60095	-8.90021
309	1	1	1	1	1	1	1	1	1	0	0	1	1	0	0	0	1	1	0	1	1	1	1	1	1	1	1	1	1	-6.17094	-5.40161	-7.85728	-7.74069	-9.1521	-6.32847	-5.5633	-7.81807	-6.31669	0	0	-2.68925	-3.34626	0	0	0	-5.29281	-2.20236	0	-6.62413
310	1	1	1	1	1	1	1	1	1	0	0	1	1	0	0	0	1	1	0	1	1	1	1	1	1	1	1	1	1	-5.75474	-5.58922	-11.2893	-8.61456	-8.71668	-6.73679	-3.9021	-12.0759	-8.701	0	0	-3.85864	-3.96934	0	0	0	-4.03802	-2.64302	0	-4.04953
311	1	1	1	1	1	1	0	1	1	0	0	1	1	0	0	0	1	0	0	1	1	1	1	1	1	1	1	1	1	-4.01285	-2.13383	-3.64302	-2.99353	-3.49267	-2.22374	0	-5.36964	-2.29471	0	0	-2.09442	-2.8915	0	0	0	-2.19113	0	0	-2.89962
312	0	0	1	1	1	1	0	1	1	0	0	0	0	0	0	0	0	0	0	1	0	1	1	1	1	1	1	1	1	0	0	-4.62019	-2.40262	-3.57155	-3.32811	0	-4.2886	-4.66956	0	0	0	0	0	0	0	0	0	0	-2.40786
313	0	0	1	1	1	1	0	1	1	0	0	1	1	0	0	0	1	0	0	0	1	1	1	0	0	0	1	1	0	0	0	-4.54742	-3.74134	-4.39055	-3.85312	0	-3.679	-3.00495	0	0	-2.79051	-2.03364	0	0	0	-2.06434	0	0	0
314	0	0	1	0	1	0	0	1	0	0	0	0	0	0	0	0	0	0	0	0	0	1	1	1	1	0	1	0	1	0	0	-2.30988	0	-2.21216	0	0	-3.34193	0	0	0	0	0	0	0	0	0	0	0	0
315	0	0	0	0	0	0	0	1	0	0	0	0	0	0	0	1	0	0	0	0	1	1	1	1	0	0	1	0	0	0	0	0	0	0	0	0	-2.54218	0	0	0	0	0	0	0	-2.26462	0	0	0	0
316	0	0	0	0	0	0	0	1	0	0	0	0	0	0	0	0	0	0	0	0	1	1	1	1	1	0	1	0	0	0	0	0	0	0	0	0	-2.28588	0	0	0	0	0	0	0	0	0	0	0	0
317	0	0	0	0	0	0	0	0	0	0	0	0	0	0	0	0	0	0	0	0	0	0	0	1	0	0	0	0	0	0	0	0	0	0	0	0	0	0	0	0	0	0	0	0	0	0	0	0	0
318	0	0	0	0	0	0	0	0	0	0	0	0	0	0	0	0	0	0	0	0	0	0	0	0	1	0	0	0	0	0	0	0	0	0	0	0	0	0	0	0	0	0	0	0	0	0	0	0	0
319	0	0	1	1	1	1	1	1	1	1	0	1	1	0	0	0	1	1	0	0	1	1	1	1	1	1	1	1	0	0	0	-7.58743	-4.68858	-7.42062	-6.3655	-6.39007	-8.17456	-10.1584	-3.23075	0	-3.87385	-2.68376	0	0	0	-3.96447	-4.48305	0	0
320	0	0	1	1	1	1	1	1	1	0	0	1	0	0	0	0	1	0	0	0	1	1	1	1	0	1	1	1	0	0	0	-11.8712	-8.00221	-7.59843	-6.14911	-6.16887	-8.80109	-11.0994	0	0	-3.61959	0	0	0	0	-3.68877	0	0	0
321	0	1	1	1	1	1	1	1	1	0	0	1	1	0	0	0	1	1	0	0	1	1	1	1	1	1	1	1	1	0	-5.34981	-11.7274	-8.7837	-8.22091	-7.32096	-5.79645	-10.3047	-10.7406	0	0	-3.41971	-2.35207	0	0	0	-3.50889	-4.02056	0	0
322	0	0	1	1	1	1	1	1	1	1	0	1	1	0	0	0	1	1	0	0	1	1	1	1	1	1	1	1	0	0	0	-6.92326	-4.26103	-6.7577	-5.81946	-5.84386	-8.86167	-10.8305	-2.91749	0	-4.68129	-4.75135	0	0	0	-4.79462	-6.92326	0	0
323	0	0	1	1	1	1	1	1	1	0	0	1	1	0	0	0	1	1	0	0	1	1	1	1	1	1	1	1	0	0	0	-8.00099	-6.5852	-4.63739	-5.0477	-3.52233	-8.66299	-7.35104	0	0	-2.83186	-2.87355	0	0	0	-2.89929	-3.28517	0	0
324	0	0	1	1	1	1	1	1	1	0	0	0	0	0	0	0	0	0	0	0	1	1	1	1	1	1	1	1	1	0	0	-8.8548	-6.9027	-6.58035	-6.99866	-7.01852	-8.06423	-8.30751	0	0	0	0	0	0	0	0	0	0	0
325	1	1	1	1	1	1	1	1	1	0	0	0	0	0	0	0	1	0	0	1	1	1	1	1	1	1	1	1	1	-4.93776	-4.66156	-8.30765	-7.03761	-6.15217	-8.30044	-7.36317	-6.30996	-6.08525	0	0	0	0	0	0	0	-5.04137	0	0	-4.1761
326	0	0	1	1	1	1	1	1	1	0	0	1	1	0	0	0	1	1	0	0	1	1	1	1	1	1	1	1	0	0	0	-7.36877	-6.06755	-4.23459	-4.64172	-3.22476	-7.91709	-6.72312	0	0	-2.54218	-2.58326	0	0	0	-2.60863	-2.98982	0	0
327	0	0	1	0	0	0	0	1	1	0	0	0	0	0	0	0	0	0	0	0	0	0	0	0	0	1	0	1	0	0	0	-5.35524	0	0	0	0	-4.88474	-7.22286	0	0	0	0	0	0	0	0	0	0	0
328	0	1	1	1	1	1	1	1	1	0	0	0	0	0	0	0	1	0	0	0	1	1	1	1	0	1	1	1	0	0	-3.85114	-6.86389	-5.2613	-4.67081	-6.49139	-5.47705	-5.41674	-4.94967	0	0	0	0	0	0	0	-3.9216	0	0	0
329	0	1	1	1	1	1	1	1	1	0	0	1	0	0	0	0	1	1	0	0	1	1	1	1	1	1	1	1	1	0	-3.7552	-6.77248	-5.94831	-4.32827	-4.91824	-3.82421	-6.64706	-5.94192	0	0	-2.74166	0	0	0	0	-4.71862	-2.49346	0	0
330	0	1	1	1	1	1	1	1	1	0	0	1	0	0	0	0	1	1	0	0	1	1	1	1	1	1	1	1	1	0	-3.70003	-6.66142	-5.85156	-4.2479	-4.83618	-3.75694	-6.52409	-5.83308	0	0	-2.67873	0	0	0	0	-4.6255	-2.44202	0	0
331	0	1	1	1	1	1	1	1	1	0	0	0	0	0	0	0	1	0	0	1	1	1	1	1	0	1	1	1	0	0	-2.57847	-5.94541	-4.02242	-4.86046	-4.20875	-3.48024	-3.68158	-4.81161	0	0	0	0	0	0	0	-3.88867	0	0	-2.25982
332	0	1	1	1	1	1	1	1	1	0	0	1	1	0	0	0	1	1	0	0	1	1	1	1	0	1	1	1	0	0	-2.53313	-6.17461	-4.71793	-4.14134	-3.97549	-3.14692	-4.76208	-4.3603	0	0	-2.5837	-2.03512	0	0	0	-4.9676	-2.72737	0	0
333	0	0	1	1	1	1	1	1	1	0	0	0	0	0	0	0	0	0	0	0	0	1	0	0	0	0	1	1	0	0	0	-5.89608	-6.05383	-5.81221	-6.12568	-6.14054	-5.42414	-5.56957	0	0	0	0	0	0	0	0	0	0	0
334	0	1	1	1	1	1	1	1	1	0	0	1	0	0	0	0	1	1	0	0	1	1	1	1	0	1	1	1	0	0	-2.91279	-6.0888	-5.4793	-3.96978	-4.63471	-3.70098	-4.79695	-4.30237	0	0	-2.46261	0	0	0	0	-4.12681	-2.45419	0	0
335	0	0	1	1	1	1	1	1	1	0	0	0	0	0	0	0	0	0	0	0	0	0	0	0	0	1	1	1	0	0	0	-4.95075	-3.23989	-2.87917	-2.41671	-2.4343	-3.09916	-4.25085	0	0	0	0	0	0	0	0	0	0	0
336	0	1	1	1	1	1	1	1	1	0	0	0	0	0	0	0	0	1	0	1	1	1	1	1	0	0	1	1	0	0	-3.63371	-4.30684	-4.602	-3.17493	-3.65318	-3.67617	-4.3636	-4.67382	0	0	0	0	0	0	0	0	-2.38034	0	-2.2626
337	0	1	1	1	1	1	1	1	1	0	0	0	0	0	0	0	1	0	0	0	0	1	0	1	0	0	1	0	0	0	-3.12385	-4.5969	-3.79386	-4.3006	-2.74741	-3.39571	-4.66411	-2.45302	0	0	0	0	0	0	0	-3.24314	0	0	0
338	0	0	1	1	1	1	1	1	1	0	0	0	0	0	0	0	0	0	0	0	1	1	0	1	0	1	1	1	0	0	0	-4.33941	-4.59072	-3.08705	-3.47914	-2.37155	-3.60131	-2.78899	0	0	0	0	0	0	0	0	0	0	0
339	0	1	1	1	1	1	1	1	1	0	0	0	0	0	0	0	0	0	0	0	1	1	0	1	0	1	1	1	0	0	-2.92477	-4.2188	-3.05545	-2.5926	-2.47197	-2.49642	-3.69209	-3.39562	0	0	0	0	0	0	0	0	0	0	0
340	0	0	1	0	0	0	0	1	1	0	0	0	0	0	0	0	0	0	0	0	0	0	0	0	0	1	0	0	0	0	0	-3.86333	0	0	0	0	-3.40217	-3.54385	0	0	0	0	0	0	0	0	0	0	0
341	0	0	1	1	0	0	0	1	1	0	0	0	0	0	0	0	0	0	0	0	0	0	0	1	0	0	1	0	0	0	0	-2.95756	-3.10878	0	0	0	-2.51063	-2.64737	0	0	0	0	0	0	0	0	0	0	0
342	0	0	0	1	0	0	1	1	1	1	1	1	1	0	0	0	1	1	0	0	1	0	1	0	0	0	0	0	0	0	0	0	-8.23761	0	0	-5.84084	-9.93791	-5.27062	-10.9751	-8.18225	-9.93791	-10.0114	0	0	0	-7.48852	-8.02608	0	0
343	0	0	0	1	0	0	1	1	1	1	1	1	1	0	0	0	1	1	0	0	0	0	1	0	0	0	0	0	0	0	0	0	-6.05383	0	0	-6.14054	-7.86854	-5.56957	-8.69456	-8.65782	-7.86854	-7.92715	0	0	0	-7.9633	-8.5015	0	0
344	0	0	0	1	0	0	1	1	1	1	1	1	1	0	0	0	1	1	0	0	0	0	1	0	0	0	0	0	0	0	0	0	-4.98177	0	0	-5.06801	-6.25766	-4.5008	-7.07891	-7.04234	-6.25766	-6.31585	0	0	0	-6.35175	-6.88677	0	0
345	0	0	0	1	0	0	1	1	1	1	1	1	1	0	0	0	1	1	0	0	0	0	1	0	0	0	0	0	0	0	0	0	-4.98177	0	0	-5.06801	-6.25766	-4.5008	-7.07891	-7.04234	-6.25766	-6.31585	0	0	0	-6.35175	-6.88677	0	0
346	0	0	0	1	0	0	1	1	1	1	1	1	1	0	0	0	1	1	0	0	0	0	1	0	0	0	0	0	0	0	0	0	-4.98177	0	0	-5.06801	-6.25766	-4.5008	-7.07891	-7.04234	-6.25766	-6.31585	0	0	0	-6.35175	-6.88677	0	0
347	0	0	0	1	0	0	1	1	1	1	1	1	1	0	0	0	1	1	0	0	0	0	1	0	0	0	0	0	0	0	0	0	-4.98177	0	0	-5.06801	-6.25766	-4.5008	-7.07891	-7.04234	-6.25766	-6.31585	0	0	0	-6.35175	-6.88677	0	0
348	0	0	0	1	0	0	1	1	1	1	1	1	1	0	0	0	1	1	0	0	0	0	1	0	0	0	0	0	0	0	0	0	-4.60886	0	0	-4.69481	-5.73299	-4.12985	-6.55138	-6.51491	-5.73299	-5.79093	0	0	0	-5.82668	-6.35979	0	0
349	0	0	0	0	0	0	0	0	0	1	1	1	1	0	0	0	1	1	0	0	0	0	0	1	0	0	0	0	1	0	0	0	0	0	0	0	0	0	-3.04431	-3.82641	-3.35024	-2.74412	0	0	0	-2.7953	-2.07781	0	0
350	1	1	1	1	1	1	1	1	1	1	1	1	0	0	0	0	1	0	1	1	1	1	1	1	1	1	1	1	1	-3.44492	-3.28119	-5.6563	-5.375	-6.15949	-3.26267	-3.29573	-6.89749	-6.77102	-2.42448	-2.37441	-2.32572	0	0	0	0	-3.04238	0	-2.26388	-6.51932
351	0	0	1	1	1	0	1	1	1	0	1	1	1	0	0	0	1	0	1	0	1	1	0	0	0	0	0	1	0	0	0	-2.46244	-4.23214	-2.93598	0	-2.24615	-3.28366	-3.02682	0	-2.04461	-3.92018	-2.22857	0	0	0	-4.13102	0	-2.53236	0
352	0	1	0	1	0	0	0	0	0	0	1	1	0	0	0	0	1	0	1	1	1	1	1	1	0	0	1	1	1	0	-2.20668	0	-2.23288	0	0	0	0	0	0	-2.18504	-2.2035	0	0	0	0	-3.07458	0	-2.54245	-2.99762
353	1	1	0	1	1	0	0	1	1	0	0	0	0	0	0	0	1	0	1	0	1	1	1	1	0	0	1	1	1	-2.34219	-2.68504	0	-3.74211	-3.00445	0	0	-3.77037	-2.78316	0	0	0	0	0	0	0	-3.02626	0	-2.67116	0
354	0	0	0	0	0	0	0	0	0	0	1	0	0	0	0	0	1	0	1	1	1	1	1	1	1	0	1	1	1	0	0	0	0	0	0	0	0	0	0	-2.02558	0	0	0	0	0	-2.50529	0	-3.25798	-2.13684
355	0	0	0	0	0	0	0	1	0	0	0	0	0	1	1	1	0	0	0	0	0	0	0	1	0	0	0	1	0	0	0	0	0	0	0	0	-2.39259	0	0	0	0	0	-2.37672	-2.42503	-2.118	0	0	0	0
356	0	1	1	0	0	1	1	1	1	0	0	0	0	0	0	1	0	0	0	0	0	1	0	1	0	0	0	1	0	0	-3.72737	-2.4675	0	0	-4.87684	-2.76126	-3.57959	-2.0866	0	0	0	0	0	0	-2.2854	0	0	0	0
357	0	1	0	0	1	1	1	0	0	0	0	0	0	0	0	0	0	0	0	0	0	0	0	0	0	0	0	1	0	0	-3.10175	0	0	-2.07098	-4.70585	-2.37155	0	0	0	0	0	0	0	0	0	0	0	0	0
358	1	1	1	1	1	1	1	1	1	1	1	1	1	0	1	1	1	0	0	1	1	1	1	1	1	1	1	1	1	-5.37518	-6.27742	-7.28258	-8.92411	-9.94906	-10.3387	-6.17934	-9.04573	-6.95752	-4.10039	-4.0362	-6.39273	-6.56116	0	-3.45806	-5.27696	-4.26248	0	0	-3.69134
359	1	1	1	1	1	1	1	1	1	1	1	1	1	0	1	1	1	0	0	1	1	1	1	1	1	0	1	1	1	-4.08184	-5.53531	-5.62798	-7.07813	-7.67945	-8.29587	-4.17521	-6.58476	-5.10543	-2.59078	-3.81674	-7.31984	-6.0732	0	-3.46628	-4.60248	-3.57593	0	0	-3.24221
360	0	1	0	1	1	1	0	1	0	0	0	0	1	0	0	1	0	0	0	0	1	0	0	0	0	0	0	0	0	0	-2.09237	0	-2.0884	-4.32069	-3.97812	0	-2.03275	0	0	0	0	-2.09194	0	0	-2.92804	0	0	0	0
361	0	0	0	0	1	1	0	0	0	0	0	0	1	0	0	1	0	0	0	0	0	0	0	0	0	0	0	0	0	0	0	0	0	-3.40666	-3.18453	0	0	0	0	0	0	-2.09172	0	0	-2.11166	0	0	0	0
362	0	1	1	1	1	1	1	1	1	1	1	0	1	1	1	1	1	0	1	0	1	1	1	1	1	1	1	1	0	0	-4.97521	-3.94814	-3.37646	-5.59375	-3.50452	-4.46473	-2.99749	-3.28317	-2.52429	-2.48522	0	-3.08262	-4.50259	-4.6392	-6.15532	-2.42352	0	-2.92706	0
363	0	0	0	0	1	0	1	1	0	0	0	0	0	1	1	1	0	0	0	0	0	1	1	1	0	0	1	1	0	0	0	0	0	-3.01172	0	-3.32799	-2.64245	0	0	0	0	0	-2.62633	-2.67538	-2.3631	0	0	0	0
364	0	0	1	1	0	0	0	1	1	0	0	0	0	0	0	0	0	0	0	0	1	1	0	0	0	0	0	1	0	0	0	-4.86563	-3.52518	0	0	0	-2.91719	-4.43968	0	0	0	0	0	0	0	0	0	0	0
365	0	0	1	0	0	0	0	0	1	0	1	0	1	1	1	1	0	0	0	0	1	0	0	0	0	0	0	1	0	0	0	-2.8367	0	0	0	0	0	-2.52835	0	-2.94772	0	-2.43329	-3.50931	-2.42503	-2.118	0	0	0	0
366	0	0	0	0	0	0	0	0	0	0	0	0	0	1	0	0	0	0	0	0	0	0	0	0	0	0	0	0	0	0	0	0	0	0	0	0	0	0	0	0	0	0	-3.60289	0	0	0	0	0	0
367	0	0	0	0	0	0	0	0	0	0	0	0	0	1	0	0	0	0	0	0	0	0	0	0	0	0	0	1	0	0	0	0	0	0	0	0	0	0	0	0	0	0	-2.1871	0	0	0	0	0	0
368	0	0	1	0	0	0	0	0	1	0	0	0	0	0	0	0	0	0	0	0	1	0	0	0	0	0	0	1	0	0	0	-3.56654	0	0	0	0	0	-3.2494	0	0	0	0	0	0	0	0	0	0	0
369	0	0	1	0	0	0	0	0	1	0	0	0	0	0	0	0	0	0	0	0	1	0	0	0	0	0	0	1	0	0	0	-3.16572	0	0	0	0	0	-2.85275	0	0	0	0	0	0	0	0	0	0	0
370	0	0	0	0	0	0	0	0	0	0	0	0	0	1	0	0	0	0	0	0	0	0	0	0	0	0	0	1	0	0	0	0	0	0	0	0	0	0	0	0	0	0	-2.59358	0	0	0	0	0	0
371	0	0	0	0	0	0	0	0	1	0	0	0	0	0	0	0	0	0	0	0	0	0	0	0	0	0	0	0	0	0	0	0	0	0	0	0	0	-3.93237	0	0	0	0	0	0	0	0	0	0	0
372	0	1	0	0	1	0	1	1	1	0	0	1	0	1	1	1	0	0	0	0	1	1	0	0	1	0	1	1	0	0	-2.10059	0	0	-2.0818	0	-2.14621	-2.74629	-3.7244	0	0	-2.74629	0	-2.7013	-2.83891	-2.43405	0	0	0	0
373	0	1	1	1	0	0	0	1	1	0	1	1	0	1	0	0	0	0	0	0	1	0	0	0	0	0	1	1	0	0	-2.70133	-3.68	-2.86706	0	0	0	-2.96467	-4.16003	0	-2.81666	-2.11869	0	-2.09909	0	0	0	0	0	0
374	0	1	1	1	1	0	0	1	1	1	1	1	1	1	1	1	1	1	0	0	1	0	0	0	0	0	1	1	0	0	-2.1268	-3.62919	-2.98209	-2.62811	0	0	-3.59322	-4.79173	-2.96145	-2.9209	-3.59322	-2.14355	-2.06079	-2.13143	-2.31256	-2.18053	-2.74979	0	0
375	0	0	1	1	0	0	0	1	1	1	1	1	1	1	1	1	1	0	0	0	1	0	0	0	0	0	0	1	0	0	0	-2.80024	-2.00306	0	0	0	-2.23767	-2.40824	-2.97641	-2.94274	-4.08241	-2.28866	-2.21782	-2.2783	-2.67876	-2.32022	0	0	0
376	0	0	0	0	0	0	0	1	1	0	0	1	0	0	0	1	0	0	0	0	1	0	0	0	0	0	0	1	0	0	0	0	0	0	0	0	-2.51063	-2.64737	0	0	-2.51063	0	0	0	-2.23366	0	0	0	0
377	0	0	0	0	0	0	0	1	1	0	0	1	0	0	0	1	0	0	0	0	1	0	0	0	0	0	0	1	0	0	0	0	0	0	0	0	-2.51063	-2.64737	0	0	-2.51063	0	0	0	-2.23366	0	0	0	0
378	0	0	0	0	0	0	0	1	1	0	0	1	0	0	0	1	0	0	0	0	1	0	0	0	0	0	0	1	0	0	0	0	0	0	0	0	-2.33795	-2.47322	0	0	-2.33795	0	0	0	-2.06454	0	0	0	0
379	0	0	1	1	1	1	1	1	1	1	1	1	1	1	1	1	1	1	1	1	1	1	1	1	0	0	1	1	0	0	0	-6.70086	-4.1174	-2.59707	-2.89378	-2.90794	-7.1337	-4.73481	-5.49601	-5.45136	-8.55902	-7.23355	-3.29468	-3.35983	-4.03092	-4.61513	-6.70086	-4.45723	-3.437
380	0	0	1	0	0	0	0	1	1	0	0	1	1	0	0	1	1	1	0	0	1	1	0	0	0	0	1	1	0	0	0	-3.56654	0	0	0	0	-6.03933	-3.2494	0	0	-4.51482	-4.57177	0	0	-2.823	-3.17713	-5.13243	0	0
381	0	0	0	0	0	0	1	1	1	1	1	1	1	1	1	1	1	1	1	0	1	1	1	0	0	0	1	1	0	0	0	0	0	0	0	-2.91376	-2.8928	-2.2306	-2.79081	-3.78528	-3.80502	-4.88341	-2.86764	-2.94428	-4.15515	-2.99738	-4.67829	-3.13081	0
382	0	0	1	1	0	0	1	1	1	1	1	1	1	1	1	1	1	1	1	0	1	1	1	1	0	0	1	0	0	0	0	-2.58842	-2.77898	0	0	-2.88481	-2.85799	-2.20319	-2.76208	-3.74861	-4.73795	-4.83218	-2.8329	-2.07594	-3.23141	-3.89041	-3.56864	-3.10149	0
383	0	0	0	0	0	0	0	1	0	1	1	1	1	0	0	0	0	0	1	0	0	1	0	0	0	0	1	0	0	0	0	0	0	0	0	0	-4.25109	0	-5.05429	-3.48503	-4.25109	-4.3077	0	0	0	0	0	-3.78131	0
384	0	0	0	0	0	0	0	1	0	0	0	0	0	0	0	0	0	0	0	0	0	1	0	0	0	0	0	0	0	0	0	0	0	0	0	0	-3.47043	0	0	0	0	0	0	0	0	0	0	0	0
385	0	0	0	0	0	0	0	0	0	0	0	1	1	0	0	1	0	0	0	0	1	1	1	0	0	0	0	0	0	0	0	0	0	0	0	0	0	0	0	0	-2.57463	-3.83664	0	0	-2.29647	0	0	0	0
386	1	0	1	0	1	0	0	1	1	1	0	1	1	1	1	1	0	0	1	0	1	1	1	1	0	1	1	1	1	-2.47262	0	-3.41118	0	-3.20719	0	0	-2.85642	-4.52827	-3.06746	0	-3.43607	-3.56114	-3.38761	-2.94395	-2.62499	0	0	-4.48865	0
387	0	0	1	0	0	0	1	1	1	1	0	1	1	1	1	1	0	0	1	0	1	1	0	1	0	1	1	1	1	0	0	-2.34219	0	0	0	-2.14156	-2.54241	-2.87316	-2.60756	0	-3.11362	-3.22657	-2.50447	-2.62042	-2.89289	0	0	-2.42401	0
388	1	0	1	0	1	0	0	1	1	1	0	0	1	1	1	1	0	0	1	0	1	1	0	1	0	0	1	0	1	-2.23471	0	-3.47172	0	-3.30326	0	0	-3.22459	-4.32062	-2.94605	0	0	-2.6367	-3.18719	-2.62013	-2.5911	0	0	-4.34663	0
389	0	0	1	0	1	0	0	1	1	1	0	1	1	1	1	1	0	0	1	0	1	1	0	1	0	0	0	0	1	0	0	-2.9087	0	-2.74804	0	0	-2.61701	-3.59806	-3.19031	0	-2.04296	-2.70767	-3.20198	-2.68921	-2.5524	0	0	-4.6335	0
390	0	0	1	0	0	0	0	1	1	1	0	0	1	1	0	1	0	0	0	0	0	1	0	1	0	0	0	1	0	0	0	-2.56991	0	0	0	0	-2.59601	-2.84001	-2.77842	0	0	-2.66874	-2.56774	0	-2.76273	0	0	0	0
391	0	0	1	0	0	0	0	1	1	1	0	0	1	1	0	1	0	0	0	0	1	1	0	1	0	0	0	0	0	0	0	-2.23791	0	0	0	0	-2.21457	-2.44845	-2.43962	0	0	-2.28415	-2.18756	0	-2.32782	0	0	0	0
392	0	0	1	0	0	0	0	1	1	1	0	0	1	1	0	1	0	0	0	0	0	0	0	0	0	0	0	1	0	0	0	-2.35521	0	0	0	0	-2.34887	-2.58657	-2.55948	0	0	-2.41964	-2.32139	0	-2.48064	0	0	0	0
393	0	1	1	1	1	1	1	1	1	1	1	1	1	0	1	1	1	1	1	1	1	1	1	1	0	1	1	1	1	0	-4.19754	-6.18272	-6.44315	-6.04465	-3.42641	-4.95592	-5.40974	-5.64689	-8.1148	-6.37492	-8.45754	-8.55894	0	-2.78545	-2.47119	-8.62153	-9.55838	-6.87864	-9.4288
394	0	0	0	0	0	0	0	0	0	1	0	1	1	0	0	0	1	1	0	1	1	1	1	0	0	0	1	1	0	0	0	0	0	0	0	0	0	0	-5.29606	0	-4.68295	-4.72643	0	0	0	-4.75325	-7.36049	0	-5.945
395	0	0	0	1	1	0	1	1	1	1	1	1	1	0	0	0	1	1	1	1	1	1	1	0	0	0	1	1	1	0	0	0	-3.35675	-3.12341	0	-3.44084	-2.75234	-2.8908	-4.8241	-3.31678	-5.40974	-4.08096	0	0	0	-4.11571	-3.20423	-3.61183	-5.68147
396	0	0	0	0	0	0	0	1	0	1	0	1	1	0	0	1	0	0	0	1	1	1	1	0	0	0	1	1	0	0	0	0	0	0	0	0	-3.56985	0	-3.00312	0	-2.42095	-2.46173	0	0	-2.14577	0	0	0	-3.63191
397	0	0	0	1	1	0	1	0	0	0	0	0	0	0	0	0	0	0	0	0	1	0	1	0	0	0	0	1	0	0	0	0	-4.50554	-4.26659	0	-4.59141	0	0	0	0	0	0	0	0	0	0	0	0	0
398	0	0	0	1	1	0	1	0	0	0	0	0	0	0	0	0	0	0	0	0	1	0	1	0	0	0	0	1	0	0	0	0	-4.41005	-4.1714	0	-4.49583	0	0	0	0	0	0	0	0	0	0	0	0	0
399	0	0	0	0	0	0	0	0	0	1	0	0	0	0	0	0	0	0	1	1	0	0	0	0	0	0	1	0	0	0	0	0	0	0	0	0	0	0	-2.05246	0	0	0	0	0	0	0	0	-2.30445	-3.882
400	0	0	1	1	1	0	1	1	1	0	1	1	1	0	0	0	1	1	0	1	1	1	1	1	0	0	1	0	1	0	0	-2.80834	-2.95863	-2.72881	0	-3.04161	-3.49294	-2.50045	0	-2.91922	-2.36493	-2.40555	0	0	0	-3.58238	-2.80834	0	-3.57299
401	0	0	0	0	0	0	0	0	0	0	0	1	1	0	0	0	0	0	0	0	1	0	0	0	0	0	1	0	0	0	0	0	0	0	0	0	0	0	0	0	-2.36493	-2.40555	0	0	0	0	0	0	0
402	0	0	0	0	0	0	0	0	0	0	0	0	0	0	0	0	0	0	0	0	1	0	0	0	0	0	1	0	0	0	0	0	0	0	0	0	0	0	0	0	0	0	0	0	0	0	0	0	0
403	0	0	0	0	0	0	0	0	0	1	0	0	0	0	0	0	0	1	1	1	0	0	0	0	0	0	0	0	0	0	0	0	0	0	0	0	0	0	-2.05967	0	0	0	0	0	0	0	-2.21979	-2.11685	-2.26225
404	1	0	1	1	1	1	1	1	1	0	0	0	0	0	0	0	1	0	0	1	1	1	1	1	1	1	1	1	1	-2.96767	0	-3.11095	-4.3655	-7.12096	-5.61482	-4.52788	-9.28344	-3.4816	0	0	0	0	0	0	0	-2.52324	0	0	-3.19235
405	0	0	0	0	0	0	0	0	0	1	0	1	1	1	1	1	0	1	0	0	0	0	0	0	0	0	0	1	0	0	0	0	0	0	0	0	0	0	-3.09542	0	-3.69293	-2.55163	-3.6712	-5.04099	-3.31598	0	-2.95756	0	0
406	0	0	0	0	0	0	0	0	0	0	0	0	0	0	0	0	0	0	0	0	0	0	0	0	0	0	0	1	0	0	0	0	0	0	0	0	0	0	0	0	0	0	0	0	0	0	0	0	0
407	0	0	1	0	0	0	0	1	1	0	0	0	0	0	0	0	0	0	0	0	0	0	0	0	0	0	0	1	0	0	0	-3.37192	0	0	0	0	-2.91719	-3.05664	0	0	0	0	0	0	0	0	0	0	0
408	0	0	0	0	0	0	0	0	0	0	0	0	0	0	0	0	0	0	0	0	0	0	0	0	0	0	0	1	0	0	0	0	0	0	0	0	0	0	0	0	0	0	0	0	0	0	0	0	0
409	0	0	0	0	0	0	0	1	0	0	1	1	1	1	0	1	1	0	1	1	1	1	0	0	0	0	0	1	0	0	0	0	0	0	0	0	-2.8239	0	0	-2.70078	-3.72016	-2.88817	-2.79888	0	-3.19078	-2.09038	0	-2.06054	-2.40288
410	0	0	1	0	0	0	0	1	0	0	1	1	1	1	1	1	1	0	1	0	1	0	0	0	0	0	0	1	0	0	0	-2.98982	0	0	0	0	-2.54218	0	0	-4.49438	-5.04017	-3.79202	-5.01258	-2.57492	-4.56133	-2.60863	0	-3.39472	0
411	0	0	0	0	0	0	0	0	0	0	1	1	1	1	0	1	0	0	0	0	1	0	0	0	0	0	0	1	0	0	0	0	0	0	0	0	0	0	0	-2.09338	-3.33191	-2.45525	-2.38329	0	-2.88579	0	0	0	0
412	0	0	1	0	0	0	0	1	0	0	1	1	1	0	0	1	0	0	1	0	1	0	0	0	0	0	0	1	0	0	0	-3.73593	0	0	0	0	-3.2762	0	0	-3.85002	-4.7453	-3.31859	0	0	-2.98844	0	0	-4.14848	0
413	0	0	0	0	0	0	0	0	0	0	0	1	1	0	0	0	0	0	0	0	1	0	0	0	0	0	0	1	0	0	0	0	0	0	0	0	0	0	0	0	-3.33755	-3.38001	0	0	0	0	0	0	0
414	0	0	0	0	0	0	0	0	0	0	0	1	1	0	0	0	0	0	0	0	1	0	0	0	0	0	0	1	0	0	0	0	0	0	0	0	0	0	0	0	-3.33755	-3.38001	0	0	0	0	0	0	0
415	0	0	0	0	0	0	0	0	0	0	0	0	0	1	0	1	0	0	0	0	0	0	0	0	0	0	0	0	0	0	0	0	0	0	0	0	0	0	0	0	0	0	-4.22899	0	-3.86704	0	0	0	0
416	0	0	0	0	0	0	0	0	0	0	1	1	1	0	0	0	0	0	0	0	1	0	0	0	0	0	0	1	0	0	0	0	0	0	0	0	0	0	0	-2.71318	-2.16562	-2.20563	0	0	0	0	0	0	0
417	0	0	1	1	1	1	0	1	1	1	0	1	1	0	1	1	1	0	1	0	1	1	1	1	1	0	1	1	0	0	0	-8.28396	-7.06657	-6.5894	-5.68047	0	-8.63207	-6.11429	-2.83766	0	-7.19655	-5.9164	0	-2.29287	-4.07346	-4.65848	0	-4.49222	0
418	0	1	1	1	1	1	0	1	1	1	0	1	1	0	1	1	1	0	1	0	1	1	1	1	1	0	0	0	0	0	-2.39528	-4.16003	-6.73052	-5.02736	-3.5311	0	-5.1467	-3.5659	-4.42747	0	-4.19603	-4.2881	0	-2.53954	-2.79329	-3.43266	0	-2.78899	0
419	0	0	1	1	1	1	0	1	1	1	0	1	1	0	0	0	1	0	1	0	1	1	1	1	1	0	1	1	0	0	0	-5.09668	-6.67885	-4.93696	-4.30911	0	-5.27035	-3.4425	-3.06132	0	-4.20961	-4.29052	0	0	0	-4.34055	0	-3.40632	0
420	0	0	1	1	1	1	0	1	1	1	0	1	1	0	0	1	1	0	1	0	1	1	1	1	1	0	1	1	0	0	0	-6.38569	-5.45438	-4.9914	-4.35447	0	-6.46906	-5.65433	-2.07827	0	-5.33343	-4.34375	0	0	-2.82089	-3.37219	0	-3.4423	0
421	0	0	1	1	1	1	0	1	1	0	0	0	0	0	0	1	0	0	0	0	1	1	0	0	1	0	0	1	0	0	0	-6.08237	-6.29209	-5.97101	-6.38772	0	-5.4571	-5.64943	0	0	0	0	0	0	-3.49743	0	0	0	0
422	0	0	1	1	1	1	0	1	1	1	0	1	1	0	0	0	1	0	1	0	1	1	1	1	1	0	0	1	0	0	0	-4.60137	-6.20285	-4.46754	-4.97045	0	-4.98749	-4.08368	-3.57815	0	-2.8116	-3.92434	0	0	0	-3.96647	0	-3.93054	0
423	0	1	1	1	1	1	0	1	1	1	0	1	1	0	1	1	1	0	1	0	1	1	0	1	1	0	0	0	0	0	-2.64428	-3.58674	-6.15292	-4.49845	-3.94327	0	-4.76334	-4.04862	-4.92823	0	-2.8753	-3.8628	0	-2.08938	-2.44429	-2.97975	0	-3.11608	0
424	0	0	0	0	0	0	0	1	0	0	0	0	0	0	0	0	0	0	0	0	0	0	0	0	0	0	0	0	0	0	0	0	0	0	0	0	-4.68295	0	0	0	0	0	0	0	0	0	0	0	0
425	0	0	1	1	0	0	0	1	1	0	0	1	0	0	0	0	0	0	1	0	1	1	0	1	0	0	0	0	0	0	0	-2.94223	-2.1866	0	0	0	-3.24442	-2.63695	0	0	-2.26766	0	0	0	0	0	0	-2.12533	0
426	0	0	1	0	0	0	0	1	1	0	0	1	0	0	0	0	0	0	0	0	1	1	0	0	0	0	0	0	0	0	0	-2.53371	0	0	0	0	-2.73966	-2.21889	0	0	-2.28922	0	0	0	0	0	0	0	0
427	0	1	0	0	0	0	0	1	0	1	0	1	1	1	1	1	1	1	1	0	0	1	0	0	0	0	0	0	0	0	-3.78353	0	0	0	0	0	-3.65873	0	-4.79747	0	-3.65873	-4.70852	-3.62804	-2.82507	-4.90239	-2.05153	-4.52634	-3.03065	0
428	0	1	1	0	0	0	0	1	0	1	0	1	1	1	1	1	0	1	1	0	0	1	0	0	0	0	1	0	0	0	-3.91906	-2.39047	0	0	0	0	-3.85885	0	-3.43965	0	-3.09407	-3.95965	-3.06071	-2.44599	-3.9069	0	-3.1857	-2.14521	0
429	0	1	0	0	0	1	0	1	0	1	0	1	1	1	1	1	1	1	1	0	0	1	0	0	0	0	0	0	0	0	-4.26516	0	0	0	-2.17961	0	-3.53176	0	-3.83488	0	-3.53176	-4.47525	-3.49726	-2.81182	-4.47236	-2.13889	-3.57479	-2.40245	0
430	0	1	0	0	0	0	0	1	0	1	0	1	1	1	1	1	0	1	0	0	0	1	0	0	0	0	0	1	0	0	-3.50813	0	0	0	0	0	-3.12807	0	-2.67024	0	-3.12807	-3.18246	-2.0839	-2.13112	-3.79425	0	-5.01636	0	0
431	0	0	0	0	0	0	0	1	0	0	0	1	1	1	0	1	0	0	0	0	0	1	0	0	0	0	0	0	0	0	0	0	0	0	0	0	-2.21214	0	0	0	-2.21214	-2.2523	-2.19648	0	-2.91316	0	0	0	0
432	0	1	0	0	0	0	0	1	0	1	0	1	1	1	1	1	0	1	0	0	0	1	0	0	0	0	0	0	0	0	-2.61137	0	0	0	0	0	-2.00988	0	-2.73392	0	-2.8239	-2.88817	-2.79888	-2.04948	-4.05689	0	-3.533	0	0
433	0	0	0	0	0	0	0	1	0	0	0	0	0	0	0	0	0	0	0	0	0	0	0	0	0	0	0	0	0	0	0	0	0	0	0	0	-3.21782	0	0	0	0	0	0	0	0	0	0	0	0
434	0	0	0	0	0	0	0	0	0	0	0	0	0	0	0	1	0	0	0	0	0	1	0	0	0	0	0	0	0	0	0	0	0	0	0	0	0	0	0	0	0	0	0	0	-2.47575	0	0	0	0
435	0	0	0	0	1	0	0	1	1	1	0	1	1	0	0	0	0	1	0	0	1	1	0	0	0	0	0	1	0	0	0	0	0	-3.29067	0	0	-7.24832	-3.05664	-3.51165	0	-4.25109	-4.3077	0	0	0	0	-4.86563	0	0
436	0	0	0	0	0	0	0	1	0	0	0	1	1	0	0	0	0	1	0	0	1	1	0	0	0	0	0	1	0	0	0	0	0	0	0	0	-5.58933	0	0	0	-3.88402	-3.92703	0	0	0	0	-4.34948	0	0
437	0	0	0	0	1	0	0	1	1	1	0	1	1	0	0	0	0	1	0	0	1	1	0	0	0	0	0	1	0	0	0	0	0	-3.43332	0	0	-5.94913	-3.19822	-3.65514	0	-4.44474	-4.5016	0	0	0	0	-5.06157	0	0
438	0	0	0	0	1	0	0	1	1	1	0	1	1	0	0	0	0	1	0	0	1	1	0	0	0	0	0	1	0	0	0	0	0	-3.43332	0	0	-5.94913	-3.19822	-3.65514	0	-4.44474	-4.5016	0	0	0	0	-5.06157	0	0
439	0	0	0	0	0	0	0	1	0	0	0	1	1	0	0	0	0	1	0	0	1	1	0	0	0	0	0	1	0	0	0	0	0	0	0	0	-4.35662	0	0	0	-4.35662	-4.39995	0	0	0	0	-4.82496	0	0
440	0	0	1	0	1	0	0	1	0	1	0	1	1	0	0	0	0	1	0	1	1	1	0	0	0	0	0	1	0	0	0	-2.11641	0	-4.15323	0	0	-3.54922	0	-2.24771	0	-2.57245	-2.62496	0	0	0	0	-3.14918	0	-2.85601
441	0	0	0	0	1	0	0	1	1	1	0	1	1	0	0	0	0	1	0	0	1	1	0	0	0	0	0	1	0	0	0	0	0	-3.44485	0	0	-4.04799	-2.10963	-2.54387	0	-2.96125	-3.01515	0	0	0	0	-3.55076	0	0
442	1	1	1	1	1	1	1	1	1	1	1	1	1	1	1	1	1	0	0	1	1	1	1	1	0	0	1	0	1	-2.4133	-6.0212	-2.07317	-3.68155	-5.96263	-4.62981	-8.19344	-5.21345	-4.3672	-2.96083	-3.57812	-2.73406	-2.84244	-3.84569	-2.82035	-4.70269	-2.90999	0	0	-2.07256
443	0	1	0	1	1	1	1	1	1	1	0	1	1	0	1	1	1	1	0	0	1	1	0	0	0	0	0	1	0	0	-3.827	0	-3.7767	-4.43308	-3.88866	-6.27012	-4.68793	-5.00218	-2.73392	0	-2.8239	-2.88817	0	-2.04948	-2.39486	-2.09038	-2.56062	0	0
444	0	1	0	1	1	1	1	1	1	1	0	1	1	0	1	1	1	1	0	0	1	1	0	0	0	0	0	1	0	0	-3.78353	0	-3.72391	-4.36959	-3.83561	-6.19345	-4.61474	-4.92813	-2.6927	0	-2.77406	-2.83807	0	-2.01082	-2.34697	-2.05153	-2.51993	0	0
445	0	0	0	0	1	0	0	0	0	0	0	0	0	0	0	0	0	0	0	0	0	0	0	0	0	0	0	0	0	0	0	0	0	-3.0478	0	0	0	0	0	0	0	0	0	0	0	0	0	0	0
446	0	0	0	0	1	0	0	0	0	0	0	0	0	0	0	0	0	0	0	0	0	0	0	0	0	0	0	0	0	0	0	0	0	-2.64797	0	0	0	0	0	0	0	0	0	0	0	0	0	0	0
447	0	0	0	0	0	0	1	0	0	0	0	0	0	0	0	0	0	0	0	0	0	0	0	0	0	0	0	0	0	0	0	0	0	0	0	-2.49815	0	0	0	0	0	0	0	0	0	0	0	0	0
448	0	0	1	1	1	0	1	1	1	1	1	1	1	0	0	0	1	1	1	0	1	1	1	1	0	0	1	1	1	0	0	-5.35524	-7.87113	-5.27158	0	-5.59913	-7.02839	-5.02967	-5.49874	-5.47143	-4.88474	-4.9283	0	0	0	-4.95516	-5.35524	-5.77458	0
449	0	0	0	1	0	0	1	1	0	1	1	0	0	0	0	0	0	0	1	0	1	0	1	1	0	0	1	1	1	0	0	0	-3.13198	0	0	-2.18286	-2.36861	0	-2.09141	-2.06666	0	0	0	0	0	0	0	-2.34422	0
450	0	0	0	0	0	0	0	0	0	0	0	0	0	0	0	0	0	0	1	0	0	0	0	0	0	0	1	1	0	0	0	0	0	0	0	0	0	0	0	0	0	0	0	0	0	0	0	-2.15989	0
451	0	0	0	0	0	0	0	1	0	0	0	0	0	0	0	0	0	0	0	0	0	0	0	0	0	0	0	0	0	0	0	0	0	0	0	0	-2.64816	0	0	0	0	0	0	0	0	0	0	0	0
452	0	0	0	0	0	0	0	0	0	0	0	0	0	0	0	0	0	0	0	0	0	0	0	0	0	0	1	1	0	0	0	0	0	0	0	0	0	0	0	0	0	0	0	0	0	0	0	0	0
453	0	0	0	0	0	0	0	1	0	0	0	0	0	0	0	0	0	0	0	0	0	0	0	0	1	0	0	0	0	0	0	0	0	0	0	0	-2.25335	0	0	0	0	0	0	0	0	0	0	0	0
454	0	0	1	0	0	1	0	1	1	1	0	1	1	1	1	1	1	1	0	0	1	1	0	0	0	0	0	1	0	0	0	-2.72717	0	0	-2.94541	0	-4.58976	-2.42066	-4.16965	0	-5.88572	-4.65965	-4.56249	-4.64547	-4.11699	-4.70281	-2.72717	0	0
455	0	0	1	0	0	1	0	1	1	1	0	1	1	1	1	1	1	1	0	0	1	1	0	0	0	0	0	1	0	0	0	-2.44998	0	0	-2.6651	0	-4.11657	-2.14897	-3.7888	0	-5.30637	-4.18542	-4.08971	-4.17145	-3.65183	-4.22797	-2.44998	0	0
456	0	1	1	0	1	1	0	1	1	1	0	1	0	1	1	1	1	0	0	0	1	1	0	0	0	0	0	1	0	0	-3.00414	-2.55994	0	-2.44036	-4.79389	0	-3.32922	-2.10311	-2.76826	0	-3.32922	0	-2.55626	-2.64236	-2.74956	-2.00204	0	0	0
457	0	0	1	0	0	1	0	1	1	1	0	1	1	1	1	1	1	1	0	0	1	1	0	0	0	0	0	1	0	0	0	-2.62711	0	0	-2.84431	0	-4.41873	-2.32244	-4.03227	0	-5.6763	-4.48827	-4.3916	-4.47416	-3.94864	-4.53123	-2.62711	0	0
458	0	0	1	0	1	1	0	1	1	1	0	1	1	1	1	1	1	1	0	0	1	1	0	0	0	0	0	1	0	0	0	-2.40467	0	-2.30605	-3.68503	0	-3.48482	-2.02618	-2.57584	0	-3.48482	-2.69635	-3.45444	-3.54699	-2.96359	-2.73552	-2.40467	0	0
459	0	1	1	0	1	1	0	1	0	1	0	1	0	1	1	1	0	0	0	0	0	1	0	0	0	0	0	1	0	0	-2.44648	-2.14954	0	-2.00338	-5.58232	0	-4.03666	0	-2.40821	0	-2.84168	0	-2.79919	-2.38207	-2.6097	0	0	0	0
460	0	1	1	0	1	1	0	1	1	1	0	1	1	1	1	1	1	0	0	0	1	1	0	0	0	0	0	1	0	0	-3.16703	-2.74979	0	-2.62811	-5.07821	0	-2.80419	-2.28398	-2.96145	0	-3.59322	-2.14355	-2.06079	-2.13143	-2.31256	-2.18053	0	0	0
461	0	0	0	0	0	0	0	1	0	1	0	1	1	1	1	1	1	1	0	0	0	0	0	0	0	0	0	1	0	0	0	0	0	0	0	0	-2.50356	0	-3.41451	0	-3.32477	-2.56606	-2.47925	-2.55336	-2.80963	-2.60479	-2.29849	0	0
462	0	0	1	0	1	1	1	1	1	0	0	1	0	0	0	0	0	1	0	0	0	1	0	0	0	0	0	1	0	0	0	-2.70133	0	-2.62223	-4.24492	-2.93349	-2.26074	-2.39528	0	0	-2.26074	0	0	0	0	0	-2.70133	0	0
463	0	0	1	0	1	1	1	0	1	0	0	0	0	0	0	0	0	0	0	0	0	1	1	1	0	0	0	1	0	0	0	-2.31503	0	-2.23786	-3.71192	-2.54223	0	-2.0172	0	0	0	0	0	0	0	0	0	0	0
464	0	0	1	0	0	1	1	0	0	0	0	1	0	0	0	0	0	0	0	0	0	0	0	0	0	0	0	0	0	0	0	-3.16572	0	0	-3.38764	-3.40205	0	0	0	0	-2.71453	0	0	0	0	0	0	0	0
465	0	0	0	0	0	0	0	0	0	0	0	0	0	0	0	1	0	0	0	0	0	0	0	0	0	0	0	0	0	0	0	0	0	0	0	0	0	0	0	0	0	0	0	0	-2.01366	0	0	0	0
466	0	0	1	0	0	1	1	0	0	1	0	0	0	0	0	0	0	1	0	0	0	0	0	0	0	0	0	0	0	0	0	-2.11641	0	0	-2.32661	-2.34033	0	0	-2.24771	0	0	0	0	0	0	0	-2.11641	0	0
467	0	1	1	0	0	0	0	1	0	0	0	0	0	0	0	1	1	0	0	1	1	1	1	1	1	1	1	1	0	0	-2.36829	-2.63218	0	0	0	0	-2.70619	0	0	0	0	0	0	0	-2.96501	-2.34069	0	0	-2.77914
468	0	0	1	0	0	0	0	1	0	0	0	0	0	0	0	1	1	0	0	1	1	1	1	1	1	1	1	1	0	0	0	-2.43691	0	0	0	0	-2.79767	0	0	0	0	0	0	0	-3.33322	-2.49837	0	0	-2.18838
469	0	0	1	0	0	0	0	1	0	0	0	0	0	0	0	1	1	0	0	1	1	1	1	1	1	1	1	1	0	0	0	-2.07997	0	0	0	0	-2.52605	0	0	0	0	0	0	0	-3.12055	-2.21911	0	0	-2.31988
470	0	1	1	0	1	0	1	1	0	0	1	0	0	0	0	1	1	0	0	0	1	1	1	1	1	1	1	0	0	0	-3.44905	-2.27811	0	-2.08594	0	-2.32878	-2.4267	0	0	-2.0551	0	0	0	0	-2.7662	-2.19228	0	0	0
471	0	0	0	0	0	0	0	0	0	0	0	1	0	1	1	1	0	0	0	0	0	0	0	0	0	0	0	0	0	0	0	0	0	0	0	0	0	0	0	0	-3.40217	0	-3.38556	-3.43609	-4.52941	0	0	0	0
472	0	0	0	0	0	0	0	0	0	0	0	1	0	0	1	0	0	0	0	0	0	0	0	0	0	0	0	0	0	0	0	0	0	0	0	0	0	0	0	0	-3.78944	0	0	-3.82367	0	0	0	0	0
473	0	0	0	0	0	0	0	0	0	0	0	1	0	1	1	1	0	0	0	0	0	0	0	0	0	0	0	0	0	0	0	0	0	0	0	0	0	0	0	0	-2.54218	0	-2.52615	-3.7807	-3.35864	0	0	0	0
474	0	0	0	0	0	0	0	0	0	0	0	0	0	0	1	1	0	0	0	0	0	0	0	0	0	0	0	0	0	0	0	0	0	0	0	0	0	0	0	0	0	0	0	-4.39116	-4.06157	0	0	0	0
475	0	0	0	0	0	0	0	0	0	0	0	0	0	0	1	1	0	0	0	0	0	0	0	0	0	0	0	0	0	0	0	0	0	0	0	0	0	0	0	0	0	0	0	-4.39116	-4.06157	0	0	0	0
476	0	0	0	0	0	0	0	0	0	0	0	0	0	0	1	1	0	0	0	0	0	0	0	0	0	0	0	0	0	0	0	0	0	0	0	0	0	0	0	0	0	0	0	-4.39116	-4.06157	0	0	0	0
477	0	0	0	0	0	0	0	0	0	0	0	0	0	0	1	0	0	0	0	0	0	0	0	0	0	0	0	0	0	0	0	0	0	0	0	0	0	0	0	0	0	0	0	-4.39116	0	0	0	0	0
478	1	1	1	0	1	1	0	0	1	1	0	1	1	1	1	1	0	1	0	0	0	1	1	1	1	0	0	1	0	-2.80493	-3.76588	-2.02808	0	-2.50237	-3.10156	0	0	-2.06724	-2.93387	0	-3.56186	-3.67942	-3.51625	-3.01448	-3.97204	0	-2.02808	0	0
479	0	0	1	0	0	1	0	0	0	1	0	1	1	1	1	1	1	1	0	0	0	1	0	0	0	0	0	1	0	0	0	-3.01642	0	0	-3.36224	0	0	0	-3.23216	0	-3.11443	-2.3951	-3.08482	-3.17506	-4.16785	-2.43317	-3.01642	0	0
480	0	0	0	0	0	0	0	0	0	0	0	0	0	0	0	0	0	0	0	0	1	1	0	0	0	0	1	1	0	0	0	0	0	0	0	0	0	0	0	0	0	0	0	0	0	0	0	0	0
481	0	0	1	0	0	0	0	1	1	1	0	0	0	0	0	1	0	1	0	0	0	0	0	0	0	0	0	1	0	0	0	-2.53509	0	0	0	0	-2.09941	-2.23225	-2.67024	0	0	0	0	0	-2.76135	0	-2.53509	0	0
482	0	0	1	0	0	0	0	1	1	1	0	0	0	0	0	1	0	1	0	0	0	0	0	0	0	0	0	1	0	0	0	-2.53509	0	0	0	0	-2.09941	-2.23225	-2.67024	0	0	0	0	0	-2.76135	0	-2.53509	0	0
483	0	0	1	0	0	0	0	1	1	1	0	0	0	0	0	1	0	1	0	0	0	0	0	0	0	0	0	1	0	0	0	-2.51321	0	0	0	0	-2.07823	-2.21082	-2.64819	0	0	0	0	0	-2.73284	0	-2.51321	0	0
484	0	0	1	0	0	0	0	0	0	1	0	0	0	0	0	1	0	1	0	0	0	0	0	0	0	0	0	1	0	0	0	-2.1948	0	0	0	0	0	0	-2.32693	0	0	0	0	0	-2.32082	0	-2.1948	0	0
485	0	0	1	0	0	0	0	0	0	1	0	0	0	0	0	1	0	1	0	0	0	0	0	0	0	0	0	1	0	0	0	-2.13164	0	0	0	0	0	0	-2.2631	0	0	0	0	0	-2.23977	0	-2.13164	0	0
486	0	0	0	0	0	0	0	0	0	0	0	0	0	1	0	1	0	0	0	0	0	0	0	0	0	0	0	1	0	0	0	0	0	0	0	0	0	0	0	0	0	0	-2.50499	0	-2.57036	0	0	0	0
487	0	0	1	0	0	0	0	0	0	1	0	0	0	0	0	1	0	1	0	0	0	0	0	0	0	0	0	1	0	0	0	-2.29702	0	0	0	0	0	0	-2.43016	0	0	0	0	0	-2.45249	0	-2.29702	0	0
488	0	0	0	0	0	0	0	0	0	0	0	0	0	0	0	0	0	0	0	0	0	0	0	0	0	0	0	1	0	0	0	0	0	0	0	0	0	0	0	0	0	0	0	0	0	0	0	0	0
489	0	0	0	0	0	0	0	0	0	0	0	0	0	0	0	0	0	0	0	0	0	0	0	0	0	0	1	1	0	0	0	0	0	0	0	0	0	0	0	0	0	0	0	0	0	0	0	0	0
490	0	0	1	1	1	0	0	1	1	1	1	1	1	1	1	1	1	1	1	1	1	1	1	1	0	0	1	1	1	0	0	-2.2524	-3.81726	-2.0747	0	0	-3.04701	-3.50831	-4.44292	-5.0479	-7.29821	-6.1596	-5.22957	-6.79296	-6.28491	-4.38751	-2.78294	-6.20656	-3.40783
491	0	0	0	0	0	0	0	0	0	0	0	1	0	1	1	1	0	1	0	0	0	0	0	0	0	0	0	0	0	0	0	0	0	0	0	0	0	0	0	0	-3.70159	0	-5.3121	-3.73575	-4.94216	0	-4.16561	0	0
492	0	0	0	0	0	0	0	1	1	0	0	1	0	1	1	1	0	1	0	0	0	0	0	0	0	0	0	0	0	0	0	0	0	0	0	0	-2.79142	-2.93013	0	0	-2.79142	0	-4.05634	-2.82459	-3.69623	0	-4.69059	0	0
493	0	0	0	0	0	0	0	0	0	0	0	0	0	0	0	0	0	1	0	0	0	0	0	0	0	0	0	0	0	0	0	0	0	0	0	0	0	0	0	0	0	0	0	0	0	0	-4.97825	0	0
494	0	0	0	0	0	0	0	0	0	0	0	0	0	0	0	0	0	1	0	0	0	0	0	0	0	0	0	0	0	0	0	0	0	0	0	0	0	0	0	0	0	0	0	0	0	0	-4.97825	0	0
495	0	0	0	0	0	0	0	0	0	0	0	0	0	0	0	0	0	1	0	0	0	0	0	0	0	0	0	0	0	0	0	0	0	0	0	0	0	0	0	0	0	0	0	0	0	0	-4.68827	0	0
496	0	0	0	0	0	0	0	0	0	0	0	0	0	0	0	0	0	1	0	0	0	0	0	0	0	0	0	0	0	0	0	0	0	0	0	0	0	0	0	0	0	0	0	0	0	0	-4.68827	0	0
497	0	0	0	0	0	0	0	0	0	0	0	0	0	0	0	0	0	1	0	0	0	0	0	0	0	0	0	0	0	0	0	0	0	0	0	0	0	0	0	0	0	0	0	0	0	0	-4.56494	0	0
498	0	0	0	0	0	0	0	0	0	0	0	0	0	0	0	0	0	1	0	0	0	0	0	0	0	0	0	0	0	0	0	0	0	0	0	0	0	0	0	0	0	0	0	0	0	0	-4.0829	0	0
499	0	0	0	1	1	0	1	0	0	0	0	1	0	1	0	0	1	0	0	0	1	1	1	0	0	0	1	1	0	0	0	0	-2.77611	-2.54834	0	-4.16189	0	0	0	0	-2.18863	0	-2.173	0	0	-2.25349	0	0	0
500	0	0	0	0	0	0	0	0	0	0	0	0	0	0	0	0	0	0	0	0	0	0	0	0	1	0	1	1	0	0	0	0	0	0	0	0	0	0	0	0	0	0	0	0	0	0	0	0	0
501	0	1	0	0	0	0	0	0	0	1	0	1	1	1	1	1	1	1	1	0	0	0	0	0	0	0	1	1	0	0	-2.12635	0	0	0	0	0	0	0	-2.39502	0	-3.79667	-2.61659	-4.44659	-3.22138	-3.61111	-3.30767	-2.82436	-2.12271	0
502	0	0	0	0	0	0	0	0	0	0	0	0	0	0	0	0	0	1	0	0	0	1	0	0	0	0	0	1	0	0	0	0	0	0	0	0	0	0	0	0	0	0	0	0	0	0	-2.54692	0	0
503	0	0	0	0	0	0	1	0	0	0	0	0	0	0	0	0	0	0	0	0	1	1	0	0	0	0	1	1	0	0	0	0	0	0	0	-4.32398	0	0	0	0	0	0	0	0	0	0	0	0	0
504	0	0	0	0	0	0	0	0	0	0	0	1	0	0	0	0	0	1	0	0	0	0	0	0	0	0	0	0	0	0	0	0	0	0	0	0	0	0	0	0	-4.09804	0	0	0	0	0	-4.56494	0	0
505	0	1	0	0	0	0	1	0	0	1	0	0	1	1	1	1	0	0	1	0	0	1	0	0	1	0	1	1	0	0	-2.03948	0	0	0	0	-2.12084	0	0	-2.81971	0	0	-2.01307	-3.36523	-2.70106	-2.81632	0	0	-2.3249	0
506	0	0	0	0	0	0	0	0	0	1	1	0	0	1	1	1	0	0	0	0	0	1	0	1	0	0	1	1	0	0	0	0	0	0	0	0	0	0	-2.23831	-2.1895	0	0	-2.56997	-2.69625	-2.37126	0	0	0	0
507	0	0	0	0	0	0	0	0	0	0	0	0	0	0	0	0	0	0	0	0	0	0	0	0	0	0	1	0	0	0	0	0	0	0	0	0	0	0	0	0	0	0	0	0	0	0	0	0	0
508	0	0	0	0	0	0	0	0	0	0	0	0	0	0	0	0	0	0	0	0	0	0	0	0	1	0	0	1	0	0	0	0	0	0	0	0	0	0	0	0	0	0	0	0	0	0	0	0	0
509	0	0	0	0	0	0	0	0	0	0	0	0	0	1	0	0	1	0	0	0	0	0	0	0	0	0	0	1	0	0	0	0	0	0	0	0	0	0	0	0	0	0	-2.56153	0	0	-2.08488	0	0	0
510	0	1	0	0	0	0	0	0	0	1	0	0	0	1	1	0	0	0	1	0	0	1	0	0	1	0	1	1	0	0	-2.88094	0	0	0	0	0	0	0	-2.62302	0	0	0	-2.39264	-2.4772	0	0	0	-2.16729	0
511	0	1	1	1	1	1	1	1	1	1	1	1	0	0	0	0	1	0	0	1	1	1	1	1	0	0	1	1	1	0	-4.89135	-3.83726	-5.04849	-7.40594	-2.39358	-3.77486	-5.02188	-3.56842	-2.23831	-2.1895	-2.10744	0	0	0	0	-5.29474	0	0	-2.00395
512	0	1	1	1	1	0	1	1	1	0	0	0	0	0	0	0	1	0	0	0	0	0	0	0	0	0	0	0	0	0	-3.00003	-2.18328	-3.15453	-4.92975	0	-2.57993	-3.16624	-2.24182	0	0	0	0	0	0	0	-4.75449	0	0	0
513	0	0	0	1	1	1	0	1	0	0	0	0	0	0	0	0	1	0	0	0	0	0	0	0	0	0	0	0	0	0	0	0	-3.60407	-4.03872	-2.01689	0	-2.51695	0	0	0	0	0	0	0	0	-2.63383	0	0	0
514	0	0	1	1	1	1	1	1	0	0	0	0	0	0	0	0	0	0	0	0	0	0	0	0	0	0	0	0	1	0	0	-2.08941	-3.16221	-3.69497	-2.35582	-2.37332	-3.01004	0	0	0	0	0	0	0	0	0	0	0	0
515	0	0	0	1	1	1	1	0	0	0	0	0	0	0	0	0	0	0	0	0	0	0	0	0	0	0	0	0	0	0	0	0	-2.45936	-3.65289	-3.39887	-3.42533	0	0	0	0	0	0	0	0	0	0	0	0	0
516	0	0	1	1	1	1	0	1	0	0	0	0	0	0	0	0	1	0	0	0	0	0	0	0	0	0	0	0	0	0	0	-2.17482	-3.19172	-3.56016	-2.49666	0	-2.14257	0	0	0	0	0	0	0	0	-2.93107	0	0	0
517	0	0	0	1	1	0	0	1	0	0	0	0	0	0	0	0	1	0	0	0	0	0	0	0	0	0	0	0	0	0	0	0	-3.29155	-3.53697	0	0	-2.69384	0	0	0	0	0	0	0	0	-2.84217	0	0	0
518	0	0	0	1	1	1	0	1	0	0	0	0	0	0	0	0	1	0	0	0	0	0	0	0	0	0	0	0	0	0	0	0	-3.00504	-3.50647	-2.23275	0	-2.10496	0	0	0	0	0	0	0	0	-2.95081	0	0	0
519	0	0	1	1	1	1	0	1	0	0	0	0	0	0	0	0	1	0	0	0	0	0	0	0	0	0	0	0	0	0	0	-2.12923	-3.13383	-3.49306	-2.44938	0	-2.73269	0	0	0	0	0	0	0	0	-2.20154	0	0	0
520	0	0	0	1	1	0	0	0	0	0	0	0	0	0	0	0	0	0	0	0	0	0	0	0	0	0	0	0	0	0	0	0	-2.07785	-2.7992	0	0	0	0	0	0	0	0	0	0	0	0	0	0	0
521	0	0	0	1	1	1	1	0	0	0	0	0	0	0	0	0	0	0	0	0	0	0	0	0	0	0	0	0	0	0	0	0	-2.03979	-2.74793	-2.10472	-2.11819	0	0	0	0	0	0	0	0	0	0	0	0	0
522	0	0	0	0	1	0	0	0	0	0	0	0	0	0	0	0	0	0	0	0	0	0	0	0	0	0	0	0	0	0	0	0	0	-2.68234	0	0	0	0	0	0	0	0	0	0	0	0	0	0	0
523	0	0	0	0	1	0	0	0	0	0	0	0	0	0	0	0	0	0	0	0	0	0	0	0	0	0	0	0	0	0	0	0	0	-2.59707	0	0	0	0	0	0	0	0	0	0	0	0	0	0	0
524	0	0	0	0	1	1	1	0	0	0	0	0	0	0	0	0	0	0	0	0	0	0	0	0	0	0	0	0	0	0	0	0	0	-2.56185	-2.31566	-2.33649	0	0	0	0	0	0	0	0	0	0	0	0	0
525	0	0	0	0	1	0	0	0	0	0	0	0	0	0	0	0	0	0	0	0	0	0	0	0	0	0	0	0	0	0	0	0	0	-2.52474	0	0	0	0	0	0	0	0	0	0	0	0	0	0	0
526	0	0	0	0	1	0	0	0	0	0	0	0	0	0	0	0	0	0	0	0	0	0	0	0	0	0	0	0	0	0	0	0	0	-2.51636	0	0	0	0	0	0	0	0	0	0	0	0	0	0	0
527	0	0	0	0	1	0	0	0	0	0	0	0	0	0	0	0	0	0	0	0	0	0	0	0	0	0	0	0	0	0	0	0	0	-2.38112	0	0	0	0	0	0	0	0	0	0	0	0	0	0	0
528	0	0	0	0	1	0	0	0	0	0	0	0	0	0	0	0	0	0	0	0	0	0	0	0	0	0	0	0	0	0	0	0	0	-2.35187	0	0	0	0	0	0	0	0	0	0	0	0	0	0	0
529	0	0	0	0	1	0	0	0	0	0	0	0	0	0	0	0	0	0	0	0	0	0	0	0	0	0	0	0	0	0	0	0	0	-2.21996	0	0	0	0	0	0	0	0	0	0	0	0	0	0	0
530	0	0	0	0	1	0	0	0	0	0	0	0	0	0	0	0	0	0	0	0	0	0	0	0	0	0	0	0	0	0	0	0	0	-2.21216	0	0	0	0	0	0	0	0	0	0	0	0	0	0	0
531	0	0	0	0	0	0	0	1	0	0	0	0	0	0	0	0	0	0	0	0	0	1	0	0	0	0	1	1	0	0	0	0	0	0	0	0	-3.61959	0	0	0	0	0	0	0	0	0	0	0	0
532	0	0	0	0	0	0	0	0	0	0	0	0	0	0	0	0	0	0	0	0	0	1	0	0	0	0	1	0	0	0	0	0	0	0	0	0	0	0	0	0	0	0	0	0	0	0	0	0	0
533	0	0	0	0	0	0	0	0	0	0	0	0	0	0	0	0	0	0	0	0	0	1	0	0	0	0	0	1	0	0	0	0	0	0	0	0	0	0	0	0	0	0	0	0	0	0	0	0	0
534	0	0	0	0	0	0	0	0	0	0	0	0	0	0	0	0	0	0	0	0	0	1	0	0	0	0	0	0	0	0	0	0	0	0	0	0	0	0	0	0	0	0	0	0	0	0	0	0	0
535	0	0	0	0	0	0	0	0	0	0	0	0	0	0	0	0	0	0	0	0	0	0	0	0	0	0	0	1	0	0	0	0	0	0	0	0	0	0	0	0	0	0	0	0	0	0	0	0	0
536	0	0	0	0	0	0	0	0	0	0	0	0	0	0	0	0	0	0	0	0	0	1	0	0	0	0	0	1	0	0	0	0	0	0	0	0	0	0	0	0	0	0	0	0	0	0	0	0	0
537	0	0	0	0	0	0	0	0	0	0	0	0	0	0	0	0	0	0	0	0	0	0	0	0	0	0	0	1	0	0	0	0	0	0	0	0	0	0	0	0	0	0	0	0	0	0	0	0	0
538	0	0	0	0	0	0	0	0	0	0	0	0	0	0	0	0	0	0	0	0	0	1	0	0	0	0	0	1	0	0	0	0	0	0	0	0	0	0	0	0	0	0	0	0	0	0	0	0	0
539	0	1	0	0	0	0	0	0	0	1	0	0	0	1	0	0	0	0	1	0	0	1	0	0	0	0	1	1	0	0	-2.22952	0	0	0	0	0	0	0	-2.24567	0	0	0	-2.21426	0	0	0	0	-2.57225	0
540	0	0	1	1	1	1	1	1	1	0	0	0	0	0	0	0	0	0	0	0	1	1	1	1	1	0	1	1	0	0	0	-2.40973	-3.75112	-2.33203	-5.16878	-3.86186	-4.04799	-3.14115	0	0	0	0	0	0	0	0	0	0	0
541	0	0	1	1	1	1	0	1	1	0	0	0	0	0	0	0	0	0	0	0	1	1	1	0	0	0	1	1	0	0	0	-3.16572	-3.31805	-3.08501	-3.38764	0	-2.71453	-4.16005	0	0	0	0	0	0	0	0	0	0	0
542	0	0	1	1	0	0	0	1	1	0	0	0	0	0	0	0	0	0	0	0	1	1	0	0	0	0	1	1	0	0	0	-3.1284	-3.28055	0	0	0	-2.67793	-5.51542	0	0	0	0	0	0	0	0	0	0	0
543	0	0	1	0	0	0	0	0	0	0	0	0	0	0	0	0	0	0	0	0	1	1	0	0	0	0	1	1	0	0	0	-4.4526	0	0	0	0	0	0	0	0	0	0	0	0	0	0	0	0	0
544	0	0	1	0	0	0	0	0	0	0	0	0	0	0	0	0	0	0	0	0	1	1	0	0	0	0	1	1	0	0	0	-4.4526	0	0	0	0	0	0	0	0	0	0	0	0	0	0	0	0	0
545	0	0	0	0	0	1	0	0	1	0	0	0	0	0	0	0	0	0	0	0	1	1	0	1	0	0	1	1	0	0	0	0	0	0	-3.42641	0	0	-2.8908	0	0	0	0	0	0	0	0	0	0	0
546	0	0	0	0	0	0	0	0	0	0	0	0	0	0	0	0	0	0	0	0	0	0	0	0	0	0	1	1	0	0	0	0	0	0	0	0	0	0	0	0	0	0	0	0	0	0	0	0	0
547	0	0	0	0	0	0	0	0	0	0	0	0	0	0	0	0	0	0	0	0	0	0	0	0	0	0	0	1	0	0	0	0	0	0	0	0	0	0	0	0	0	0	0	0	0	0	0	0	0
548	0	0	0	0	0	0	0	0	0	0	0	0	0	0	0	0	0	0	0	0	0	0	0	0	0	0	0	1	0	0	0	0	0	0	0	0	0	0	0	0	0	0	0	0	0	0	0	0	0
549	0	0	0	0	0	0	0	0	0	0	0	0	0	0	0	0	0	0	0	0	1	0	0	0	0	0	0	0	0	0	0	0	0	0	0	0	0	0	0	0	0	0	0	0	0	0	0	0	0
550	0	0	0	1	0	0	0	0	0	0	0	1	1	0	0	1	0	0	0	0	1	0	0	0	0	0	0	1	0	0	0	0	-2.54351	0	0	0	0	0	0	0	-4.3206	-2.63713	0	0	-2.15557	0	0	0	0
551	0	0	0	0	0	0	0	1	1	0	0	1	0	0	0	0	0	0	0	0	1	0	0	0	0	0	0	1	0	0	0	0	0	0	0	0	-2.88449	-2.05321	0	0	-2.88449	0	0	0	0	0	0	0	0
552	0	0	0	0	0	0	0	1	0	0	0	1	0	0	0	0	0	0	0	0	0	0	0	0	0	0	0	0	0	0	0	0	0	0	0	0	-2.33795	0	0	0	-2.33795	0	0	0	0	0	0	0	0
553	0	0	0	0	0	0	0	1	0	0	0	1	0	0	0	0	0	0	0	0	0	0	0	0	0	0	0	0	0	0	0	0	0	0	0	0	-2.16562	0	0	0	-2.16562	0	0	0	0	0	0	0	0
554	0	0	0	0	0	1	0	0	0	0	0	0	0	0	0	0	0	0	0	0	0	0	0	0	0	0	0	0	0	0	0	0	0	0	-7.12299	0	0	0	0	0	0	0	0	0	0	0	0	0	0
555	0	0	0	0	0	1	0	0	0	0	0	0	0	0	0	0	0	0	0	0	0	0	0	0	0	0	0	0	0	0	0	0	0	0	-7.12299	0	0	0	0	0	0	0	0	0	0	0	0	0	0
556	0	0	0	0	0	1	0	0	0	0	0	0	0	0	0	0	0	0	0	0	0	0	0	0	0	0	0	0	0	0	0	0	0	0	-6.521	0	0	0	0	0	0	0	0	0	0	0	0	0	0
557	0	0	0	0	0	1	0	0	0	0	0	0	0	0	0	0	0	0	0	0	0	0	0	0	0	0	0	0	0	0	0	0	0	0	-6.12568	0	0	0	0	0	0	0	0	0	0	0	0	0	0
558	0	0	0	0	0	1	0	0	0	0	0	0	0	0	0	0	0	0	0	0	0	0	0	0	0	0	0	0	0	0	0	0	0	0	-5.826	0	0	0	0	0	0	0	0	0	0	0	0	0	0
559	0	0	0	0	0	1	0	0	0	0	0	0	0	0	0	0	0	0	0	0	0	0	0	0	0	0	0	0	0	0	0	0	0	0	-5.826	0	0	0	0	0	0	0	0	0	0	0	0	0	0
560	0	0	0	0	0	1	0	0	0	0	0	0	0	0	0	0	0	0	0	0	0	0	0	0	0	0	0	0	0	0	0	0	0	0	-5.58431	0	0	0	0	0	0	0	0	0	0	0	0	0	0
561	0	1	0	0	1	1	1	0	0	0	0	0	0	0	0	0	0	0	0	0	0	0	0	0	0	0	0	1	0	0	-2.74908	0	0	-2.63508	-5.30419	-2.03377	0	0	0	0	0	0	0	0	0	0	0	0	0
562	0	0	0	0	0	1	0	0	0	0	0	0	0	0	0	0	0	0	0	0	0	0	0	0	0	0	0	0	0	0	0	0	0	0	-4.78246	0	0	0	0	0	0	0	0	0	0	0	0	0	0
563	0	1	0	0	0	1	0	1	0	0	0	1	0	0	0	0	0	0	0	0	0	0	0	0	0	0	0	1	0	0	-3.50813	0	0	0	-2.75125	0	-2.09941	0	0	0	-2.09941	0	0	0	0	0	0	0	0
564	0	1	0	0	0	1	0	0	0	0	0	0	0	0	0	0	0	0	0	0	0	0	0	0	0	0	0	0	0	0	-2.86425	0	0	0	-4.30911	0	0	0	0	0	0	0	0	0	0	0	0	0	0
565	0	1	0	0	0	1	0	0	0	0	0	0	0	0	0	0	0	0	0	0	0	0	0	0	0	0	0	0	0	0	-3.68052	0	0	0	-4.24492	0	0	0	0	0	0	0	0	0	0	0	0	0	0
566	0	1	0	0	0	1	0	0	0	0	0	0	0	0	0	0	0	0	0	0	0	0	0	0	0	0	0	0	0	0	-3.65436	0	0	0	-4.21012	0	0	0	0	0	0	0	0	0	0	0	0	0	0
567	0	1	0	0	0	0	0	0	0	0	0	0	0	0	0	0	0	0	0	0	0	0	0	0	0	0	0	0	0	0	-4.11994	0	0	0	0	0	0	0	0	0	0	0	0	0	0	0	0	0	0
568	0	1	0	0	0	1	0	0	0	0	0	0	0	0	0	0	0	0	0	0	0	0	0	0	0	0	0	0	0	0	-3.46302	0	0	0	-3.95608	0	0	0	0	0	0	0	0	0	0	0	0	0	0
569	0	1	0	0	0	1	0	0	0	0	0	0	0	0	0	0	0	0	0	0	0	0	0	0	0	0	0	0	0	0	-3.35703	0	0	0	-3.81578	0	0	0	0	0	0	0	0	0	0	0	0	0	0
570	0	1	0	0	0	1	0	0	0	0	0	0	0	0	0	0	0	0	0	0	0	0	0	0	0	0	0	0	0	0	-3.35703	0	0	0	-3.81578	0	0	0	0	0	0	0	0	0	0	0	0	0	0
571	0	1	0	0	0	1	0	0	0	0	0	0	0	0	0	0	0	0	0	0	0	0	0	0	0	0	0	0	0	0	-3.2976	0	0	0	-3.73725	0	0	0	0	0	0	0	0	0	0	0	0	0	0
572	0	1	0	0	0	1	0	0	0	0	0	0	0	0	0	0	0	0	0	0	0	0	0	0	0	0	0	0	0	0	-3.22265	0	0	0	-3.63834	0	0	0	0	0	0	0	0	0	0	0	0	0	0
573	0	1	0	0	0	1	0	0	0	0	0	0	0	0	0	0	0	0	0	0	0	0	0	0	0	0	0	0	0	0	-3.15208	0	0	0	-3.54536	0	0	0	0	0	0	0	0	0	0	0	0	0	0
574	0	0	0	0	1	1	0	0	0	0	0	0	0	0	0	0	0	0	0	0	0	0	0	0	0	0	0	0	0	0	0	0	0	-3.08501	-3.38764	0	0	0	0	0	0	0	0	0	0	0	0	0	0
575	0	0	0	0	1	1	0	0	0	0	0	0	0	0	0	0	0	0	0	0	0	0	0	0	0	0	0	0	0	0	0	0	0	-3.01172	-3.31361	0	0	0	0	0	0	0	0	0	0	0	0	0	0
576	0	1	0	0	0	1	0	0	0	0	0	0	0	0	0	0	0	0	0	0	0	1	1	1	1	0	0	1	0	0	-3.02138	0	0	0	-2.91487	0	0	0	0	0	0	0	0	0	0	0	0	0	0
577	0	1	0	0	0	1	0	0	0	0	0	0	0	0	0	0	0	0	0	0	0	1	1	1	1	0	0	1	0	0	-2.97026	0	0	0	-2.85385	0	0	0	0	0	0	0	0	0	0	0	0	0	0
578	0	1	0	0	0	1	0	0	0	0	0	0	0	0	0	0	0	0	0	0	0	1	1	1	1	0	0	1	0	0	-2.96191	0	0	0	-2.8439	0	0	0	0	0	0	0	0	0	0	0	0	0	0
579	0	1	0	0	0	1	0	0	0	0	0	0	0	0	0	0	0	0	0	0	0	0	1	1	1	0	0	1	0	0	-2.81927	0	0	0	-2.67431	0	0	0	0	0	0	0	0	0	0	0	0	0	0
580	0	0	0	0	0	0	0	1	0	1	0	1	0	0	0	0	0	0	0	0	1	0	0	1	0	0	0	1	0	0	0	0	0	0	0	0	-2.65478	0	-2.31063	0	-3.65495	0	0	0	0	0	0	0	0
581	0	0	1	0	1	0	0	1	1	0	0	0	0	0	0	0	0	1	1	0	1	1	1	1	0	0	0	1	0	0	0	-3.60579	0	-3.49965	0	0	-4.11657	-4.34627	0	0	0	0	0	0	0	0	-2.44998	-2.84551	0
582	0	0	0	0	0	0	0	0	0	0	0	0	0	0	0	0	0	1	0	0	0	0	0	1	0	0	0	1	0	0	0	0	0	0	0	0	0	0	0	0	0	0	0	0	0	0	-2.95756	0	0
583	0	0	0	0	1	0	0	0	0	0	0	0	1	0	0	0	1	0	0	0	0	0	0	1	0	0	0	1	0	0	0	0	0	-2.16797	0	0	0	0	0	0	0	-2.79542	0	0	0	-2.82829	0	0	0
584	0	0	0	0	0	0	0	0	0	0	0	0	0	0	0	0	0	0	1	0	0	0	0	1	0	0	0	1	0	0	0	0	0	0	0	0	0	0	0	0	0	0	0	0	0	0	0	-3.39472	0
585	0	0	0	0	1	0	0	0	0	0	0	0	0	0	0	0	0	0	0	0	0	0	0	0	0	0	0	1	0	0	0	0	0	-2.13465	0	0	0	0	0	0	0	0	0	0	0	0	0	0	0
586	0	0	0	0	0	0	0	0	0	0	0	0	0	0	0	0	0	0	0	0	0	0	0	0	0	0	0	1	0	0	0	0	0	0	0	0	0	0	0	0	0	0	0	0	0	0	0	0	0
587	0	0	0	0	0	0	0	0	0	0	0	0	0	0	0	0	0	0	0	0	0	0	0	0	0	0	0	1	0	0	0	0	0	0	0	0	0	0	0	0	0	0	0	0	0	0	0	0	0
588	0	0	1	1	1	1	0	1	1	1	0	0	1	0	0	0	0	0	1	1	1	1	1	1	1	0	1	1	0	0	0	-7.0273	-2.30816	-3.67525	-2.43926	0	-5.11648	-3.64006	-2.28306	0	0	-2.77938	0	0	0	0	0	-2.13994	-3.54488
589	0	1	1	1	1	1	0	1	1	0	0	0	0	0	0	0	0	0	0	1	1	1	1	1	1	0	1	0	1	0	-2.82684	-5.89433	-2.57946	-3.82493	-2.68328	0	-3.80149	-3.33202	0	0	0	0	0	0	0	0	0	0	-5.73074
590	0	1	1	1	1	1	0	1	1	0	0	1	0	0	0	0	1	0	0	1	1	1	1	1	1	0	1	0	0	0	-2.15857	-5.22451	-2.4631	-4.17226	-2.58172	0	-4.58417	-2.88795	0	0	-2.01508	0	0	0	0	-2.13785	0	0	-4.51183
591	0	0	1	1	1	1	0	1	1	0	0	0	0	0	0	0	0	0	0	1	1	1	1	1	1	1	1	0	0	0	0	-5.05522	-2.70586	-2.47896	-2.77383	0	-3.15781	-2.25411	0	0	0	0	0	0	0	0	0	0	-4.78038
592	0	0	1	0	1	1	0	1	0	0	0	0	0	0	0	0	0	0	0	1	1	1	1	1	1	1	1	0	1	0	0	-3.75821	0	-2.63508	-2.0204	0	-2.17681	0	0	0	0	0	0	0	0	0	0	0	-5.02234
593	0	0	0	0	0	0	0	0	0	0	0	0	0	0	0	0	0	0	0	0	1	0	0	0	0	0	0	0	0	0	0	0	0	0	0	0	0	0	0	0	0	0	0	0	0	0	0	0	0
594	0	0	1	0	0	0	0	1	1	0	0	0	0	0	0	0	0	0	0	1	1	0	0	1	0	0	0	0	0	0	0	-4.59019	0	0	0	0	-2.8239	-2.17635	0	0	0	0	0	0	0	0	0	0	-3.54187
595	0	0	1	0	1	0	0	1	0	0	0	0	0	0	0	0	0	0	0	1	1	1	1	1	1	1	0	0	1	0	0	-4.28794	0	-2.27005	0	0	-2.58873	0	0	0	0	0	0	0	0	0	0	0	-4.52807
596	0	0	1	0	0	0	0	1	0	0	0	0	0	0	0	0	0	1	0	1	1	1	1	1	0	0	1	1	0	0	0	-2.16276	0	0	0	0	-2.63374	0	0	0	0	0	0	0	0	0	-2.16276	0	-4.22386
597	0	0	0	0	1	0	1	0	0	0	0	0	0	0	0	0	1	0	0	1	1	0	1	0	0	0	1	0	0	0	0	0	0	-2.01301	0	-2.08281	0	0	0	0	0	0	0	0	0	-2.33178	0	0	-3.89868
598	0	0	1	0	0	0	0	0	0	0	0	0	0	0	0	0	0	0	0	1	1	0	0	1	1	0	0	0	0	0	0	-3.40745	0	0	0	0	0	0	0	0	0	0	0	0	0	0	0	0	-3.76444
599	0	0	0	0	0	0	0	0	0	0	0	0	0	0	0	0	0	0	0	0	1	0	0	0	0	0	0	0	0	0	0	0	0	0	0	0	0	0	0	0	0	0	0	0	0	0	0	0	0
600	0	0	1	0	1	0	0	0	0	0	0	0	0	0	0	0	0	0	0	1	1	0	0	1	0	0	1	0	1	0	0	-2.24727	0	-2.11477	0	0	0	0	0	0	0	0	0	0	0	0	0	0	-3.60878
601	0	0	1	0	0	0	0	0	0	0	0	0	0	0	0	0	0	0	0	1	0	0	0	0	0	0	0	0	0	0	0	-3.05765	0	0	0	0	0	0	0	0	0	0	0	0	0	0	0	0	-3.45645
602	0	0	0	0	0	0	0	0	0	0	0	0	0	0	0	1	0	0	0	1	1	0	0	1	0	1	1	0	0	0	0	0	0	0	0	0	0	0	0	0	0	0	0	0	-2.07958	0	0	0	-3.20344
603	0	0	1	0	0	0	0	0	0	0	0	0	0	0	0	1	0	0	0	1	0	1	0	0	0	0	0	0	0	0	0	-2.0866	0	0	0	0	0	0	0	0	0	0	0	0	-2.18213	0	0	0	-2.82473
604	0	0	0	0	0	1	1	0	1	0	0	0	0	0	0	0	0	0	0	1	0	0	0	0	0	0	0	0	0	0	0	0	0	0	-2.08754	-2.10456	0	-2.13174	0	0	0	0	0	0	0	0	0	0	-2.75543
605	0	0	1	0	0	0	0	1	1	0	0	0	0	0	0	0	0	0	1	1	0	1	0	0	0	0	0	0	0	0	0	-2.64576	0	0	0	0	-2.09059	-2.25859	0	0	0	0	0	0	0	0	0	-2.12478	-2.46885
606	0	0	0	0	0	1	0	0	0	0	0	0	0	0	0	0	0	0	0	0	0	0	0	0	0	0	0	0	0	0	0	0	0	0	-2.33965	0	0	0	0	0	0	0	0	0	0	0	0	0	0
607	0	0	1	0	0	0	0	0	0	0	0	0	0	0	0	0	0	0	0	1	0	0	0	0	0	0	0	0	0	0	0	-2.33639	0	0	0	0	0	0	0	0	0	0	0	0	0	0	0	0	-2.27767
608	0	0	1	0	0	0	0	0	0	0	0	0	0	0	0	0	0	0	0	0	0	0	0	0	0	0	0	0	0	0	0	-2.27876	0	0	0	0	0	0	0	0	0	0	0	0	0	0	0	0	0
609	0	0	1	0	0	0	0	0	0	0	0	0	0	0	0	0	0	0	0	1	0	0	0	0	0	0	0	0	0	0	0	-2.22142	0	0	0	0	0	0	0	0	0	0	0	0	0	0	0	0	-2.13825
610	0	0	0	0	0	1	0	0	0	0	0	0	0	0	0	0	0	0	0	0	0	0	0	0	0	0	0	0	0	0	0	0	0	0	-2.03204	0	0	0	0	0	0	0	0	0	0	0	0	0	0
611	0	0	0	0	0	0	0	0	0	0	0	1	1	0	0	1	1	0	0	0	0	0	0	0	0	0	0	1	0	0	0	0	0	0	0	0	0	0	0	0	-4.20007	-5.18766	0	0	-2.1487	-2.74928	0	0	0
612	0	0	0	0	0	0	0	1	0	0	0	0	0	0	0	0	0	0	0	0	0	1	0	0	0	0	1	1	0	0	0	0	0	0	0	0	-2.83186	0	0	0	0	0	0	0	0	0	0	0	0
613	0	0	0	0	0	0	0	0	0	0	0	1	0	0	1	1	0	0	0	0	0	0	0	0	0	0	0	1	0	0	0	0	0	0	0	0	0	0	0	0	-2.18863	0	0	-2.22058	-2.88148	0	0	0	0
614	0	0	0	0	0	0	0	0	0	0	0	0	0	0	0	0	0	0	0	0	0	0	0	0	0	0	0	1	0	0	0	0	0	0	0	0	0	0	0	0	0	0	0	0	0	0	0	0	0
615	0	0	0	0	0	0	0	0	0	0	0	0	0	0	0	0	0	0	0	0	0	0	0	0	0	0	0	1	0	0	0	0	0	0	0	0	0	0	0	0	0	0	0	0	0	0	0	0	0
616	0	0	0	0	0	0	0	0	0	0	0	0	0	0	0	0	0	0	0	0	0	0	0	0	0	0	0	1	0	0	0	0	0	0	0	0	0	0	0	0	0	0	0	0	0	0	0	0	0
617	0	0	0	0	0	0	0	0	0	0	0	0	0	0	0	0	0	0	0	0	0	0	0	0	0	0	0	1	0	0	0	0	0	0	0	0	0	0	0	0	0	0	0	0	0	0	0	0	0
618	0	0	0	0	0	0	0	0	0	0	0	0	0	0	0	0	0	0	0	0	0	0	0	0	0	0	0	1	0	0	0	0	0	0	0	0	0	0	0	0	0	0	0	0	0	0	0	0	0
619	0	0	0	0	0	0	0	0	0	0	0	0	0	0	0	0	0	0	0	0	0	0	0	0	0	0	0	1	0	0	0	0	0	0	0	0	0	0	0	0	0	0	0	0	0	0	0	0	0
620	1	1	1	1	1	0	0	1	1	1	1	1	1	0	0	1	1	1	1	0	1	1	1	1	0	0	1	0	0	-2.06101	-4.29466	-3.17625	-3.59636	-2.96019	0	0	-5.3457	-4.01911	-3.55864	-2.28558	-2.99828	-4.26581	0	0	-3.08371	-4.36463	-2.0582	-3.59905	0
621	0	1	1	1	1	0	0	1	1	1	0	1	1	0	0	1	1	1	1	0	1	1	0	0	0	0	1	1	0	0	-3.77247	-2.6153	-3.01147	-2.4131	0	0	-5.00582	-3.29079	-2.97575	0	-2.84006	-3.48358	0	0	-2.39153	-3.57618	-2.10762	-3.05625	0
622	1	1	1	1	1	0	0	1	1	1	0	1	1	0	0	1	1	0	1	0	0	1	1	0	0	0	1	0	0	-2.12543	-2.76728	-2.719	-3.74593	-3.71724	0	0	-3.71581	-2.00837	-2.45191	0	-3.15957	-4.46727	0	0	-3.26502	-3.95171	0	-3.03595	0
623	1	1	1	1	1	0	0	1	1	1	0	1	1	0	0	1	1	0	1	0	0	1	1	0	1	0	1	0	1	-2.35973	-3.11015	-3.18346	-4.29517	-3.62299	0	0	-4.38377	-2.43079	-2.86501	0	-3.17241	-4.53654	0	0	-2.86947	-3.98237	0	-3.47431	0
624	1	1	1	1	1	0	0	1	1	1	0	1	1	0	0	1	1	0	1	0	0	1	1	0	0	0	1	0	0	-2.1617	-2.82024	-2.79012	-3.83045	-3.80774	0	0	-3.81796	-2.07252	-2.51519	0	-3.25114	-4.58134	0	0	-2.87163	-4.05585	0	-3.10342	0
625	0	1	1	1	1	0	0	1	1	1	0	1	1	0	0	1	1	0	1	0	0	1	0	0	0	0	1	0	0	0	-2.41307	-2.10838	-3.03429	-3.13721	0	0	-3.35341	-2.0444	-3.00411	0	-2.25635	-3.47754	0	0	-2.54952	-2.96061	0	-3.6209	0
626	0	1	1	1	1	0	0	1	1	1	0	1	1	0	0	1	1	0	1	0	0	1	0	0	0	0	1	0	0	0	-2.45494	-2.15999	-3.09782	-3.20719	0	0	-3.43607	-2.10048	-3.06746	0	-2.31931	-3.56114	0	0	-2.14704	-3.03483	0	-3.68751	0
627	1	1	1	1	1	1	1	1	1	0	0	0	0	0	0	0	1	0	0	1	1	1	1	1	1	1	1	1	1	-5.1425	-2.09935	-5.0745	-4.67453	-4.82783	-4.86753	-4.90771	-3.73345	-4.87945	0	0	0	0	0	0	0	-3.92659	0	0	-4.40289
628	1	1	1	1	1	1	1	1	1	0	0	1	0	0	0	0	1	0	0	1	1	1	1	1	1	1	1	0	1	-3.46436	-2.64874	-5.49214	-4.94941	-4.36657	-4.1758	-4.20724	-4.23102	-3.80011	0	0	-2.11639	0	0	0	0	-3.62977	0	0	-4.31984
629	0	0	0	0	0	0	1	1	1	0	0	0	0	0	0	0	1	0	0	1	1	1	0	0	0	0	1	0	0	0	0	0	0	0	0	-2.15918	-2.26832	-2.10802	0	0	0	0	0	0	0	-4.74564	0	0	-2.47069
630	1	0	1	1	1	1	1	0	0	0	0	0	0	0	0	0	1	0	1	1	1	1	1	1	1	0	1	0	0	-2.14204	0	-2.75154	-2.50934	-2.03109	-2.07345	-2.09949	0	0	0	0	0	0	0	0	0	-4.62002	0	-3.06684	-2.41501
631	0	0	0	0	0	0	0	0	0	0	0	0	0	0	0	0	1	0	1	0	0	0	0	0	0	0	1	0	0	0	0	0	0	0	0	0	0	0	0	0	0	0	0	0	0	-4.46959	0	-2.9163	0
632	1	0	1	1	1	1	1	0	0	0	0	0	0	0	0	0	1	0	1	1	1	1	0	1	1	0	1	0	0	-3.21894	0	-2.30991	-2.1709	-2.11673	-2.32602	-2.35861	0	0	0	0	0	0	0	0	0	-4.19428	0	-2.19291	-2.333
633	0	0	0	0	1	1	0	0	0	0	0	0	0	0	0	0	0	0	0	0	0	0	0	0	1	0	0	0	0	0	0	0	0	-2.25562	-2.17469	0	0	0	0	0	0	0	0	0	0	0	0	0	0
634	0	0	0	0	0	0	0	0	0	0	0	0	0	0	0	0	1	0	0	0	0	0	0	0	0	0	0	0	0	0	0	0	0	0	0	0	0	0	0	0	0	0	0	0	0	-3.02731	0	0	0
635	0	1	0	0	0	1	0	1	0	0	0	0	0	0	0	0	0	0	1	0	0	0	0	0	0	0	0	0	0	0	-2.43215	0	0	0	-2.21926	0	-3.7731	0	0	0	0	0	0	0	0	0	0	-2.48738	0
636	0	0	0	0	0	0	0	0	0	0	0	0	0	0	0	0	1	0	0	0	0	1	0	0	0	0	0	0	0	0	0	0	0	0	0	0	0	0	0	0	0	0	0	0	0	-2.53836	0	0	0
637	0	0	0	0	0	1	0	0	0	0	0	0	0	0	0	0	1	0	1	0	1	0	0	0	0	0	0	0	0	0	0	0	0	0	-2.03225	0	0	0	0	0	0	0	0	0	0	-2.65633	0	-2.25163	0
638	0	0	0	0	0	0	0	0	0	0	0	0	0	1	0	1	0	0	0	0	0	0	0	0	0	0	0	0	0	0	0	0	0	0	0	0	0	0	0	0	0	0	-2.02758	0	-2.04241	0	0	0	0
639	0	0	0	0	1	0	0	0	0	0	0	0	0	0	0	0	0	0	0	0	0	0	0	1	1	1	0	0	0	0	0	0	0	-2.61533	0	0	0	0	0	0	0	0	0	0	0	0	0	0	0
640	0	0	0	0	0	0	0	0	0	0	0	0	0	0	0	0	1	0	1	0	0	0	0	0	0	0	0	0	0	0	0	0	0	0	0	0	0	0	0	0	0	0	0	0	0	-2.43915	0	-2.12162	0
641	0	0	0	0	0	0	0	0	0	0	0	0	0	0	0	1	0	0	0	0	0	0	0	0	0	0	0	0	0	0	0	0	0	0	0	0	0	0	0	0	0	0	0	0	-2.21964	0	0	0	0
642	0	0	0	0	0	0	0	0	0	0	0	0	0	0	0	0	1	0	0	0	0	0	0	0	0	0	0	0	0	0	0	0	0	0	0	0	0	0	0	0	0	0	0	0	0	-2.50459	0	0	0
[truncated: 884 more rows]
[truncated: 36 more columns]

## Sheet: MS_RS_bulk_down
	X_MEMBER_ABT_Kidney	X_MEMBER_ABT_Kidney_CTL	X_MEMBER_ABT_Liver	X_MEMBER_ABT_Liver_CTL	X_MEMBER_ABT_Lung	X_MEMBER_ABT_Lung_CTL	X_MEMBER_CR_Blood_Old_VS_LTDR	X_MEMBER_CR_Blood_Young_VS_Old	X_MEMBER_CR_Brain_Old_VS_LTDR	X_MEMBER_CR_Brain_Young_VS_Old	X_MEMBER_CR_Kidney_Old_VS_LTDR	X_MEMBER_CR_Kidney_Young_VS_Old	X_MEMBER_CR_Liver_Old_VS_LTDR	X_MEMBER_CR_Liver_Young_VS_Old	X_MEMBER_CR_Lung_Old_VS_LTDR	X_MEMBER_CR_Lung_Young_VS_Old	X_MEMBER_CR_Muscle_Old_VS_LTDR	X_MEMBER_CR_Muscle_Young_VS_Old	X_MEMBER_CR_Skin_Old_VS_LTDR	X_MEMBER_CR_Skin_Young_VS_Old	X_MEMBER_RP_Kidney	X_MEMBER_RP_Kidney_CTL	X_MEMBER_RP_Liver	X_MEMBER_RP_Liver_CTL	X_MEMBER_RP_Lung	X_MEMBER_RP_Lung_CTL	X_MEMBER_RP_Muscle	X_MEMBER_RP_Muscle_CTL	X_MEMBER_RP_Skin	X_MEMBER_RP_Skin_CTL	X_LogP_ABT_Kidney	X_LogP_ABT_Kidney_CTL	X_LogP_ABT_Liver	X_LogP_ABT_Liver_CTL	X_LogP_ABT_Lung	X_LogP_ABT_Lung_CTL	X_LogP_CR_Blood_Old_VS_LTDR	X_LogP_CR_Blood_Young_VS_Old	X_LogP_CR_Brain_Old_VS_LTDR	X_LogP_CR_Brain_Young_VS_Old	X_LogP_CR_Kidney_Old_VS_LTDR	X_LogP_CR_Kidney_Young_VS_Old	X_LogP_CR_Liver_Old_VS_LTDR	X_LogP_CR_Liver_Young_VS_Old	X_LogP_CR_Lung_Old_VS_LTDR	X_LogP_CR_Lung_Young_VS_Old	X_LogP_CR_Muscle_Old_VS_LTDR	X_LogP_CR_Muscle_Young_VS_Old	X_LogP_CR_Skin_Old_VS_LTDR
[truncated: 6,042 more rows]
[truncated: 38 more columns]

[truncated: 7 more sheets: MS_RS_sc_down, MS_CI_bulk_up, MS_CI_sc_up1, MS_CI_sc_up2, MS_CI_bulk_down, MS_CI_sc_down1, MS_CI_sc_down2]
